# Supplementary material for: The SAP function in pistil development was proved by two allelic mutations in Chinese cabbage (Brassica rapa L. ssp. pekinensis)
Source: BMC Plant Biol. 2020 Nov 30;20:538. doi: 10.1186/s12870-020-02741-5 (PMC7708145; doi:10.1186/s12870-020-02741-5)
Supplement: Supplementary file 1 — Additional file 1: Table S1. Summary of all expressed genes detected in the ‘FT’ and fsm1 mutant libraries. [file 12870_2020_2741_MOESM1_ESM.xlsx]

## Sheet: FT1
Gene_ID	Length	FT1:read count	FT1:fpkm	Chromosome	Start Site	End Site	Direction	GO	KEGG	eggNOG	eggNOG_Category	Swissprot	NR
BraA01g000020.3C	1668	223	7.88436	A01	5264	7621	-	GO:0009626;	-	virNOG02024	T	sp|F4JTN2|LAZ1_ARATH Protein LAZ1 OS=Arabidopsis thaliana GN=LAZ1 PE=1 SV=1	gi|923503269|ref|XP_013670397.1| PREDICTED: protein LAZ1-like [Brassica napus]
BraA01g000040.3C	1299	1312	59.5638	A01	10292	11917	-	GO:0006508;GO:0008152;GO:0008237;GO:0016787;	K14677	virNOG11131	E	sp|Q6PTT0|ACY1B_RAT Aminoacylase-1B OS=Rattus norvegicus GN=Acy1b PE=1 SV=1	gi|685255984|ref|XP_009132387.1| PREDICTED: aminoacylase-1B-like isoform X2 [Brassica rapa] gi|674872304|emb|CDY61892.1| BnaAnng17940D [Brassica napus]
BraA01g000050.3C	774	608	46.3255	A01	12431	13279	+	GO:0005576;GO:0009664;	-	virNOG11680	R	sp|Q9SZM1|EXP20_ARATH Expansin-A20 OS=Arabidopsis thaliana GN=EXPA20 PE=2 SV=1	gi|923503286|ref|XP_013639853.1| PREDICTED: expansin-A20-like [Brassica napus]
BraA01g000070.3C	810	372	27.0842	A01	21106	22090	-	GO:0005576;	-	virNOG11171	R	sp|Q9SVE5|EXLA2_ARATH Expansin-like A2 OS=Arabidopsis thaliana GN=EXLA2 PE=2 SV=1	gi|685255991|ref|XP_009124092.1| PREDICTED: expansin-like A2 [Brassica rapa] gi|674872307|emb|CDY61895.1| BnaAnng17970D [Brassica napus]
BraA01g000080.3C	891	812	53.7447	A01	23348	24434	+	GO:0008299;	K13789	virNOG14455	H	sp|Q39108|GGR_ARATH Heterodimeric geranylgeranyl pyrophosphate synthase small subunit, chloroplastic OS=Arabidopsis thaliana GN=GGR PE=1 SV=2	gi|685255993|ref|XP_009125880.1| PREDICTED: heterodimeric geranylgeranyl pyrophosphate synthase small subunit, chloroplastic [Brassica rapa] gi|674872308|emb|CDY61897.1| BnaAnng17980D [Brassica napus]
BraA01g000100.3C	357	905	149.499	A01	33188	33706	-	-	K11667	virNOG20484	S	sp|Q9UTE8|IES6_SCHPO Chromatin-remodeling complex subunit ies6 OS=Schizosaccharomyces pombe (strain 972 / ATCC 24843) GN=ies6 PE=3 SV=1	gi|923503301|ref|XP_013697590.1| PREDICTED: chromatin-remodeling complex subunit ies6-like [Brassica napus] gi|923503304|ref|XP_013706282.1| PREDICTED: chromatin-remodeling complex subunit ies6-like [Brassica napus] gi|674872310|emb|CDY61899.1| BnaAnng18000D [Brassica napus]
BraA01g000130.3C	297	12	2.38277	A01	79510	79806	-	GO:0009733;	K14488	virNOG24497;virNOG24127	S	sp|P33079|A10A5_SOYBN Auxin-induced protein 10A5 OS=Glycine max PE=2 SV=1	gi|685256009|ref|XP_009133442.1| PREDICTED: auxin-induced protein X15-like [Brassica rapa] gi|923503357|ref|XP_013743220.1| PREDICTED: auxin-induced protein X15-like [Brassica napus]
BraA01g000150.3C	318	21	3.89448	A01	88205	88522	+	GO:0009733;	K14488	virNOG34928;virNOG24751;virNOG34938	S	sp|O65695|SAU50_ARATH Auxin-responsive protein SAUR50 OS=Arabidopsis thaliana GN=SAUR50 PE=1 SV=1	gi|685256011|ref|XP_009134559.1| PREDICTED: auxin-induced protein 15A-like [Brassica rapa] gi|923503348|ref|XP_013742175.1| PREDICTED: auxin-induced protein 15A-like [Brassica napus] gi|674890739|emb|CDY41947.1| BnaA01g05190D [Brassica napus]
BraA01g000170.3C	1950	919	27.7932	A01	95215	98101	-	GO:0003824;GO:0008033;GO:0017150;GO:0046872;GO:0050660;GO:0055114;	K05544	virNOG10797	J	sp|Q9T0J6|DUS3L_ARATH tRNA-dihydrouridine(47) synthase [NAD(P)(+)]-like OS=Arabidopsis thaliana GN=At4g38890 PE=1 SV=2	gi|685256015|ref|XP_009136626.1| PREDICTED: tRNA-dihydrouridine(47) synthase [NAD(P)(+)]-like [Brassica rapa]
BraA01g000180.3C	963	231	14.1463	A01	98985	100763	-	-	-	virNOG29322;virNOG11475	K	sp|F4JUI3|BPC5_ARATH Protein BASIC PENTACYSTEINE5 OS=Arabidopsis thaliana GN=BPC5 PE=1 SV=1	gi|685256017|ref|XP_009137623.1| PREDICTED: protein BASIC PENTACYSTEINE5-like [Brassica rapa] gi|685256019|ref|XP_009138239.1| PREDICTED: protein BASIC PENTACYSTEINE5-like [Brassica rapa] gi|685256021|ref|XP_009138877.1| PREDICTED: protein BASIC PENTACYSTEINE5-like [Brassica rapa] gi|685256023|ref|XP_009139486.1| PREDICTED: protein BASIC PENTACYSTEINE5-like [Brassica rapa]
BraA01g000190.3C	2436	157	3.80084	A01	101158	104774	-	-	K11498	virNOG04890	Z	sp|F4JUI9|KN7F_ARATH Kinesin-like protein KIN-7F OS=Arabidopsis thaliana GN=KIN7F PE=2 SV=1	gi|674890744|emb|CDY41952.1| BnaA01g05240D [Brassica napus]
BraA01g000200.3C	1230	525	25.1717	A01	106156	108198	-	GO:0003824;	K01623	COG3588;virNOG01234;virNOG10404	G	sp|Q944G9|ALFP2_ARATH Fructose-bisphosphate aldolase 2, chloroplastic OS=Arabidopsis thaliana GN=FBA2 PE=1 SV=2	gi|685256031|ref|XP_009142782.1| PREDICTED: probable fructose-bisphosphate aldolase 2, chloroplastic [Brassica rapa] gi|923503323|ref|XP_013736002.1| PREDICTED: probable fructose-bisphosphate aldolase 2, chloroplastic [Brassica napus] gi|923762541|ref|XP_013677439.1| PREDICTED: probable fructose-bisphosphate aldolase 2, chloroplastic [Brassica napus]
BraA01g000210.3C	411	9	1.29139	A01	109186	109996	-	-	-	virNOG02817	S	sp|Q9FN50|CPP1_ARATH Protein CHAPERONE-LIKE PROTEIN OF POR1, chloroplastic OS=Arabidopsis thaliana GN=CPP1 PE=1 SV=1	gi|674917489|emb|CDY15656.1| BnaA07g08270D [Brassica napus]
BraA01g000240.3C	1617	528	19.2567	A01	126436	129380	+	-	-	virNOG32909;virNOG12634	RP	sp|Q945F0|DTX47_ARATH Protein DETOXIFICATION 47, chloroplastic OS=Arabidopsis thaliana GN=DTX47 PE=2 SV=1	gi|685256039|ref|XP_009146306.1| PREDICTED: enhanced disease susceptibility 5 [Brassica rapa]
BraA01g000250.3C	720	86	7.04407	A01	131143	133804	-	GO:0005622;GO:0008270;	-	virNOG20418;virNOG15953	SK	sp|Q0IGM7|BBX20_ARATH B-box zinc finger protein 20 OS=Arabidopsis thaliana GN=BBX20 PE=1 SV=1	gi|685256042|ref|XP_009148051.1| PREDICTED: B-box zinc finger protein 20-like [Brassica rapa]
BraA01g000260.3C	2454	654	15.7167	A01	137555	142089	+	-	K02154	virNOG00476	C	sp|Q8W4S4|VHAA3_ARATH V-type proton ATPase subunit a3 OS=Arabidopsis thaliana GN=VHA-a3 PE=1 SV=1	gi|923503371|ref|XP_013746809.1| PREDICTED: V-type proton ATPase subunit a3-like [Brassica napus]
BraA01g000270.3C	1104	2223	118.748	A01	143038	144359	-	GO:0006508;GO:0008234;	K01373	virNOG00796;virNOG32468	O	sp|P43296|RD19A_ARATH Cysteine protease RD19A OS=Arabidopsis thaliana GN=RD19A PE=1 SV=1	gi|923503374|ref|XP_013747708.1| PREDICTED: cysteine proteinase RD19a [Brassica napus]
BraA01g000310.3C	1275	469	21.693	A01	154145	155690	-	-	-	euNOG01407;virNOG02824	O	-	gi|685256055|ref|XP_009103194.1| PREDICTED: uncharacterized protein LOC103828982 [Brassica rapa] gi|685256057|ref|XP_009103839.1| PREDICTED: uncharacterized protein LOC103828982 [Brassica rapa] gi|685256059|ref|XP_009104559.1| PREDICTED: uncharacterized protein LOC103828982 [Brassica rapa] gi|685256061|ref|XP_009105252.1| PREDICTED: uncharacterized protein LOC103828982 [Brassica rapa]
BraA01g000320.3C	1035	901	51.3384	A01	156907	158783	-	-	-	virNOG12467;KOG0691	O	sp|Q8GYX8|DNJ10_ARATH Chaperone protein dnaJ 10 OS=Arabidopsis thaliana GN=ATJ10 PE=2 SV=2	gi|685256063|ref|XP_009106281.1| PREDICTED: chaperone protein dnaJ 10 [Brassica rapa] gi|685256065|ref|XP_009106992.1| PREDICTED: chaperone protein dnaJ 10 [Brassica rapa] gi|923503386|ref|XP_013750596.1| PREDICTED: chaperone protein dnaJ 10-like [Brassica napus] gi|923503388|ref|XP_013751233.1| PREDICTED: chaperone protein dnaJ 10-like [Brassica napus] gi|923816285|ref|XP_013692558.1| PREDICTED:…
BraA01g000330.3C	327	800	144.278	A01	159360	160030	+	-	K02975	COG4901;virNOG23592	J	sp|Q9T029|RS254_ARATH 40S ribosomal protein S25-4 OS=Arabidopsis thaliana GN=RPS25E PE=3 SV=1	gi|15234970|ref|NP_195631.1| 40S ribosomal protein S25-4 [Arabidopsis thaliana] gi|565447137|ref|XP_006284805.1| hypothetical protein CARUB_v10006075mg [Capsella rubella] gi|685256069|ref|XP_009108831.1| PREDICTED: 40S ribosomal protein S25-4 [Brassica rapa] gi|685327104|ref|XP_009101893.1| PREDICTED: 40S ribosomal protein S25-4 [Brassica rapa] gi|685347087|ref|XP_009109484.1| PREDICTED: 40S ribo…
BraA01g000350.3C	489	47	5.66822	A01	163765	164530	-	GO:0003676;	-	NOG79140;virNOG23177	AR	sp|Q05966|GRP10_BRANA Glycine-rich RNA-binding protein 10 OS=Brassica napus GN=GRP10 PE=2 SV=1	gi|685256071|ref|XP_009109892.1| PREDICTED: glycine-rich RNA-binding protein 10 isoform X1 [Brassica rapa]
BraA01g000360.3C	297	160	31.7703	A01	165106	165697	+	-	-	virNOG31859;virNOG26334	ST	-	gi|685256078|ref|XP_009112229.1| PREDICTED: uncharacterized protein LOC103836677 isoform X2 [Brassica rapa] gi|923519971|ref|XP_013665024.1| PREDICTED: uncharacterized protein LOC106369408 isoform X1 [Brassica napus]
BraA01g000390.3C	3132	524	9.86659	A01	172682	177321	+	GO:0016020;GO:0016760;GO:0030244;	K10999	COG1215;virNOG02099	OM	sp|O48947|CESA2_ARATH Cellulose synthase A catalytic subunit 2 [UDP-forming] OS=Arabidopsis thaliana GN=CESA2 PE=1 SV=1	gi|685256085|ref|XP_009115076.1| PREDICTED: cellulose synthase A catalytic subunit 2 [UDP-forming] [Brassica rapa]
BraA01g000420.3C	1008	493	28.8432	A01	185758	187033	+	-	-	virNOG01239	GE	sp|Q8RWW7|URGT4_ARATH UDP-rhamnose/UDP-galactose transporter 4 OS=Arabidopsis thaliana GN=URGT4 PE=1 SV=1	gi|685256094|ref|XP_009119734.1| PREDICTED: UDP-galactose transporter 2-like [Brassica rapa] gi|922411797|ref|XP_013635916.1| PREDICTED: UDP-galactose transporter 2-like [Brassica oleracea var. oleracea] gi|922411799|ref|XP_013635926.1| PREDICTED: UDP-galactose transporter 2-like [Brassica oleracea var. oleracea] gi|923503408|ref|XP_013645357.1| PREDICTED: UDP-galactose transporter 2-like isoform…
BraA01g000430.3C	3585	792	13.0285	A01	192597	196181	+	GO:0004672;GO:0005515;GO:0005524;GO:0006468;	K13415	virNOG03297	T	sp|O22476|BRI1_ARATH Protein BRASSINOSTEROID INSENSITIVE 1 OS=Arabidopsis thaliana GN=BRI1 PE=1 SV=1	gi|685256096|ref|XP_009120729.1| PREDICTED: protein BRASSINOSTEROID INSENSITIVE 1-like [Brassica rapa]
BraA01g000450.3C	9402	622	3.90147	A01	213419	228208	+	-	K19026	virNOG09103;KOG1884	S	sp|Q55GD2|Y8328_DICDI Protein DDB_G0268328 OS=Dictyostelium discoideum GN=DDB_G0268328 PE=4 SV=1	gi|685256101|ref|XP_009122821.1| PREDICTED: uncharacterized protein LOC103847160 [Brassica rapa]
BraA01g000470.3C	1110	583	30.9744	A01	231882	234617	-	GO:0005525;	-	virNOG12719	T	sp|Q9SVA6|DRG3_ARATH Developmentally-regulated G-protein 3 OS=Arabidopsis thaliana GN=DRG3 PE=1 SV=1	gi|685256105|ref|XP_009124356.1| PREDICTED: developmentally-regulated G-protein 3 [Brassica rapa] gi|922406329|ref|XP_013600822.1| PREDICTED: developmentally-regulated G-protein 3 [Brassica oleracea var. oleracea] gi|923503424|ref|XP_013648405.1| PREDICTED: developmentally-regulated G-protein 3 [Brassica napus] gi|923508033|ref|XP_013735840.1| PREDICTED: developmentally-regulated G-protein 3 [Bra…
BraA01g000480.3C	897	500	32.8727	A01	235870	237565	+	-	K00891	virNOG27982;virNOG07893	HE	sp|Q8GY88|SK2_ARATH Shikimate kinase 2, chloroplastic OS=Arabidopsis thaliana GN=SK2 PE=1 SV=1	gi|685256111|ref|XP_009125168.1| PREDICTED: shikimate kinase 2, chloroplastic [Brassica rapa]
BraA01g000490.3C	1152	265	13.566	A01	239506	240657	-	GO:0005515;	-	NOG104250;KOG1072;virNOG29633	SR	sp|Q1PE10|FK102_ARATH F-box/kelch-repeat protein At4g39590 OS=Arabidopsis thaliana GN=At4g39590 PE=2 SV=1	gi|685256109|ref|XP_009125062.1| PREDICTED: F-box/kelch-repeat protein At4g39590-like [Brassica rapa]
BraA01g000500.3C	927	32	2.03577	A01	245080	246006	-	GO:0005515;	-	KOG1072;NOG104250;virNOG29633	SR	sp|Q1PE10|FK102_ARATH F-box/kelch-repeat protein At4g39590 OS=Arabidopsis thaliana GN=At4g39590 PE=2 SV=1	gi|685256113|ref|XP_009125280.1| PREDICTED: F-box/kelch-repeat protein At4g39590-like [Brassica rapa]
BraA01g000530.3C	3666	1189	19.127	A01	258561	262619	+	GO:0005515;	K05236	NOG02555;KOG0292;virNOG04039	U	sp|Q9SJT9|COPA2_ARATH Coatomer subunit alpha-2 OS=Arabidopsis thaliana GN=At2g21390 PE=2 SV=1	gi|923503442|ref|XP_013652959.1| PREDICTED: coatomer subunit alpha-2-like [Brassica napus]
BraA01g000540.3C	1416	253	10.5369	A01	264939	267184	+	-	-	virNOG04291	R	sp|Q9SV96|PP358_ARATH Pentatricopeptide repeat-containing protein At4g39620, chloroplastic OS=Arabidopsis thaliana GN=EMB2453 PE=2 SV=1	gi|685256123|ref|XP_009125746.1| PREDICTED: pentatricopeptide repeat-containing protein At4g39620, chloroplastic [Brassica rapa] gi|923503446|ref|XP_013653925.1| PREDICTED: pentatricopeptide repeat-containing protein At4g39620, chloroplastic [Brassica napus]
BraA01g000570.3C	1719	239	8.19935	A01	273972	276432	+	-	K18592	virNOG06080;COG0405	E	sp|Q8VYW6|GAGT1_ARATH Glutathione hydrolase 1 OS=Arabidopsis thaliana GN=GGT1 PE=2 SV=1	gi|685256130|ref|XP_009126207.1| PREDICTED: gamma-glutamyltranspeptidase 1 isoform X2 [Brassica rapa] gi|685256132|ref|XP_009126279.1| PREDICTED: gamma-glutamyltranspeptidase 1 isoform X2 [Brassica rapa]
BraA01g000580.3C	1431	640	26.3753	A01	281916	284111	+	GO:0003824;GO:0008483;GO:0030170;	K00827	virNOG05456	E	sp|Q940M2|AGT21_ARATH Alanine--glyoxylate aminotransferase 2 homolog 1, mitochondrial OS=Arabidopsis thaliana GN=AGT2 PE=1 SV=1	gi|685256134|ref|XP_009126368.1| PREDICTED: alanine--glyoxylate aminotransferase 2 homolog 1, mitochondrial-like [Brassica rapa] gi|923503463|ref|XP_013657895.1| PREDICTED: alanine--glyoxylate aminotransferase 2 homolog 1, mitochondrial-like [Brassica napus] gi|674890787|emb|CDY41995.1| BnaA01g05670D [Brassica napus]
BraA01g000590.3C	1713	462	15.9053	A01	288136	290167	-	GO:0003676;	K12875	virNOG08737	B	sp|Q9JIX8|ACINU_MOUSE Apoptotic chromatin condensation inducer in the nucleus OS=Mus musculus GN=Acin1 PE=1 SV=3	gi|685256136|ref|XP_009126479.1| PREDICTED: apoptotic chromatin condensation inducer in the nucleus-like [Brassica rapa]
BraA01g000610.3C	648	32	2.91228	A01	307697	308925	+	-	K17785	virNOG01875	S	-	gi|685256138|ref|XP_009126581.1| PREDICTED: uncharacterized protein LOC103851449 [Brassica rapa] gi|685256140|ref|XP_009126654.1| PREDICTED: uncharacterized protein LOC103851449 [Brassica rapa] gi|685256142|ref|XP_009126723.1| PREDICTED: uncharacterized protein LOC103851449 [Brassica rapa]
BraA01g000630.3C	687	77	6.60985	A01	312768	314037	-	-	K01802	virNOG01344	O	sp|Q9SCY3|PNSL4_ARATH Photosynthetic NDH subunit of lumenal location 4, chloroplastic OS=Arabidopsis thaliana GN=PNSL4 PE=1 SV=1	gi|685256146|ref|XP_009126909.1| PREDICTED: peptidyl-prolyl cis-trans isomerase FKBP16-2, chloroplastic [Brassica rapa] gi|923503467|ref|XP_013659372.1| PREDICTED: photosynthetic NDH subunit of lumenal location 4, chloroplastic-like [Brassica napus]
BraA01g000640.3C	873	21	1.41861	A01	316109	316981	-	-	-	virNOG20933	S	-	gi|685256148|ref|XP_009127014.1| PREDICTED: uncharacterized protein LOC103851859 [Brassica rapa] gi|923520005|ref|XP_013665102.1| PREDICTED: uncharacterized protein LOC106369498 [Brassica napus] gi|674890793|emb|CDY42001.1| BnaA01g05730D [Brassica napus]
BraA01g000660.3C	1038	22	1.24992	A01	335385	337421	-	GO:0003824;GO:0005992;	K01087	virNOG05679	G	sp|Q8GWG2|TPPH_ARATH Probable trehalose-phosphate phosphatase H OS=Arabidopsis thaliana GN=TPPH PE=2 SV=1	gi|685256152|ref|XP_009127222.1| PREDICTED: probable trehalose-phosphate phosphatase H [Brassica rapa] gi|923503469|ref|XP_013660243.1| PREDICTED: probable trehalose-phosphate phosphatase H [Brassica napus]
BraA01g000680.3C	2286	111	2.86355	A01	354450	359518	-	-	-	virNOG03617	S	sp|Q93YU8|NRG2_ARATH Nitrate regulatory gene2 protein OS=Arabidopsis thaliana GN=NRG2 PE=1 SV=1	gi|685256158|ref|XP_009127547.1| PREDICTED: uncharacterized protein LOC103852362 [Brassica rapa]
BraA01g000720.3C	1383	323	13.7733	A01	379766	381148	+	-	-	virNOG03573	S	-	gi|685256174|ref|XP_009128353.1| PREDICTED: uncharacterized protein LOC103853165 [Brassica rapa]
BraA01g000730.3C	963	1116	68.3432	A01	382337	384095	+	-	-	virNOG00902	S	sp|Q9SIE0|ALKB2_ARATH DNA oxidative demethylase ALKBH2 OS=Arabidopsis thaliana GN=ALKBH2 PE=2 SV=2	gi|923508119|ref|XP_013736142.1| PREDICTED: uncharacterized protein LOC106439278 [Brassica napus]
BraA01g000750.3C	540	767	83.7644	A01	387120	387659	+	GO:0003735;GO:0005622;GO:0005840;GO:0006412;	K02892	NOG93707;virNOG20395	J	sp|B4F1I6|RL23_PROMH 50S ribosomal protein L23 OS=Proteus mirabilis (strain HI4320) GN=rplW PE=3 SV=1	gi|685256181|ref|XP_009128651.1| PREDICTED: uncharacterized protein LOC103853478 [Brassica rapa]
BraA01g000760.3C	705	182	15.2244	A01	388273	390212	-	-	-	virNOG22052	S	-	gi|685256185|ref|XP_009128801.1| PREDICTED: uncharacterized protein LOC103853564 isoform X2 [Brassica rapa]
BraA01g000780.3C	1116	747	39.4743	A01	392849	394848	-	GO:0006511;GO:0016579;GO:0036459;	K11842	virNOG07361	O	sp|O24454|UBP3_ARATH Ubiquitin carboxyl-terminal hydrolase 3 OS=Arabidopsis thaliana GN=UBP3 PE=1 SV=1	gi|923503501|ref|XP_013673415.1| PREDICTED: ubiquitin carboxyl-terminal hydrolase 3-like [Brassica napus]
BraA01g000790.3C	882	21	1.40413	A01	395985	397540	+	-	K00860	COG0529;virNOG03249	P	sp|O49196|APK2_ARATH Adenylyl-sulfate kinase 2, chloroplastic OS=Arabidopsis thaliana GN=APK2 PE=1 SV=1	gi|685256189|ref|XP_009128991.1| PREDICTED: adenylyl-sulfate kinase 2, chloroplastic [Brassica rapa]
BraA01g000830.3C	1623	143	5.19607	A01	408320	410126	+	GO:0005506;GO:0016705;GO:0020037;GO:0055114;	K11812	COG2124;virNOG03590	Q	sp|O81345|C79B1_SINAL Cytochrome P450 79B1 OS=Sinapis alba GN=CYP79B1 PE=2 SV=1	gi|237682408|gb|ACR10253.1| cytochrome P450 79b2 [Brassica rapa subsp. pekinensis]
BraA01g000840.3C	1590	1304	48.3658	A01	411199	416511	+	GO:0005515;GO:0005524;GO:0006457;GO:0009408;GO:0031072;GO:0051082;	K03686	virNOG04193	O	sp|Q9SJZ7|DNJA6_ARATH Chaperone protein dnaJ A6, chloroplastic OS=Arabidopsis thaliana GN=DJA6 PE=2 SV=2	gi|685256195|ref|XP_009129251.1| PREDICTED: dnaJ homolog 1, mitochondrial isoform X1 [Brassica rapa]
BraA01g000850.3C	1557	7083	268.279	A01	422670	424598	+	GO:0003824;	K01626	virNOG05672	E	sp|P29976|AROF_ARATH Phospho-2-dehydro-3-deoxyheptonate aldolase 1, chloroplastic OS=Arabidopsis thaliana GN=DHS1 PE=2 SV=2	gi|923929549|ref|XP_013733571.1| PREDICTED: phospho-2-dehydro-3-deoxyheptonate aldolase 1, chloroplastic-like isoform X1 [Brassica napus] gi|923929552|ref|XP_013733572.1| PREDICTED: phospho-2-dehydro-3-deoxyheptonate aldolase 1, chloroplastic-like isoform X2 [Brassica napus] gi|923929554|ref|XP_013733573.1| PREDICTED: phospho-2-dehydro-3-deoxyheptonate aldolase 1, chloroplastic-like [Brassica nap…
BraA01g000860.3C	672	599	52.5672	A01	425722	426597	+	GO:0003924;GO:0005525;	K07904	virNOG01182	U	sp|Q9SMQ6|RAA4B_ARATH Ras-related protein RABA4b OS=Arabidopsis thaliana GN=RABA4B PE=1 SV=1	gi|685256202|ref|XP_009129562.1| PREDICTED: ras-related protein RABA4b [Brassica rapa] gi|685256204|ref|XP_009129608.1| PREDICTED: ras-related protein RABA4b [Brassica rapa]
BraA01g000870.3C	819	42	3.02429	A01	426946	428742	-	-	K15334	COG0144;virNOG10004	J	-	gi|674859203|emb|CDY69835.1| BnaAnng31670D [Brassica napus]
BraA01g000880.3C	1044	319	18.0197	A01	435046	437509	-	GO:0004672;GO:0005524;GO:0006468;	K14498	virNOG03482	T	sp|Q9SMQ4|SRK2F_ARATH Serine/threonine-protein kinase SRK2F OS=Arabidopsis thaliana GN=SRK2F PE=1 SV=1	gi|685256209|ref|XP_009129882.1| PREDICTED: serine/threonine-protein kinase SRK2F [Brassica rapa] gi|953067423|gb|ALO51447.1| sucrose non-fermenting 1-related protein kinase 2 [Brassica rapa subsp. chinensis]
BraA01g000900.3C	411	15425	2213.3	A01	442092	442774	-	GO:0000786;GO:0003677;GO:0046982;	K11253	COG2036;virNOG17611	B	sp|Q71H73|H33_VITVI Histone H3.3 OS=Vitis vinifera PE=2 SV=3	gi|565461548|ref|XP_006288773.1| hypothetical protein CARUB_v10002094mg, partial [Capsella rubella] gi|482557479|gb|EOA21671.1| hypothetical protein CARUB_v10002094mg, partial [Capsella rubella]
BraA01g000950.3C	1794	64	2.10385	A01	445524	447994	-	-	-	virNOG06983	S	sp|Q8C8N2|SCAI_MOUSE Protein SCAI OS=Mus musculus GN=Scai PE=1 SV=2	gi|685256221|ref|XP_009130407.1| PREDICTED: protein SCAI homolog [Brassica rapa]
BraA01g000980.3C	1794	50	1.64363	A01	456217	458686	-	-	-	virNOG06983	S	sp|Q8C8N2|SCAI_MOUSE Protein SCAI OS=Mus musculus GN=Scai PE=1 SV=2	gi|685256221|ref|XP_009130407.1| PREDICTED: protein SCAI homolog [Brassica rapa]
BraA01g000990.3C	885	3755	250.221	A01	467785	468909	-	GO:0003677;GO:0006355;GO:0043565;	K09338	NOG16082;virNOG11730;virNOG22624	K	sp|Q940J1|ATB16_ARATH Homeobox-leucine zipper protein ATHB-16 OS=Arabidopsis thaliana GN=ATHB-16 PE=2 SV=2	gi|685256228|ref|XP_009130694.1| PREDICTED: homeobox-leucine zipper protein ATHB-16-like isoform X2 [Brassica rapa] gi|923507458|ref|XP_013731663.1| PREDICTED: homeobox-leucine zipper protein ATHB-16-like isoform X2 [Brassica napus] gi|674958305|emb|CDX75697.1| BnaA01g00050D [Brassica napus]
BraA01g001020.3C	381	265	41.0184	A01	478229	478609	+	-	-	NOG87115;virNOG24991	S	-	gi|923507475|ref|XP_013732208.1| PREDICTED: uncharacterized protein LOC106435796 [Brassica napus]
BraA01g001030.3C	2094	179	5.0412	A01	480137	483142	+	GO:0005215;GO:0006810;GO:0016020;GO:0055085;	-	virNOG06710	P	sp|Q6SZ87|NAT11_ARATH Nucleobase-ascorbate transporter 11 OS=Arabidopsis thaliana GN=NAT11 PE=2 SV=1	gi|685256239|ref|XP_009131305.1| PREDICTED: nucleobase-ascorbate transporter 11 [Brassica rapa] gi|674958301|emb|CDX75693.1| BnaA01g00090D [Brassica napus]
BraA01g001040.3C	1242	755	35.8495	A01	483409	484980	-	-	-	virNOG08396	WMG	sp|Q9FFN2|GLYT3_ARATH Probable glycosyltransferase At5g03795 OS=Arabidopsis thaliana GN=At5g03795 PE=3 SV=2	gi|685256237|ref|XP_009131194.1| PREDICTED: probable glycosyltransferase At5g03795 [Brassica rapa] gi|923507477|ref|XP_013732307.1| PREDICTED: probable glycosyltransferase At5g03795 [Brassica napus] gi|674958300|emb|CDX75692.1| BnaA01g00100D [Brassica napus]
BraA01g001060.3C	1017	114	6.61061	A01	491046	492220	-	GO:0003723;GO:0006396;GO:0008173;	K03437	virNOG08094;virNOG16766	JGE	sp|P94538|YSGA_BACSU Uncharacterized tRNA/rRNA methyltransferase YsgA OS=Bacillus subtilis (strain 168) GN=ysgA PE=3 SV=2	gi|685256243|ref|XP_009131519.1| PREDICTED: RNA methyltransferase-like protein 1 [Brassica rapa]
BraA01g001070.3C	729	14	1.13255	A01	493179	493907	-	GO:0003677;GO:0006355;	-	virNOG30541;virNOG11821	RK	sp|Q84K52|DOF47_ARATH Dof zinc finger protein DOF4.7 OS=Arabidopsis thaliana GN=DOF4.7 PE=1 SV=1	gi|685256245|ref|XP_009131626.1| PREDICTED: dof zinc finger protein DOF4.7 [Brassica rapa]
BraA01g001110.3C	1554	226	8.5766	A01	518566	521307	+	GO:0003824;	K00600	virNOG01873	E	sp|Q9SZJ5|GLYM1_ARATH Serine hydroxymethyltransferase 1, mitochondrial OS=Arabidopsis thaliana GN=SHM1 PE=1 SV=1	gi|674958293|emb|CDX75685.1| BnaA01g00170D [Brassica napus]
BraA01g001120.3C	1398	253	10.6726	A01	521848	523604	+	-	-	virNOG07041	S	sp|Q84WN0|Y4920_ARATH Uncharacterized protein At4g37920 OS=Arabidopsis thaliana GN=At4g37920 PE=2 SV=2	gi|685256255|ref|XP_009132152.1| PREDICTED: uncharacterized protein At4g37920, chloroplastic [Brassica rapa]
BraA01g001130.3C	2049	5692	163.825	A01	523816	526255	+	-	K04043	COG0443;virNOG32213;virNOG10482	O	sp|Q8GUM2|HSP7I_ARATH Heat shock 70 kDa protein 9, mitochondrial OS=Arabidopsis thaliana GN=HSP70-9 PE=1 SV=1	gi|685256257|ref|XP_009132240.1| PREDICTED: heat shock 70 kDa protein 9, mitochondrial [Brassica rapa]
BraA01g001140.3C	1146	587	30.2072	A01	526879	528024	-	GO:0005515;	-	COG5109;virNOG00208	OR	sp|Q9T075|RMD5_ARATH Protein RMD5 homolog OS=Arabidopsis thaliana GN=RMD5 PE=1 SV=1	gi|685256259|ref|XP_009132311.1| PREDICTED: protein RMD5 homolog A [Brassica rapa]
BraA01g001150.3C	2010	7784	228.383	A01	531906	535022	+	-	K01610	COG1866;virNOG02962	C	sp|Q9T074|PCKA_ARATH Phosphoenolpyruvate carboxykinase (ATP) OS=Arabidopsis thaliana GN=PCKA PE=1 SV=1	gi|923507507|ref|XP_013733417.1| PREDICTED: phosphoenolpyruvate carboxykinase [ATP] [Brassica napus] gi|674958289|emb|CDX75681.1| BnaA01g00210D [Brassica napus]
BraA01g001180.3C	1848	963	30.7314	A01	556142	559702	+	GO:0004129;GO:0005743;GO:0005751;	K00844	virNOG13927	G	sp|Q9T071|HXKL2_ARATH Probable hexokinase-like 2 protein OS=Arabidopsis thaliana GN=At4g37840 PE=3 SV=1	gi|923521267|ref|XP_013669033.1| PREDICTED: probable hexokinase-like 2 protein [Brassica napus]
BraA01g001190.3C	369	221	35.3202	A01	564130	564658	-	-	-	virNOG26127;virNOG24419	R	sp|Q9T068|EPFL2_ARATH EPIDERMAL PATTERNING FACTOR-like protein 2 OS=Arabidopsis thaliana GN=EPFL2 PE=2 SV=1	gi|685256272|ref|XP_009132987.1| PREDICTED: EPIDERMAL PATTERNING FACTOR-like protein 2 [Brassica rapa] gi|923521275|ref|XP_013669048.1| PREDICTED: EPIDERMAL PATTERNING FACTOR-like protein 2 [Brassica napus] gi|674958285|emb|CDX75677.1| BnaA01g00250D [Brassica napus]
BraA01g001200.3C	849	377	26.1873	A01	580291	581324	-	GO:0003677;GO:0006355;GO:0043565;	K09338	KOG0483;virNOG16672	K	sp|P46604|HAT22_ARATH Homeobox-leucine zipper protein HAT22 OS=Arabidopsis thaliana GN=HAT22 PE=1 SV=1	gi|685256274|ref|XP_009133094.1| PREDICTED: homeobox-leucine zipper protein HAT22 [Brassica rapa] gi|923507511|ref|XP_013733489.1| PREDICTED: homeobox-leucine zipper protein HAT22 [Brassica napus] gi|923507514|ref|XP_013733565.1| PREDICTED: homeobox-leucine zipper protein HAT22 [Brassica napus] gi|923918927|ref|XP_013728828.1| PREDICTED: homeobox-leucine zipper protein HAT22 [Brassica napus] gi|6…
BraA01g001220.3C	1410	36	1.50571	A01	599185	600948	-	GO:0003824;GO:0009058;GO:0030170;	K01762	virNOG31251;virNOG04962	HE	sp|Q9T065|1A18_ARATH 1-aminocyclopropane-1-carboxylate synthase 8 OS=Arabidopsis thaliana GN=ACS8 PE=1 SV=1	gi|685256280|ref|XP_009133375.1| PREDICTED: 1-aminocyclopropane-1-carboxylate synthase 8 [Brassica rapa]
BraA01g001230.3C	1554	267	10.1325	A01	609038	611315	-	GO:0016491;GO:0055114;	K00511	virNOG28175;virNOG08653	I	sp|Q8VYH2|ERG16_ARATH Squalene epoxidase 3 OS=Arabidopsis thaliana GN=SQE3 PE=1 SV=1	gi|685256282|ref|XP_009133477.1| PREDICTED: squalene epoxidase 3 [Brassica rapa] gi|923918899|ref|XP_013728814.1| PREDICTED: squalene epoxidase 3-like [Brassica napus] gi|674958282|emb|CDX75674.1| BnaA01g00280D [Brassica napus]
BraA01g001240.3C	1638	419	15.0854	A01	614222	616621	-	GO:0003677;GO:0003700;GO:0006355;GO:0007275;	K09285	virNOG02630	K	sp|Q38914|ANT_ARATH AP2-like ethylene-responsive transcription factor ANT OS=Arabidopsis thaliana GN=ANT PE=1 SV=2	gi|923918785|ref|XP_013728759.1| PREDICTED: AP2-like ethylene-responsive transcription factor ANT [Brassica napus] gi|674958281|emb|CDX75673.1| BnaA01g00290D [Brassica napus]
BraA01g001250.3C	1269	31	1.44065	A01	631388	633122	+	GO:0005634;GO:0006351;GO:0032502;	-	virNOG07842;virNOG15041;virNOG32341	K	sp|Q8L8A8|GRF2_ARATH Growth-regulating factor 2 OS=Arabidopsis thaliana GN=GRF2 PE=1 SV=1	gi|674958280|emb|CDX75672.1| BnaA01g00300D [Brassica napus]
BraA01g001260.3C	741	95	7.56072	A01	633994	634734	-	GO:0003700;GO:0006355;	-	virNOG23328	K	-	gi|685256288|ref|XP_009133819.1| PREDICTED: light-inducible protein CPRF2-like [Brassica rapa]
BraA01g001270.3C	1125	627	32.868	A01	638657	640312	-	GO:0016021;	K07297	virNOG05799	T	sp|Q9SZG0|HHP4_ARATH Heptahelical transmembrane protein 4 OS=Arabidopsis thaliana GN=HHP4 PE=2 SV=1	gi|685256290|ref|XP_009133930.1| PREDICTED: adiponectin receptor protein-like isoform X1 [Brassica rapa] gi|923503530|ref|XP_013680052.1| PREDICTED: heptahelical transmembrane protein 4-like [Brassica napus] gi|674958278|emb|CDX75670.1| BnaA01g00320D [Brassica napus]
BraA01g001280.3C	1845	501	16.014	A01	642048	644503	+	GO:0008080;	K14682	COG1246;virNOG07710	E	sp|B5X4Z4|NAGS2_ARATH Probable amino-acid acetyltransferase NAGS2, chloroplastic OS=Arabidopsis thaliana GN=NAGS2 PE=1 SV=1	gi|685256294|ref|XP_009134121.1| PREDICTED: probable amino-acid acetyltransferase NAGS2, chloroplastic [Brassica rapa] gi|674958276|emb|CDX75668.1| BnaA01g00340D [Brassica napus]
BraA01g001290.3C	1602	228	8.39325	A01	646514	648115	-	GO:0003700;GO:0005634;GO:0008356;GO:0009956;GO:0043565;GO:0048366;	-	NOG27389;virNOG00779	K	sp|Q9SZF7|SHR_ARATH Protein SHORT-ROOT OS=Arabidopsis thaliana GN=SHR PE=1 SV=1	gi|923503532|ref|XP_013681870.1| PREDICTED: protein SHORT-ROOT [Brassica napus]
BraA01g001300.3C	1125	60	3.14526	A01	654212	655623	+	GO:0005515;	-	virNOG31327;virNOG02168	K	sp|Q6EJ98|BT5_ARATH BTB/POZ and TAZ domain-containing protein 5 OS=Arabidopsis thaliana GN=BT5 PE=1 SV=1	gi|923503536|ref|XP_013682869.1| PREDICTED: BTB/POZ and TAZ domain-containing protein 5-like [Brassica napus] gi|674958274|emb|CDX75666.1| BnaA01g00360D [Brassica napus]
BraA01g001320.3C	1365	490	21.17	A01	667979	670302	-	GO:0016811;	K01455	virNOG07325	R	sp|Q50228|FMDA_METME Formamidase OS=Methylophilus methylotrophus GN=fmdA PE=1 SV=1	gi|685256302|ref|XP_009134560.1| PREDICTED: putative formamidase C869.04 [Brassica rapa]
BraA01g001330.3C	1359	1690	73.3373	A01	670750	672789	-	GO:0016811;	K01455	virNOG07325;COG2421	CR	sp|Q50228|FMDA_METME Formamidase OS=Methylophilus methylotrophus GN=fmdA PE=1 SV=1	gi|685256304|ref|XP_009134675.1| PREDICTED: putative formamidase C869.04 [Brassica rapa]
BraA01g001340.3C	687	102	8.75591	A01	677374	678247	+	-	-	virNOG19318;virNOG31019	S	sp|Q9SZE8|LBD39_ARATH LOB domain-containing protein 39 OS=Arabidopsis thaliana GN=LBD39 PE=2 SV=1	gi|685256306|ref|XP_009134786.1| PREDICTED: LOB domain-containing protein 39 [Brassica rapa] gi|923503552|ref|XP_013687037.1| PREDICTED: LOB domain-containing protein 39-like [Brassica napus] gi|674958270|emb|CDX75662.1| BnaA01g00400D [Brassica napus]
BraA01g001360.3C	981	24	1.44278	A01	683624	684955	-	GO:0004601;GO:0006979;GO:0020037;GO:0055114;	K00430	virNOG08141	G	sp|Q43731|PER50_ARATH Peroxidase 50 OS=Arabidopsis thaliana GN=PER50 PE=1 SV=1	gi|685256308|ref|XP_009135008.1| PREDICTED: peroxidase 50 [Brassica rapa] gi|923503554|ref|XP_013688077.1| PREDICTED: peroxidase 50-like [Brassica napus] gi|674958269|emb|CDX75661.1| BnaA01g00410D [Brassica napus]
BraA01g001370.3C	1599	536	19.7685	A01	688675	691106	+	GO:0004525;GO:0006396;	-	virNOG08976	S	sp|Q9SZV0|RNC1_ARATH Ribonuclease III domain-containing protein RNC1, chloroplastic OS=Arabidopsis thaliana GN=RNC1 PE=2 SV=1	gi|685256310|ref|XP_009135118.1| PREDICTED: uncharacterized protein LOC103859321 [Brassica rapa]
BraA01g001380.3C	1443	174	7.11116	A01	691860	693690	+	GO:0005634;	K05868	virNOG28624;virNOG03363	D	sp|P30183|CCB11_ARATH Cyclin-B1-1 OS=Arabidopsis thaliana GN=CYCB1-1 PE=1 SV=2	gi|685256313|ref|XP_009135301.1| PREDICTED: cyclin-B1-1 [Brassica rapa]
BraA01g001400.3C	3078	847	16.2283	A01	702158	708163	+	GO:0005515;	-	virNOG14010	R	sp|F4JS25|SRFR1_ARATH Suppressor of RPS4-RLD 1 OS=Arabidopsis thaliana GN=SRFR1 PE=1 SV=1	gi|685256317|ref|XP_009135514.1| PREDICTED: tetratricopeptide repeat protein 13 [Brassica rapa]
BraA01g001410.3C	537	495	54.3611	A01	709951	710628	+	-	-	-	-	-	gi|685256319|ref|XP_009135615.1| PREDICTED: lysine-rich arabinogalactan protein 18 [Brassica rapa] gi|923520094|ref|XP_013665344.1| PREDICTED: lysine-rich arabinogalactan protein 18-like [Brassica napus]
BraA01g001420.3C	1587	78	2.89851	A01	712895	716302	+	-	-	virNOG22529	S	-	gi|674958264|emb|CDX75656.1| BnaA01g00460D [Brassica napus]
BraA01g001430.3C	1086	19	1.03177	A01	717977	719317	+	GO:0005777;GO:0010468;	-	virNOG29381;virNOG22529;virNOG36289	SR	-	gi|685256327|ref|XP_009136003.1| PREDICTED: uncharacterized protein LOC103860126 [Brassica rapa]
BraA01g001440.3C	1131	78	4.06714	A01	723003	724380	-	-	-	virNOG10710;virNOG31717	S	-	gi|685256323|ref|XP_009135827.1| PREDICTED: uncharacterized protein LOC103859947 [Brassica rapa]
BraA01g001460.3C	1212	27	1.31377	A01	730999	732750	-	GO:0005506;GO:0016705;GO:0020037;GO:0055114;	K00517	COG2124;virNOG32595;virNOG27920	Q	sp|O65790|C81F1_ARATH Cytochrome P450 81F1 OS=Arabidopsis thaliana GN=CYP81F1 PE=2 SV=2	gi|685256334|ref|XP_009136332.1| PREDICTED: cytochrome P450 81F1 [Brassica rapa] gi|923503820|ref|XP_013737239.1| PREDICTED: cytochrome P450 81F1-like [Brassica napus]
BraA01g001490.3C	1506	147	5.75639	A01	744013	745766	-	GO:0005506;GO:0016705;GO:0020037;GO:0055114;	K00517	virNOG32595;virNOG32917	Q	sp|Q9SZU1|C81F4_ARATH Cytochrome P450 81F4 OS=Arabidopsis thaliana GN=CYP81F4 PE=1 SV=1	gi|985482305|ref|NP_001306250.1| cytochrome P450 81F1-like [Brassica rapa] gi|923520084|ref|XP_013665319.1| PREDICTED: cytochrome P450 81F1-like [Brassica napus] gi|572388657|gb|AHF51975.1| CYP81F4-1 [Brassica rapa]
BraA01g001510.3C	1764	1059	35.4042	A01	761309	763402	-	-	K14487	virNOG03990	R	sp|O22190|GH33_ARATH Indole-3-acetic acid-amido synthetase GH3.3 OS=Arabidopsis thaliana GN=GH3.3 PE=1 SV=1	gi|685382884|ref|XP_009123833.1| PREDICTED: indole-3-acetic acid-amido synthetase GH3.2 [Brassica rapa] gi|674958252|emb|CDX75644.1| BnaA01g00580D [Brassica napus]
BraA01g001520.3C	1512	388	15.1334	A01	772828	774829	+	GO:0005506;GO:0016705;GO:0020037;GO:0055114;	K00517	virNOG10453;virNOG00343;virNOG01377	Q	sp|Q9LHA1|C8D11_ARATH Cytochrome P450 81D11 OS=Arabidopsis thaliana GN=CYP81D11 PE=2 SV=1	gi|685256344|ref|XP_009136876.1| PREDICTED: cytochrome P450 81D11-like [Brassica rapa] gi|923503808|ref|XP_013736909.1| PREDICTED: cytochrome P450 81D11-like [Brassica napus]
BraA01g001540.3C	1542	79	3.02135	A01	782990	785572	+	GO:0005506;GO:0016705;GO:0020037;GO:0055114;	K00517	virNOG10453;virNOG16506	Q	sp|Q6WNR0|C81E7_MEDTR Isoflavone 2&apos;-hydroxylase OS=Medicago truncatula GN=CYP81E7 PE=1 SV=1	gi|685256348|ref|XP_009137084.1| PREDICTED: cytochrome P450 81D1 [Brassica rapa]
BraA01g001550.3C	519	2541	288.732	A01	786025	786749	-	-	-	virNOG21569;euNOG19775	S	-	gi|685256350|ref|XP_009137164.1| PREDICTED: uncharacterized protein LOC103861189 [Brassica rapa] gi|923503805|ref|XP_013736797.1| PREDICTED: uncharacterized protein LOC106439794 [Brassica napus] gi|923905928|ref|XP_013722999.1| PREDICTED: uncharacterized protein LOC106426815 [Brassica napus]
BraA01g001570.3C	258	8	1.82864	A01	791570	791827	+	-	-	euNOG48952;virNOG39885;braNOG22477	R	-	gi|685256354|ref|XP_009137358.1| PREDICTED: uncharacterized protein LOC103861371 [Brassica rapa] gi|923520074|ref|XP_013665294.1| PREDICTED: uncharacterized protein LOC106369722 [Brassica napus] gi|923905937|ref|XP_013723004.1| PREDICTED: uncharacterized protein LOC106426819 [Brassica napus]
BraA01g001580.3C	969	821	49.9663	A01	792402	794719	+	GO:0005634;GO:0006325;GO:0006355;	K11339	virNOG07552	KB	sp|Q94C32|MRG1_ARATH Protein MRG1 OS=Arabidopsis thaliana GN=MRG1 PE=1 SV=1	gi|685256358|ref|XP_009137560.1| PREDICTED: mortality factor 4-like protein 1 [Brassica rapa]
BraA01g001590.3C	987	3623	216.476	A01	799453	800439	-	GO:0003677;	K09422	COG5147;virNOG09221	K	sp|Q9FDW1|MYB44_ARATH Transcription factor MYB44 OS=Arabidopsis thaliana GN=MYB44 PE=1 SV=1	gi|937575684|ref|NP_001303071.1| transcription factor MYB44 [Brassica napus] gi|685256360|ref|XP_009137661.1| PREDICTED: transcription factor MYB44 [Brassica rapa] gi|599327631|gb|AHN60130.1| MYB transcription factor 73 [Brassica napus]
BraA01g001610.3C	2286	209	5.39172	A01	819023	821402	+	GO:0004672;GO:0005515;GO:0005524;GO:0006468;	-	virNOG07162	T	sp|C0LGS3|Y4372_ARATH Probable LRR receptor-like serine/threonine-protein kinase At4g37250 OS=Arabidopsis thaliana GN=At4g37250 PE=2 SV=1	gi|685256362|ref|XP_009137739.1| PREDICTED: probable LRR receptor-like serine/threonine-protein kinase At4g37250 [Brassica rapa]
BraA01g001620.3C	1125	579	30.3517	A01	822110	823905	-	GO:0006508;GO:0008234;	K01365	virNOG09238;virNOG01052	O	sp|P25251|CYSP4_BRANA Cysteine proteinase COT44 (Fragment) OS=Brassica napus PE=2 SV=1	gi|685256364|ref|XP_009137836.1| PREDICTED: cysteine proteinase COT44 [Brassica rapa]
BraA01g001630.3C	1557	221	8.37069	A01	826983	829176	-	-	-	virNOG12528	O	sp|Q8L707|IRX14_ARATH Probable beta-1,4-xylosyltransferase IRX14 OS=Arabidopsis thaliana GN=IRX14 PE=2 SV=1	gi|685256366|ref|XP_009137940.1| PREDICTED: probable beta-1,4-xylosyltransferase IRX14 [Brassica rapa]
BraA01g001640.3C	588	170	17.0502	A01	836587	837174	+	GO:0003677;GO:0003700;GO:0006355;	K09286	virNOG21719;virNOG30217	K	sp|Q9SW63|RA210_ARATH Ethylene-responsive transcription factor RAP2-10 OS=Arabidopsis thaliana GN=RAP2-10 PE=2 SV=1	gi|685256368|ref|XP_009138039.1| PREDICTED: ethylene-responsive transcription factor RAP2-10-like [Brassica rapa] gi|923659639|ref|XP_013647142.1| PREDICTED: ethylene-responsive transcription factor RAP2-10-like [Brassica napus]
BraA01g001670.3C	1296	369	16.7911	A01	854524	856664	+	GO:0003677;GO:0003700;GO:0006355;GO:0007275;	K09284	virNOG04837	K	sp|P47927|AP2_ARATH Floral homeotic protein APETALA 2 OS=Arabidopsis thaliana GN=AP2 PE=1 SV=1	gi|923647728|ref|XP_013643407.1| PREDICTED: floral homeotic protein APETALA 2-like isoform X1 [Brassica napus] gi|923647732|ref|XP_013643408.1| PREDICTED: floral homeotic protein APETALA 2-like isoform X2 [Brassica napus]
BraA01g001690.3C	1065	341	18.8826	A01	869261	870972	+	GO:0046983;	-	virNOG19954	K	sp|Q9FUA4|SPT_ARATH Transcription factor SPATULA OS=Arabidopsis thaliana GN=SPT PE=1 SV=1	gi|685256374|ref|XP_009138272.1| PREDICTED: transcription factor SPATULA [Brassica rapa]
BraA01g001700.3C	1065	248	13.7328	A01	873081	874145	-	GO:0004672;GO:0005524;GO:0006468;	-	virNOG11632;virNOG32761;virNOG04241	TR	sp|O80888|M3K17_ARATH Mitogen-activated protein kinase kinase kinase 17 OS=Arabidopsis thaliana GN=MAPKKK17 PE=1 SV=1	gi|685256376|ref|XP_009138381.1| PREDICTED: mitogen-activated protein kinase kinase kinase NPK1 [Brassica rapa] gi|923906012|ref|XP_013723034.1| PREDICTED: mitogen-activated protein kinase kinase kinase NPK1-like [Brassica napus]
BraA01g001720.3C	1311	470	21.1423	A01	877179	878773	-	-	-	virNOG18845	S	sp|Q7XII4|REM41_ORYSJ Remorin 4.1 OS=Oryza sativa subsp. japonica GN=REM4.1 PE=1 SV=1	gi|685256381|ref|XP_009138587.1| PREDICTED: uncharacterized protein LOC103862622 [Brassica rapa]
BraA01g001730.3C	1485	2150	85.3827	A01	881170	884107	-	-	K13168	virNOG06905	A	sp|A0JNI5|CLASR_BOVIN CLK4-associating serine/arginine rich protein OS=Bos taurus GN=CLASRP PE=2 SV=1	gi|674964813|emb|CDX69275.1| BnaC01g01780D [Brassica napus]
BraA01g001740.3C	861	1109	75.9602	A01	888802	889805	+	GO:0003700;GO:0005634;GO:0006355;GO:0043565;	K09419	virNOG17082	K	sp|Q96320|HSFB1_ARATH Heat stress transcription factor B-1 OS=Arabidopsis thaliana GN=HSFB1 PE=2 SV=2	gi|685256385|ref|XP_009138768.1| PREDICTED: heat stress transcription factor B-1 [Brassica rapa] gi|674853815|emb|CDY71121.1| BnaAnng36200D [Brassica napus]
BraA01g001750.3C	1473	313	12.5314	A01	890948	893644	+	GO:0005509;	K13545	COG5126;virNOG10418;virNOG18824	ZTDR	sp|Q8LDU4|RCCR_ARATH Red chlorophyll catabolite reductase, chloroplastic OS=Arabidopsis thaliana GN=RCCR PE=1 SV=2	gi|674964811|emb|CDX69273.1| BnaC01g01800D [Brassica napus]
BraA01g001760.3C	1056	387	21.6125	A01	895537	897473	+	-	K01265	virNOG02657	O	sp|Q9FV50|MAP1D_ARATH Methionine aminopeptidase 1D, chloroplastic/mitochondrial OS=Arabidopsis thaliana GN=MAP1D PE=1 SV=1	gi|685256393|ref|XP_009139195.1| PREDICTED: methionine aminopeptidase 1D, chloroplastic/mitochondrial [Brassica rapa]
BraA01g001800.3C	1650	254	9.07836	A01	914976	917507	+	-	-	virNOG07137	S	-	gi|685256403|ref|XP_009139537.1| PREDICTED: uncharacterized protein LOC103863524 [Brassica rapa] gi|685256405|ref|XP_009139603.1| PREDICTED: uncharacterized protein LOC103863524 [Brassica rapa] gi|685256407|ref|XP_009139667.1| PREDICTED: uncharacterized protein LOC103863524 [Brassica rapa]
BraA01g001810.3C	1557	615	23.294	A01	918196	920835	+	GO:0003735;GO:0005515;GO:0005622;GO:0005840;GO:0006412;	-	virNOG22321	S	sp|Q9SY20|FB20_ARATH F-box protein At1g30790 OS=Arabidopsis thaliana GN=At1g30790 PE=2 SV=2	gi|685258235|ref|XP_009129819.1| PREDICTED: F-box protein At1g30790-like [Brassica rapa]
BraA01g001820.3C	2541	239	5.54691	A01	921277	923817	-	GO:0003824;	-	virNOG06610	H	sp|Q9C5X8|MOCOS_ARATH Molybdenum cofactor sulfurase OS=Arabidopsis thaliana GN=ABA3 PE=1 SV=1	gi|685256413|ref|XP_009139866.1| PREDICTED: uncharacterized protein LOC103863824 [Brassica rapa]
BraA01g001830.3C	1161	226	11.4798	A01	926015	927528	-	-	-	virNOG10465	S	sp|Q96GN5|CDA7L_HUMAN Cell division cycle-associated 7-like protein OS=Homo sapiens GN=CDCA7L PE=1 SV=2	gi|685256416|ref|XP_009139953.1| PREDICTED: cell division cycle-associated 7-like protein [Brassica rapa]
BraA01g001850.3C	1464	203	8.17735	A01	931725	933636	+	GO:0005515;	K14307	euNOG01906;virNOG03707	S	sp|Q8RWH9|NUP58_ARATH Nuclear pore complex protein NUP58 OS=Arabidopsis thaliana GN=NUP58 PE=1 SV=1	gi|674958221|emb|CDX75613.1| BnaA01g00890D [Brassica napus]
BraA01g001860.3C	774	92	7.00978	A01	934012	935169	-	-	-	NOG39657;virNOG30563;virNOG12013	R	sp|O23171|MES9_ARATH Methylesterase 9 OS=Arabidopsis thaliana GN=MES9 PE=1 SV=1	gi|685256421|ref|XP_009140147.1| PREDICTED: methylesterase 9-like [Brassica rapa]
BraA01g001880.3C	2058	72	2.06322	A01	940984	943041	-	GO:0005515;GO:0008270;	-	virNOG00764	R	sp|O23169|PP353_ARATH Pentatricopeptide repeat-containing protein At4g37170 OS=Arabidopsis thaliana GN=PCMP-H5 PE=3 SV=1	gi|685256429|ref|XP_009140477.1| PREDICTED: pentatricopeptide repeat-containing protein At4g37170 [Brassica rapa]
BraA01g001890.3C	978	1217	73.3853	A01	947936	949242	+	GO:0003677;	-	euNOG16055;virNOG15277	K	sp|F4JRB0|HHO5_ARATH Transcription factor HHO5 OS=Arabidopsis thaliana GN=HHO5 PE=1 SV=1	gi|685256431|ref|XP_009140580.1| PREDICTED: protein PHR1-LIKE 1 [Brassica rapa]
BraA01g001910.3C	759	1381	107.302	A01	960332	961617	-	GO:0006662;GO:0015035;GO:0045454;	-	virNOG01509	O	sp|O23166|TR164_ARATH Thioredoxin-like protein HCF164, chloroplastic OS=Arabidopsis thaliana GN=HCF164 PE=1 SV=2	gi|685256435|ref|XP_009140776.1| PREDICTED: thioredoxin-like protein HCF164, chloroplastic [Brassica rapa]
BraA01g001920.3C	1278	339	15.6432	A01	961968	963726	+	GO:0005515;	K11291	virNOG13317	DB	sp|P27123|NASP_RABIT Nuclear autoantigenic sperm protein (Fragment) OS=Oryctolagus cuniculus GN=NASP PE=2 SV=2	gi|685256437|ref|XP_009140872.1| PREDICTED: nuclear autoantigenic sperm protein [Brassica rapa]
BraA01g001950.3C	528	398	44.4536	A01	972278	972805	+	-	-	virNOG27098;virNOG21807	S	-	gi|685256441|ref|XP_009141055.1| PREDICTED: uncharacterized protein LOC103864993 [Brassica rapa] gi|923503707|ref|XP_013729073.1| PREDICTED: uncharacterized protein LOC106432475 [Brassica napus] gi|674958214|emb|CDX75606.1| BnaA01g00960D [Brassica napus]
BraA01g001960.3C	1347	210	9.1941	A01	976218	978588	+	-	K14169	virNOG06611	S	sp|O65628|CTU2_ARATH Cytoplasmic tRNA 2-thiolation protein 2 OS=Arabidopsis thaliana GN=CTU2 PE=2 SV=3	gi|685256447|ref|XP_009141323.1| PREDICTED: cytoplasmic tRNA 2-thiolation protein 2 [Brassica rapa]
BraA01g001970.3C	2004	52	1.53025	A01	978813	983239	-	GO:0003677;GO:0006355;	-	NOG79532;virNOG27461;virNOG07090	K	sp|Q9SW80|BLH2_ARATH BEL1-like homeodomain protein 2 OS=Arabidopsis thaliana GN=BLH2 PE=1 SV=3	gi|685256443|ref|XP_009141155.1| PREDICTED: BEL1-like homeodomain protein 2 [Brassica rapa] gi|685256445|ref|XP_009141221.1| PREDICTED: BEL1-like homeodomain protein 2 [Brassica rapa]
BraA01g001980.3C	2928	2239	45.0963	A01	993314	1001376	+	-	-	virNOG02561;virNOG03125	SZT	sp|Q8W4F0|DAR1_ARATH Protein DA1-related 1 OS=Arabidopsis thaliana GN=DAR1 PE=1 SV=3	gi|685256449|ref|XP_009141421.1| PREDICTED: protein DA1-related 1 [Brassica rapa]
BraA01g001990.3C	996	116	6.86841	A01	1002109	1003211	-	-	-	virNOG05653	S	sp|Q1PE15|MCU1_ARATH Calcium uniporter protein 1, mitochondrial OS=Arabidopsis thaliana GN=At4g36820 PE=2 SV=1	gi|685256453|ref|XP_009141598.1| PREDICTED: uncharacterized protein LOC103865519 [Brassica rapa]
BraA01g002000.3C	1092	404	21.8181	A01	1005448	1006539	-	GO:0008299;	K13789	virNOG02736;COG0142	H	sp|Q43133|GGPPS_SINAL Geranylgeranyl pyrophosphate synthase, chloroplastic/chromoplastic OS=Sinapis alba GN=GGPS1 PE=1 SV=1	gi|923503874|ref|XP_013738757.1| PREDICTED: geranylgeranyl pyrophosphate synthase, chloroplastic/chromoplastic-like [Brassica napus]
BraA01g002010.3C	558	1291	136.443	A01	1007776	1008678	+	-	K10579	virNOG04621	O	sp|Q9SDY5|RCE1_ARATH NEDD8-conjugating enzyme Ubc12 OS=Arabidopsis thaliana GN=RCE1 PE=1 SV=1	gi|685256459|ref|XP_009141932.1| PREDICTED: NEDD8-conjugating enzyme Ubc12 [Brassica rapa]
BraA01g002020.3C	1461	52	2.09899	A01	1008897	1010959	-	GO:0016021;GO:0055085;	-	virNOG00521	G	-	gi|685256457|ref|XP_009141825.1| PREDICTED: uncharacterized protein LOC103865702 [Brassica rapa]
BraA01g002030.3C	912	1780	115.102	A01	1013576	1014891	+	GO:0003700;GO:0006351;GO:0009742;	K14503	virNOG06549	K	sp|Q94A43|BEH2_ARATH BES1/BZR1 homolog protein 2 OS=Arabidopsis thaliana GN=BEH2 PE=1 SV=1	gi|685256461|ref|XP_009142040.1| PREDICTED: BES1/BZR1 homolog protein 2 [Brassica rapa] gi|923503684|ref|XP_013723093.1| PREDICTED: BES1/BZR1 homolog protein 2 [Brassica napus] gi|923503877|ref|XP_013738845.1| PREDICTED: BES1/BZR1 homolog protein 2 [Brassica napus] gi|674958206|emb|CDX75598.1| BnaA01g01040D [Brassica napus]
BraA01g002060.3C	1932	75	2.28935	A01	1020048	1023050	-	GO:0016787;GO:0070006;	K01262	virNOG04848;COG0006	E	sp|D1ZKF3|AMPP1_SORMK Probable Xaa-Pro aminopeptidase P OS=Sordaria macrospora (strain ATCC MYA-333 / DSM 997 / K(L3346) / K-hell) GN=AMPP PE=3 SV=1	gi|685256465|ref|XP_009142233.1| PREDICTED: probable Xaa-Pro aminopeptidase P [Brassica rapa]
BraA01g002070.3C	273	49	10.585	A01	1023394	1024573	-	-	K03809	COG0655;virNOG00969	R	sp|O23207|FQRL2_ARATH Probable NAD(P)H dehydrogenase (quinone) FQR1-like 2 OS=Arabidopsis thaliana GN=At4g36750 PE=1 SV=1	gi|685328160|ref|XP_009102313.1| PREDICTED: P25 protein-like [Brassica rapa]
BraA01g002080.3C	654	44	3.96764	A01	1032149	1034762	+	GO:0003677;GO:0006355;GO:0043565;	K09338	virNOG08849;virNOG18247	K	sp|O23208|ATB40_ARATH Homeobox-leucine zipper protein ATHB-40 OS=Arabidopsis thaliana GN=ATHB-40 PE=2 SV=3	gi|923520107|ref|XP_013665374.1| PREDICTED: homeobox-leucine zipper protein ATHB-40 [Brassica napus] gi|674958201|emb|CDX75593.1| BnaA01g01090D [Brassica napus]
BraA01g002090.3C	942	1673	104.738	A01	1038107	1039828	+	GO:0003700;GO:0006355;	K09060	virNOG02012	K	sp|P42774|GBF1_ARATH G-box-binding factor 1 OS=Arabidopsis thaliana GN=GBF1 PE=1 SV=2	gi|685256473|ref|XP_009142677.1| PREDICTED: G-box-binding factor 1 [Brassica rapa] gi|923503891|ref|XP_013739255.1| PREDICTED: G-box-binding factor 1 [Brassica napus]
BraA01g002100.3C	627	21	1.97519	A01	1039989	1041393	-	-	K17279	virNOG00404	U	sp|Q6NLY8|HA22K_ARATH HVA22-like protein k OS=Arabidopsis thaliana GN=HVA22K PE=2 SV=1	gi|685256471|ref|XP_009142559.1| PREDICTED: HVA22-like protein k [Brassica rapa]
BraA01g002110.3C	1374	347	14.8936	A01	1041672	1043045	-	-	-	virNOG00404;virNOG12364	KU	sp|O23210|SCL15_ARATH Scarecrow-like protein 15 OS=Arabidopsis thaliana GN=SCL15 PE=1 SV=3	gi|685256469|ref|XP_009142446.1| PREDICTED: scarecrow-like protein 15 [Brassica rapa] gi|923503888|ref|XP_013739179.1| PREDICTED: scarecrow-like protein 15 [Brassica napus] gi|674958198|emb|CDX75590.1| BnaA01g01120D [Brassica napus]
BraA01g002130.3C	783	31	2.33484	A01	1053848	1054777	+	GO:0005215;GO:0016020;GO:0016021;GO:0022857;GO:0022891;GO:0055085;	-	virNOG03276;NOG00192	RG	sp|Q8GXR2|PLT6_ARATH Probable polyol transporter 6 OS=Arabidopsis thaliana GN=PLT6 PE=2 SV=2	gi|674958196|emb|CDX75588.1| BnaA01g01140D [Brassica napus]
BraA01g002140.3C	738	47	3.75577	A01	1054780	1055517	+	GO:0016020;GO:0016021;GO:0022857;GO:0022891;GO:0055085;	-	virNOG03276;NOG00192	RG	sp|Q8GXR2|PLT6_ARATH Probable polyol transporter 6 OS=Arabidopsis thaliana GN=PLT6 PE=2 SV=2	gi|685256475|ref|XP_009142783.1| PREDICTED: LOW QUALITY PROTEIN: probable polyol transporter 6 [Brassica rapa]
BraA01g002150.3C	519	53	6.02235	A01	1055853	1056914	+	-	-	virNOG20227;euNOG15039	S	-	gi|685256477|ref|XP_009142898.1| PREDICTED: uncharacterized protein LOC103866654 [Brassica rapa] gi|923503898|ref|XP_013739485.1| PREDICTED: uncharacterized protein LOC106442304 [Brassica napus]
BraA01g002160.3C	2295	1248	32.0693	A01	1057529	1061002	+	GO:0005515;GO:0017025;	K18647	virNOG00435	D	sp|Q9SCQ7|AN32_ARATH Acidic leucine-rich nuclear phosphoprotein 32-related protein OS=Arabidopsis thaliana GN=At3g50690 PE=2 SV=1	gi|685256479|ref|XP_009143008.1| PREDICTED: acidic leucine-rich nuclear phosphoprotein 32-related protein [Brassica rapa]
BraA01g002170.3C	873	169	11.4164	A01	1072060	1073284	+	-	-	NOG11428;virNOG05909	SI	sp|Q55CU8|PITC_DICDI Phosphatidylinositol transfer protein 3 OS=Dictyostelium discoideum GN=pitC PE=2 SV=1	gi|685256482|ref|XP_009143191.1| PREDICTED: random slug protein 5-like [Brassica rapa]
BraA01g002210.3C	1800	160	5.2421	A01	1085920	1088516	-	GO:0005524;	K17681	COG0464;virNOG02851	O	sp|Q6NVR9|ATAD3_XENTR ATPase family AAA domain-containing protein 3 OS=Xenopus tropicalis GN=atad3 PE=2 SV=1	gi|685256488|ref|XP_009143525.1| PREDICTED: ATPase family AAA domain-containing protein 3C [Brassica rapa]
BraA01g002220.3C	240	46	11.3033	A01	1091999	1092238	-	GO:0003677;	-	virNOG22997	O	sp|Q6NNN0|RADL3_ARATH Protein RADIALIS-like 3 OS=Arabidopsis thaliana GN=RL3 PE=2 SV=1	gi|685256492|ref|XP_009143738.1| PREDICTED: protein RADIALIS-like 3 [Brassica rapa] gi|923503916|ref|XP_013740043.1| PREDICTED: protein RADIALIS-like 3 [Brassica napus] gi|674870394|emb|CDY64606.1| BnaA01g34510D [Brassica napus]
BraA01g002230.3C	2148	122	3.34952	A01	1098893	1101288	+	GO:0004842;GO:0005488;GO:0016567;	-	virNOG04897;virNOG32853	ST	sp|O23225|PUB5_ARATH U-box domain-containing protein 5 OS=Arabidopsis thaliana GN=PUB5 PE=3 SV=3	gi|685256494|ref|XP_009143836.1| PREDICTED: U-box domain-containing protein 5-like [Brassica rapa]
BraA01g002240.3C	1122	615	32.3251	A01	1103618	1105091	+	-	-	virNOG07592	R	sp|Q9FFZ1|PPH_ARATH Pheophytinase, chloroplastic OS=Arabidopsis thaliana GN=PPH PE=1 SV=1	gi|685256496|ref|XP_009143937.1| PREDICTED: pheophytinase, chloroplastic [Brassica rapa]
BraA01g002250.3C	3759	443	6.95007	A01	1112306	1116503	+	-	-	virNOG06047	O	sp|Q9FWS1|AUL1_ARATH Auxilin-like protein 1 OS=Arabidopsis thaliana GN=AUL1 PE=2 SV=2	gi|685256498|ref|XP_009144043.1| PREDICTED: trichohyalin [Brassica rapa]
BraA01g002260.3C	369	21	3.35622	A01	1116860	1117228	+	-	-	euNOG46474;virNOG25353;virNOG35249	S	-	gi|685256500|ref|XP_009144127.1| PREDICTED: uncharacterized protein LOC103867758 [Brassica rapa]
BraA01g002270.3C	375	155	24.3758	A01	1118529	1118903	+	-	-	virNOG25353;euNOG46474;virNOG35249	S	-	gi|685256502|ref|XP_009144195.1| PREDICTED: uncharacterized protein LOC103867852 [Brassica rapa]
BraA01g002280.3C	1113	200	10.5972	A01	1119461	1120896	-	GO:0008168;	-	virNOG03513	S	sp|Q9SPV4|SAMT_CLABR Salicylate carboxymethyltransferase OS=Clarkia breweri GN=SAMT PE=1 SV=1	gi|685256504|ref|XP_009144304.1| PREDICTED: salicylate carboxymethyltransferase [Brassica rapa]
BraA01g002290.3C	1443	311	12.7102	A01	1124025	1126574	+	GO:0003824;GO:0009058;GO:0030170;	K00654	virNOG04971	O	sp|Q94IB8|LCB1_ARATH Long chain base biosynthesis protein 1 OS=Arabidopsis thaliana GN=LCB1 PE=1 SV=1	gi|685256506|ref|XP_009144397.1| PREDICTED: long chain base biosynthesis protein 1 [Brassica rapa]
BraA01g002310.3C	1269	180	8.36505	A01	1133194	1135805	+	-	-	virNOG03481	S	-	gi|685256512|ref|XP_009144678.1| PREDICTED: uncharacterized protein LOC103868293 [Brassica rapa] gi|685256514|ref|XP_009144741.1| PREDICTED: uncharacterized protein LOC103868293 [Brassica rapa]
BraA01g002330.3C	486	187	22.6915	A01	1140316	1141244	-	-	K10688	virNOG05703	O	sp|O23239|UBC17_ARATH Probable ubiquitin-conjugating enzyme E2 17 OS=Arabidopsis thaliana GN=UBC17 PE=2 SV=1	gi|685256516|ref|XP_009144816.1| PREDICTED: probable ubiquitin-conjugating enzyme E2 17 [Brassica rapa] gi|923520123|ref|XP_013665413.1| PREDICTED: probable ubiquitin-conjugating enzyme E2 17 [Brassica napus] gi|674958180|emb|CDX75572.1| BnaA01g01300D [Brassica napus]
BraA01g002340.3C	1908	557	17.2161	A01	1143493	1146690	+	GO:0003824;GO:0005737;GO:0006400;GO:0016740;GO:0051536;GO:0051539;	-	virNOG06433	T	sp|Q8H0V1|CK5P1_ARATH CDK5RAP1-like protein OS=Arabidopsis thaliana GN=At4g36390 PE=2 SV=1	gi|685256518|ref|XP_009144913.1| PREDICTED: CDK5RAP1-like protein [Brassica rapa]
BraA01g002350.3C	1386	142	6.04203	A01	1149882	1153793	+	GO:0004497;GO:0005506;GO:0016705;GO:0020037;GO:0055114;	K12637	virNOG12846	Q	sp|Q9M066|C90C1_ARATH 3-epi-6-deoxocathasterone 23-monooxygenase OS=Arabidopsis thaliana GN=ROT3 PE=2 SV=3	gi|685256520|ref|XP_009144986.1| PREDICTED: 3-epi-6-deoxocathasterone 23-monooxygenase [Brassica rapa]
BraA01g002360.3C	2571	5467	125.402	A01	1164127	1168172	+	GO:0030246;	-	virNOG10012	G	sp|Q9SCV9|BGAL3_ARATH Beta-galactosidase 3 OS=Arabidopsis thaliana GN=BGAL3 PE=2 SV=1	gi|685256522|ref|XP_009145073.1| PREDICTED: beta-galactosidase 3 [Brassica rapa]
BraA01g002370.3C	3822	1208	18.6395	A01	1170398	1177966	+	-	-	virNOG05768	D	sp|Q5FV35|MORC2_ARATH Protein MICRORCHIDIA 2 OS=Arabidopsis thaliana GN=MORC2 PE=1 SV=1	gi|674958176|emb|CDX75568.1| BnaA01g01340D [Brassica napus]
BraA01g002380.3C	765	54	4.16284	A01	1183779	1184922	+	-	-	virNOG30624;virNOG15746;virNOG29949	S	sp|O65517|SRS2_ARATH Protein SHI RELATED SEQUENCE 2 OS=Arabidopsis thaliana GN=SRS2 PE=1 SV=1	gi|685256534|ref|XP_009145510.1| PREDICTED: protein SHI RELATED SEQUENCE 2 [Brassica rapa] gi|923520252|ref|XP_013665838.1| PREDICTED: protein SHI RELATED SEQUENCE 2-like [Brassica napus] gi|281333037|gb|ADA60973.1| stylish 2a [Brassica rapa subsp. pekinensis]
BraA01g002390.3C	1446	988	40.2945	A01	1187517	1190142	-	GO:0004030;GO:0006081;GO:0008152;GO:0016491;GO:0055114;	K00128	COG1012;virNOG13869	C	sp|Q70E96|AL3F1_ARATH Aldehyde dehydrogenase family 3 member F1 OS=Arabidopsis thaliana GN=ALDH3F1 PE=2 SV=2	gi|685256536|ref|XP_009145598.1| PREDICTED: aldehyde dehydrogenase family 3 member F1 [Brassica rapa] gi|923504507|ref|XP_013645610.1| PREDICTED: aldehyde dehydrogenase family 3 member F1-like [Brassica napus]
BraA01g002400.3C	708	24	1.99911	A01	1192896	1193671	+	GO:0003677;GO:0003700;GO:0005634;GO:0006355;GO:0008270;GO:0043565;GO:0045893;	-	virNOG30291;virNOG06991	K	sp|O65515|GATA7_ARATH GATA transcription factor 7 OS=Arabidopsis thaliana GN=GATA7 PE=2 SV=1	gi|685256538|ref|XP_009145707.1| PREDICTED: GATA transcription factor 7 isoform X1 [Brassica rapa] gi|674958173|emb|CDX75565.1| BnaA01g01370D [Brassica napus]
BraA01g002410.3C	360	61	9.99275	A01	1194222	1194977	-	-	-	virNOG38215	S	-	gi|685256542|ref|XP_009145871.1| PREDICTED: putative glycine-rich cell wall structural protein 1 [Brassica rapa]
BraA01g002420.3C	1563	756	28.5247	A01	1201085	1203054	+	GO:0005506;GO:0016705;GO:0020037;GO:0055114;	K09755	COG2124;virNOG05200	Q	sp|Q42600|C84A1_ARATH Cytochrome P450 84A1 OS=Arabidopsis thaliana GN=CYP84A1 PE=1 SV=1	gi|10197652|gb|AAG14962.1|AF214008_1 cytochrome p450-dependent monooxygenase [Brassica napus]
BraA01g002430.3C	2034	855	24.7898	A01	1207093	1210844	-	-	-	NOG12488;virNOG32065;virNOG11419	S	sp|Q5TGY1|TMCO4_HUMAN Transmembrane and coiled-coil domain-containing protein 4 OS=Homo sapiens GN=TMCO4 PE=2 SV=1	gi|922418906|ref|XP_013610838.1| PREDICTED: transmembrane and coiled-coil domain-containing protein 4 [Brassica oleracea var. oleracea]
BraA01g002440.3C	1614	326	11.9116	A01	1211444	1213785	-	GO:0006508;GO:0008236;	-	virNOG06432	O	sp|Q1PF50|EDA2_ARATH Probable serine protease EDA2 OS=Arabidopsis thaliana GN=EDA2 PE=2 SV=2	gi|923504489|ref|XP_013645157.1| PREDICTED: probable serine protease EDA2 isoform X1 [Brassica napus]
BraA01g002450.3C	2970	766	15.21	A01	1214151	1218020	+	GO:0004672;GO:0005515;GO:0005524;GO:0006468;	-	virNOG05856	T	sp|C0LGS2|Y4361_ARATH Probable LRR receptor-like serine/threonine-protein kinase At4g36180 OS=Arabidopsis thaliana GN=At4g36180 PE=2 SV=1	gi|685256550|ref|XP_009146238.1| PREDICTED: probable LRR receptor-like serine/threonine-protein kinase At4g36180 [Brassica rapa]
BraA01g002460.3C	1116	75	3.96328	A01	1232599	1234584	+	GO:0003677;GO:0006355;	-	virNOG03394	S	sp|O65508|NAC76_ARATH NAC domain-containing protein 76 OS=Arabidopsis thaliana GN=NAC076 PE=1 SV=1	gi|685256552|ref|XP_009146450.1| PREDICTED: NAC domain-containing protein 7 [Brassica rapa] gi|923504482|ref|XP_013644981.1| PREDICTED: NAC domain-containing protein 76-like [Brassica napus] gi|923520242|ref|XP_013665817.1| PREDICTED: NAC domain-containing protein 76-like [Brassica napus]
BraA01g002480.3C	4440	306	4.0644	A01	1244055	1249012	+	GO:0005515;GO:0007165;	-	virNOG30121;virNOG32853	TK	sp|Q9FL92|WRK16_ARATH Probable WRKY transcription factor 16 OS=Arabidopsis thaliana GN=WRKY16 PE=3 SV=1	gi|685256556|ref|XP_009146644.1| PREDICTED: probable WRKY transcription factor 52 [Brassica rapa]
BraA01g002490.3C	777	5038	382.38	A01	1249794	1251120	-	GO:0003735;GO:0005622;GO:0005840;GO:0006412;	K02938	virNOG01390;COG0090	J	sp|Q42064|RL83_ARATH 60S ribosomal protein L8-3 OS=Arabidopsis thaliana GN=RPL8C PE=2 SV=2	gi|923504475|ref|XP_013644763.1| PREDICTED: 60S ribosomal protein L8-3-like [Brassica napus]
BraA01g002500.3C	2436	56	1.35571	A01	1252341	1255754	+	-	-	virNOG09680;virNOG32827	S	sp|O65649|FPP5_ARATH Filament-like plant protein 5 OS=Arabidopsis thaliana GN=FPP5 PE=2 SV=2	gi|685256561|ref|XP_009146917.1| PREDICTED: filament-like plant protein 5 [Brassica rapa]
BraA01g002510.3C	315	6	1.12331	A01	1259638	1259952	-	GO:0009733;	K14488	virNOG23435	S	sp|O65695|SAU50_ARATH Auxin-responsive protein SAUR50 OS=Arabidopsis thaliana GN=SAUR50 PE=1 SV=1	gi|685256563|ref|XP_009147025.1| PREDICTED: auxin-induced protein 15A-like [Brassica rapa] gi|922414062|ref|XP_013588814.1| PREDICTED: auxin-induced protein 15A [Brassica oleracea var. oleracea] gi|923504051|ref|XP_013744151.1| PREDICTED: auxin-induced protein 15A-like [Brassica napus] gi|923504463|ref|XP_013644428.1| PREDICTED: auxin-induced protein 15A-like [Brassica napus] gi|674958161|emb|CDX…
BraA01g002520.3C	573	112	11.5271	A01	1265324	1266025	-	-	-	euNOG01155;virNOG06091	S	-	gi|685256565|ref|XP_009147136.1| PREDICTED: oral-facial-digital syndrome 1 protein [Brassica rapa] gi|685256567|ref|XP_009147195.1| PREDICTED: oral-facial-digital syndrome 1 protein [Brassica rapa]
BraA01g002540.3C	11577	488	2.48589	A01	1270925	1287647	+	GO:0005488;GO:0005515;GO:0016301;	K08874	virNOG02351	TDLB	sp|Q9Y4A5|TRRAP_HUMAN Transformation/transcription domain-associated protein OS=Homo sapiens GN=TRRAP PE=1 SV=3	gi|685256578|ref|XP_009147693.1| PREDICTED: transformation/transcription domain-associated protein [Brassica rapa]
BraA01g002550.3C	384	25	3.83943	A01	1287968	1288485	-	GO:0046983;	-	virNOG16747;virNOG28509	K	sp|Q8W2F2|BH011_ARATH Transcription factor bHLH11 OS=Arabidopsis thaliana GN=BHLH11 PE=2 SV=2	gi|685256575|ref|XP_009147595.1| PREDICTED: transcription factor bHLH11-like [Brassica rapa]
BraA01g002560.3C	1716	432	14.8465	A01	1288837	1291281	+	GO:0004518;GO:0006281;GO:0008270;	K10772	virNOG03383	L	sp|F4JNY0|APE2_ARATH DNA-(apurinic or apyrimidinic site) lyase 2 OS=Arabidopsis thaliana GN=APE2 PE=1 SV=1	gi|685256571|ref|XP_009147422.1| PREDICTED: DNA-(apurinic or apyrimidinic site) lyase 2 isoform X1 [Brassica rapa]
BraA01g002570.3C	480	5041	619.346	A01	1293383	1293862	+	-	-	virNOG26046;virNOG24331;virNOG23636	O	sp|Q9FYB5|DNJ11_ARATH Chaperone protein dnaJ 11, chloroplastic OS=Arabidopsis thaliana GN=ATJ11 PE=1 SV=2	gi|685256580|ref|XP_009147799.1| PREDICTED: chaperone protein dnaJ 11, chloroplastic [Brassica rapa]
BraA01g002580.3C	855	909	62.6982	A01	1296579	1297433	+	GO:0003676;GO:0003677;GO:0006355;GO:0008270;	K09250	virNOG21749;virNOG20154;COG5082	OJU	sp|O65639|CSP1_ARATH Cold shock protein 1 OS=Arabidopsis thaliana GN=CSP1 PE=1 SV=1	gi|685256582|ref|XP_009147904.1| PREDICTED: cold shock domain-containing protein 3-like [Brassica rapa]
BraA01g002590.3C	915	667	42.9895	A01	1301622	1303239	-	-	K18826	virNOG11764	R	sp|B0K012|CMKMT_RAT Calmodulin-lysine N-methyltransferase OS=Rattus norvegicus GN=Camkmt PE=1 SV=1	gi|685256584|ref|XP_009148014.1| PREDICTED: calmodulin-lysine N-methyltransferase-like [Brassica rapa]
BraA01g002600.3C	267	447	98.7311	A01	1303482	1303957	+	-	-	virNOG07350;virNOG23412	S	-	gi|685256592|ref|XP_009148401.1| PREDICTED: uncharacterized protein LOC103871813 [Brassica rapa] gi|923504418|ref|XP_013643234.1| PREDICTED: uncharacterized protein LOC106348086 [Brassica napus]
BraA01g002610.3C	834	37	2.61633	A01	1304217	1305607	-	GO:0004601;GO:0006979;GO:0020037;GO:0055114;	K00434	COG0376;virNOG11018	RP	sp|Q7XZP5|APX5_ARATH L-ascorbate peroxidase 5, peroxisomal OS=Arabidopsis thaliana GN=APX5 PE=1 SV=2	gi|685256590|ref|XP_009148286.1| PREDICTED: LOW QUALITY PROTEIN: L-ascorbate peroxidase 5, peroxisomal [Brassica rapa]
BraA01g002620.3C	594	24	2.38277	A01	1306551	1308050	+	GO:0003924;GO:0005525;	K04392	virNOG00806	R	sp|Q38902|RAC1_ARATH Rac-like GTP-binding protein ARAC1 OS=Arabidopsis thaliana GN=ARAC1 PE=1 SV=1	gi|685256594|ref|XP_009148517.1| PREDICTED: rac-like GTP-binding protein ARAC6 [Brassica rapa] gi|923504412|ref|XP_013643011.1| PREDICTED: rac-like GTP-binding protein ARAC6 [Brassica napus] gi|674958149|emb|CDX75541.1| BnaA01g01610D [Brassica napus]
BraA01g002630.3C	954	693	42.8393	A01	1308486	1309816	-	-	-	virNOG40077;virNOG29188;virNOG29496	S	-	gi|685256596|ref|XP_009148617.1| PREDICTED: histone-lysine N-methyltransferase, H3 lysine-79 specific-like [Brassica rapa]
BraA01g002640.3C	1260	374	17.5049	A01	1314162	1316800	+	-	-	virNOG15103	R	sp|Q8L7E9|MCAC1_ARATH Protein MID1-COMPLEMENTING ACTIVITY 1 OS=Arabidopsis thaliana GN=MCA1 PE=1 SV=1	gi|923504408|ref|XP_013642824.1| PREDICTED: protein MID1-COMPLEMENTING ACTIVITY 1-like [Brassica napus] gi|923504410|ref|XP_013642897.1| PREDICTED: protein MID1-COMPLEMENTING ACTIVITY 1-like [Brassica napus]
BraA01g002650.3C	840	17	1.19351	A01	1322385	1323469	-	GO:0003700;GO:0006355;	-	virNOG24444;virNOG25129;NOG152953	K	sp|Q84JK2|FD_ARATH Protein FD OS=Arabidopsis thaliana GN=FD PE=1 SV=1	gi|685256602|ref|XP_009148866.1| PREDICTED: protein FD-like [Brassica rapa]
BraA01g002660.3C	1500	562	22.0954	A01	1333901	1336752	-	-	K18757	virNOG17819;virNOG15508	OJ	sp|Q94K80|LRP1C_ARATH La-related protein 1C OS=Arabidopsis thaliana GN=LARP1C PE=1 SV=1	gi|685256604|ref|XP_009148977.1| PREDICTED: la-related protein 1C-like [Brassica rapa]
BraA01g002670.3C	1593	788	29.1721	A01	1338004	1340428	-	GO:0004190;GO:0006508;	-	virNOG09175	O	sp|Q8VYV9|APF1_ARATH Aspartyl protease family protein 1 OS=Arabidopsis thaliana GN=APF1 PE=1 SV=1	gi|685256606|ref|XP_009149096.1| PREDICTED: aspartic proteinase-like protein 1 [Brassica rapa]
BraA01g002680.3C	636	3416	316.751	A01	1341997	1343409	+	GO:0003924;GO:0005525;	K07877	virNOG00983	U	sp|Q38922|RAB1B_ARATH Ras-related protein RABB1b OS=Arabidopsis thaliana GN=RABB1B PE=2 SV=1	gi|685256608|ref|XP_009149208.1| PREDICTED: ras-related protein RABB1b-like [Brassica rapa] gi|922417891|ref|XP_013606688.1| PREDICTED: ras-related protein RABB1b-like [Brassica oleracea var. oleracea] gi|923504401|ref|XP_013642527.1| PREDICTED: ras-related protein RABB1b-like [Brassica napus] gi|923504581|ref|XP_013647394.1| PREDICTED: ras-related protein RABB1b-like [Brassica napus] gi|67495814…
BraA01g002690.3C	1482	971	38.6392	A01	1343834	1346708	-	GO:0005515;	-	virNOG05105	R	sp|Q8VYR5|PP351_ARATH Pentatricopeptide repeat-containing protein At4g35850, mitochondrial OS=Arabidopsis thaliana GN=At4g35850 PE=1 SV=1	gi|685256610|ref|XP_009149310.1| PREDICTED: pentatricopeptide repeat-containing protein At4g35850, mitochondrial [Brassica rapa]
BraA01g002700.3C	714	2632	217.393	A01	1348424	1349524	-	-	-	virNOG10564;virNOG12850	O	sp|Q8GT75|NIP1_ARATH NEP1-interacting protein 1 OS=Arabidopsis thaliana GN=NIP1 PE=1 SV=2	gi|685256612|ref|XP_009149384.1| PREDICTED: NEP1-interacting protein 1 [Brassica rapa] gi|923504397|ref|XP_013642309.1| PREDICTED: NEP1-interacting protein 1-like [Brassica napus] gi|674958141|emb|CDX75533.1| BnaA01g01690D [Brassica napus]
BraA01g002710.3C	2697	3323	72.6619	A01	1352982	1357460	+	-	K01681	virNOG10099	C	sp|Q42560|ACO1_ARATH Aconitate hydratase 1 OS=Arabidopsis thaliana GN=ACO1 PE=1 SV=2	gi|923504395|ref|XP_013642213.1| PREDICTED: aconitate hydratase 1 [Brassica napus]
BraA01g002750.3C	8292	516	3.66985	A01	1371272	1382615	+	-	K03006	virNOG00122	K	sp|P18616|NRPB1_ARATH DNA-directed RNA polymerase II subunit 1 OS=Arabidopsis thaliana GN=NRPB1 PE=1 SV=3	gi|685256632|ref|XP_009150077.1| PREDICTED: DNA-directed RNA polymerase II subunit 1-like [Brassica rapa]
BraA01g002760.3C	567	363	37.7556	A01	1383130	1384835	+	GO:0003676;	K12897	virNOG21009	A	sp|Q84TH4|SR45A_ARATH Serine/arginine-rich splicing factor SR45a OS=Arabidopsis thaliana GN=SR45A PE=1 SV=1	gi|685256636|ref|XP_009150254.1| PREDICTED: serine/arginine-rich splicing factor SR45a-like [Brassica rapa]
BraA01g002770.3C	549	1925	206.784	A01	1388601	1389464	-	-	-	virNOG21137	P	sp|P27626|DIN1_RAPSA Senescence-associated protein DIN1 OS=Raphanus sativus GN=DIN1 PE=2 SV=1	gi|685256640|ref|XP_009150416.1| PREDICTED: senescence-associated protein DIN1 isoform X1 [Brassica rapa] gi|923504383|ref|XP_013641759.1| PREDICTED: senescence-associated protein DIN1 isoform X1 [Brassica napus]
BraA01g002780.3C	1077	520	28.4738	A01	1389832	1391609	+	-	-	virNOG02081	S	sp|Q8L540|LTO1_ARATH Thiol-disulfide oxidoreductase LTO1 OS=Arabidopsis thaliana GN=LTO1 PE=1 SV=1	gi|685256644|ref|XP_009150586.1| PREDICTED: thiol-disulfide oxidoreductase LTO1 [Brassica rapa]
BraA01g002790.3C	618	3256	310.709	A01	1393373	1394149	+	-	-	virNOG14034	KB	sp|Q292F9|GDAP2_DROPS Protein GDAP2 homolog OS=Drosophila pseudoobscura pseudoobscura GN=GA15091 PE=3 SV=1	gi|923504377|ref|XP_013641458.1| PREDICTED: ganglioside-induced differentiation-associated protein 2-like [Brassica napus] gi|674958130|emb|CDX75522.1| BnaA01g01800D [Brassica napus]
BraA01g002800.3C	1302	1341	60.7401	A01	1395754	1397621	-	-	K19476	virNOG08872;NOG13309	SZ	sp|Q54I39|IST1L_DICDI IST1-like protein OS=Dictyostelium discoideum GN=DDB_G0289029 PE=3 SV=1	gi|685256650|ref|XP_009150864.1| PREDICTED: uncharacterized protein LOC103874176 [Brassica rapa] gi|674958129|emb|CDX75521.1| BnaA01g01810D [Brassica napus]
BraA01g002820.3C	759	19	1.47628	A01	1401644	1402402	-	GO:0003676;	-	virNOG27277;virNOG26660	R	sp|O65499|ZAT3_ARATH Zinc finger protein ZAT3 OS=Arabidopsis thaliana GN=ZAT3 PE=1 SV=1	gi|685256652|ref|XP_009151053.1| PREDICTED: uncharacterized protein LOC103874360 [Brassica rapa]
BraA01g002860.3C	1215	276	13.3965	A01	1413421	1415635	-	GO:0004672;GO:0005524;GO:0006468;	K00924	NOG14260;virNOG00759	T	sp|P27450|CST_ARATH Probable serine/threonine-protein kinase CST OS=Arabidopsis thaliana GN=CST PE=1 SV=2	gi|685256660|ref|XP_009151452.1| PREDICTED: probable serine/threonine-protein kinase Cx32, chloroplastic [Brassica rapa]
BraA01g002870.3C	915	37	2.38472	A01	1418398	1420457	-	-	-	virNOG16784	K	sp|O81791|RKD5_ARATH Protein RKD5 OS=Arabidopsis thaliana GN=RKD5 PE=3 SV=1	gi|685256662|ref|XP_009151519.1| PREDICTED: protein RKD5 [Brassica rapa]
BraA01g002880.3C	183	84	27.0698	A01	1421308	1421490	+	-	-	virNOG20791;virNOG38623	R	-	gi|685256664|ref|XP_009151594.1| PREDICTED: uncharacterized protein LOC103874892 [Brassica rapa] gi|923504370|ref|XP_013641126.1| PREDICTED: uncharacterized protein LOC106346337 [Brassica napus] gi|674958121|emb|CDX75513.1| BnaA01g01890D [Brassica napus]
BraA01g002890.3C	426	3139	434.55	A01	1424614	1425521	+	-	K11296	KOG0381;virNOG20791	KR	sp|Q42344|HMGB4_ARATH High mobility group B protein 4 OS=Arabidopsis thaliana GN=HMGB4 PE=1 SV=1	gi|923504520|ref|XP_013645990.1| PREDICTED: high mobility group B protein 4-like [Brassica napus] gi|674964687|emb|CDX69149.1| BnaC01g03040D [Brassica napus]
BraA01g002900.3C	777	558	42.3517	A01	1428532	1429870	+	GO:0003677;	-	virNOG03477;virNOG26121	K	sp|O81788|WOX13_ARATH WUSCHEL-related homeobox 13 OS=Arabidopsis thaliana GN=WOX13 PE=2 SV=1	gi|685256672|ref|XP_009152034.1| PREDICTED: WUSCHEL-related homeobox 13-like [Brassica rapa]
BraA01g002910.3C	1404	158	6.63663	A01	1430089	1431492	-	GO:0006355;GO:0070897;	-	virNOG11068	K	sp|O81787|PTF2_ARATH Plant-specific TFIIB-related protein PTF2 OS=Arabidopsis thaliana GN=PTF2 PE=1 SV=1	gi|685256670|ref|XP_009151919.1| PREDICTED: transcription factor IIIB 90 kDa subunit [Brassica rapa]
BraA01g002920.3C	585	19	1.91538	A01	1432134	1433448	+	-	K03858	virNOG22148	OM	-	gi|685256674|ref|XP_009152141.1| PREDICTED: uncharacterized protein LOC103875346 [Brassica rapa]
BraA01g002940.3C	1350	286	12.4937	A01	1439991	1441838	-	GO:0004672;GO:0005524;GO:0006468;	-	KOG1290;virNOG02327	T	sp|Q45FA5|SRPK_PHYPO Serine/threonine-protein kinase SRPK OS=Physarum polycephalum PE=1 SV=1	gi|685256678|ref|XP_009101343.1| PREDICTED: probable serine/threonine-protein kinase sky1 [Brassica rapa] gi|685256680|ref|XP_009101413.1| PREDICTED: probable serine/threonine-protein kinase sky1 [Brassica rapa]
BraA01g002950.3C	582	90	9.11963	A01	1446650	1447231	+	-	-	NOG211189;virNOG32427;KOG0800	OR	sp|Q9ZT49|ATL45_ARATH Probable E3 ubiquitin-protein ligase ATL45 OS=Arabidopsis thaliana GN=ATL45 PE=2 SV=1	gi|674958114|emb|CDX75506.1| BnaA01g01960D [Brassica napus]
BraA01g002960.3C	1635	666	24.0223	A01	1453290	1455547	-	GO:0005515;	-	virNOG01979	R	sp|Q9SVW8|PIRL4_ARATH Plant intracellular Ras-group-related LRR protein 4 OS=Arabidopsis thaliana GN=PIRL4 PE=1 SV=1	gi|685256684|ref|XP_009101637.1| PREDICTED: plant intracellular Ras-group-related LRR protein 4-like isoform X1 [Brassica rapa]
BraA01g002970.3C	969	1688	102.732	A01	1460458	1462140	-	GO:0005515;	-	virNOG12882	R	sp|Q9SAR5|AKR2A_ARATH Ankyrin repeat domain-containing protein 2A OS=Arabidopsis thaliana GN=AKR2A PE=1 SV=2	gi|685256688|ref|XP_009101799.1| PREDICTED: ankyrin repeat domain-containing protein 2 [Brassica rapa] gi|685256690|ref|XP_009101875.1| PREDICTED: ankyrin repeat domain-containing protein 2 [Brassica rapa]
BraA01g002980.3C	3237	303	5.52024	A01	1462682	1468250	+	GO:0003824;GO:0050662;	-	virNOG02761	P	sp|Q8GX93|CLCE_ARATH Chloride channel protein CLC-e OS=Arabidopsis thaliana GN=CLC-E PE=2 SV=2	gi|685256692|ref|XP_009101983.1| PREDICTED: chloride channel protein CLC-e isoform X1 [Brassica rapa]
BraA01g003000.3C	612	308	29.6795	A01	1471018	1472100	-	GO:0006810;GO:0006886;GO:0008565;GO:0015031;GO:0016192;GO:0030117;	K12394	COG5030;virNOG03457	U	sp|O23685|AP1S2_ARATH AP-1 complex subunit sigma-2 OS=Arabidopsis thaliana GN=AAP19-2 PE=2 SV=1	gi|685256698|ref|XP_009102235.1| PREDICTED: AP-1 complex subunit sigma-1 isoform X1 [Brassica rapa]
BraA01g003040.3C	1104	526	28.0979	A01	1488243	1490426	+	-	-	virNOG06419	R	sp|Q949P3|Y2734_ARATH Uncharacterized protein At2g17340 OS=Arabidopsis thaliana GN=At2g17340 PE=1 SV=1	gi|685256712|ref|XP_009102804.1| PREDICTED: uncharacterized protein At2g17340 [Brassica rapa] gi|674958105|emb|CDX75497.1| BnaA01g02050D [Brassica napus]
BraA01g003050.3C	1071	37	2.03737	A01	1490722	1492008	-	GO:0006508;GO:0008234;	K16290	virNOG00157	O	sp|O65493|XCP1_ARATH Cysteine protease XCP1 OS=Arabidopsis thaliana GN=XCP1 PE=1 SV=1	gi|685256710|ref|XP_009102734.1| PREDICTED: xylem cysteine proteinase 1 [Brassica rapa]
BraA01g003060.3C	1044	100	5.64881	A01	1492400	1494955	-	GO:0000139;GO:0005351;GO:0008643;GO:0016021;	K15272	virNOG00417	G	sp|F4JN00|CSTR4_ARATH CMP-sialic acid transporter 4 OS=Arabidopsis thaliana GN=At4g35335 PE=2 SV=1	gi|685256706|ref|XP_009102562.1| PREDICTED: CMP-sialic acid transporter 4 isoform X1 [Brassica rapa]
BraA01g003070.3C	426	557	77.1087	A01	1500728	1501153	+	-	-	virNOG20537;virNOG35556;virNOG22202	S	-	gi|685256714|ref|XP_009102917.1| PREDICTED: uncharacterized protein LOC103828983 [Brassica rapa] gi|923520202|ref|XP_013665720.1| PREDICTED: uncharacterized protein LOC106370211 [Brassica napus] gi|674958102|emb|CDX75494.1| BnaA01g02080D [Brassica napus]
BraA01g003080.3C	1638	3972	143.006	A01	1502692	1505309	-	GO:0004672;GO:0005509;GO:0005524;GO:0006468;	K13412	virNOG01312	T	sp|Q38871|CDPK5_ARATH Calcium-dependent protein kinase 5 OS=Arabidopsis thaliana GN=CPK5 PE=2 SV=1	gi|923504302|ref|XP_013751938.1| PREDICTED: calcium-dependent protein kinase 5-like [Brassica napus]
BraA01g003090.3C	2223	1144	30.349	A01	1509293	1512263	+	GO:0005215;GO:0016020;GO:0016021;GO:0022857;GO:0022891;GO:0055085;	-	virNOG09031	R	sp|Q8LPQ8|MSSP2_ARATH Monosaccharide-sensing protein 2 OS=Arabidopsis thaliana GN=MSSP2 PE=1 SV=2	gi|685256718|ref|XP_009103100.1| PREDICTED: monosaccharide-sensing protein 2 [Brassica rapa] gi|685256720|ref|XP_009103156.1| PREDICTED: monosaccharide-sensing protein 2 [Brassica rapa] gi|674958100|emb|CDX75492.1| BnaA01g02100D [Brassica napus]
BraA01g003130.3C	2838	87	1.80786	A01	1529807	1533773	+	GO:0005515;	-	virNOG07607;euNOG04053	K	sp|Q7X9B9|NLP2_ARATH Protein NLP2 OS=Arabidopsis thaliana GN=NLP2 PE=2 SV=3	gi|685256726|ref|XP_009103570.1| PREDICTED: protein NLP2 [Brassica rapa] gi|685256728|ref|XP_009103644.1| PREDICTED: protein NLP2 [Brassica rapa] gi|685256730|ref|XP_009103715.1| PREDICTED: protein NLP2 [Brassica rapa] gi|685256732|ref|XP_009103768.1| PREDICTED: protein NLP2 [Brassica rapa] gi|685256734|ref|XP_009103808.1| PREDICTED: protein NLP2 [Brassica rapa]
BraA01g003140.3C	1104	1276	68.1615	A01	1536508	1538695	+	-	K00030	virNOG00761	E	sp|Q8LFC0|IDH1_ARATH Isocitrate dehydrogenase [NAD] regulatory subunit 1, mitochondrial OS=Arabidopsis thaliana GN=IDH1 PE=1 SV=2	gi|685256736|ref|XP_009103898.1| PREDICTED: isocitrate dehydrogenase [NAD] regulatory subunit 1, mitochondrial [Brassica rapa]
BraA01g003150.3C	1110	926	49.1978	A01	1539187	1541603	-	GO:0008152;GO:0016746;	K13506	virNOG08451	I	sp|Q8GWG0|GPAT9_ARATH Glycerol-3-phosphate acyltransferase 9 OS=Arabidopsis thaliana GN=GPAT9 PE=1 SV=1	gi|685256738|ref|XP_009104001.1| PREDICTED: glycerol-3-phosphate acyltransferase 3-like [Brassica rapa] gi|923504282|ref|XP_013751472.1| PREDICTED: glycerol-3-phosphate acyltransferase 3-like [Brassica napus] gi|923504284|ref|XP_013751516.1| PREDICTED: glycerol-3-phosphate acyltransferase 3-like [Brassica napus] gi|674958093|emb|CDX75485.1| BnaA01g02170D [Brassica napus] gi|674964661|emb|CDX69123…
BraA01g003160.3C	2532	750	17.4685	A01	1550476	1553189	+	-	-	virNOG11819;virNOG00760	S	sp|Q93YU8|NRG2_ARATH Nitrate regulatory gene2 protein OS=Arabidopsis thaliana GN=NRG2 PE=1 SV=1	gi|685256740|ref|XP_009104109.1| PREDICTED: uncharacterized protein LOC103830114 [Brassica rapa]
BraA01g003170.3C	1521	960	37.222	A01	1559948	1562684	+	GO:0004672;GO:0005515;GO:0005524;GO:0006468;	K14500	virNOG05897;euNOG08855	T	sp|Q944A7|Y4523_ARATH Probable serine/threonine-protein kinase At4g35230 OS=Arabidopsis thaliana GN=At4g35230 PE=1 SV=1	gi|685256743|ref|XP_009104299.1| PREDICTED: probable serine/threonine-protein kinase At4g35230 [Brassica rapa]
BraA01g003210.3C	825	1075	76.8444	A01	1590290	1591592	-	-	-	virNOG02550	R	sp|Q2S2F5|KYNB_SALRD Kynurenine formamidase OS=Salinibacter ruber (strain DSM 13855 / M31) GN=kynB PE=3 SV=1	gi|685256757|ref|XP_009104931.1| PREDICTED: uncharacterized protein LOC103830834 [Brassica rapa] gi|923504264|ref|XP_013750894.1| PREDICTED: kynurenine formamidase-like [Brassica napus] gi|674879489|emb|CDY52641.1| BnaAnng11560D [Brassica napus]
BraA01g003220.3C	705	387	32.3727	A01	1592109	1593394	-	-	-	virNOG07475	S	sp|Q8LBB7|LOG5_ARATH Cytokinin riboside 5&apos;-monophosphate phosphoribohydrolase LOG5 OS=Arabidopsis thaliana GN=LOG5 PE=1 SV=1	gi|685256759|ref|XP_009105030.1| PREDICTED: cytokinin riboside 5&apos;-monophosphate phosphoribohydrolase LOG5-like [Brassica rapa]
BraA01g003230.3C	1443	5851	239.123	A01	1599469	1601350	+	-	-	KOG1303;virNOG27875	E	sp|Q84WE9|LHTL7_ARATH Lysine histidine transporter-like 7 OS=Arabidopsis thaliana GN=At4g35180 PE=2 SV=2	gi|923511563|ref|XP_013746828.1| PREDICTED: lysine histidine transporter-like 7 [Brassica napus]
BraA01g003240.3C	3753	667	10.4811	A01	1603244	1608377	+	GO:0005515;GO:0008270;	-	virNOG00814;virNOG00166	R	sp|O49619|PP350_ARATH Pentatricopeptide repeat-containing protein At4g35130, chloroplastic OS=Arabidopsis thaliana GN=PCMP-H27 PE=3 SV=1	gi|685256767|ref|XP_009105444.1| PREDICTED: pentatricopeptide repeat-containing protein At4g35130, chloroplastic [Brassica rapa]
BraA01g003250.3C	1089	420	22.7446	A01	1615274	1616473	+	-	-	virNOG27917;virNOG22376	S	-	gi|922407215|ref|XP_013616383.1| PREDICTED: uncharacterized protein LOC106322790 [Brassica oleracea var. oleracea]
BraA01g003270.3C	846	5958	415.325	A01	1620130	1621403	-	-	K09872	virNOG04704	P	sp|P93004|PIP27_ARATH Aquaporin PIP2-7 OS=Arabidopsis thaliana GN=PIP2-7 PE=1 SV=2	gi|685256779|ref|XP_009105909.1| PREDICTED: aquaporin PIP2-7 [Brassica rapa] gi|923504239|ref|XP_013750240.1| PREDICTED: aquaporin PIP2-7-like [Brassica napus] gi|674879496|emb|CDY52648.1| BnaAnng11630D [Brassica napus]
BraA01g003290.3C	1071	187	10.297	A01	1635475	1637125	-	-	-	virNOG09628	S	sp|Q07404|UREH_BACSB Urease accessory protein UreH OS=Bacillus sp. (strain TB-90) GN=ureH PE=3 SV=1	gi|685256784|ref|XP_009106209.1| PREDICTED: uncharacterized protein LOC103831976 [Brassica rapa]
BraA01g003300.3C	666	37	3.27631	A01	1640083	1640823	-	-	K19042	virNOG21132	O	sp|Q9LDD1|BRG3_ARATH Probable BOI-related E3 ubiquitin-protein ligase 3 OS=Arabidopsis thaliana GN=BRG3 PE=1 SV=1	gi|685256786|ref|XP_009106315.1| PREDICTED: probable BOI-related E3 ubiquitin-protein ligase 2 [Brassica rapa]
BraA01g003320.3C	696	88	7.45643	A01	1654144	1654839	-	GO:0003700;GO:0006355;	-	euNOG02001;virNOG00450	K	sp|Q8VY76|BZP19_ARATH Basic leucine zipper 19 OS=Arabidopsis thaliana GN=BZIP19 PE=2 SV=1	gi|685256791|ref|XP_009106517.1| PREDICTED: uncharacterized protein LOC103832273 [Brassica rapa]
BraA01g003360.3C	597	527	52.0588	A01	1676612	1678176	-	GO:0003924;GO:0005525;	K04392	virNOG00806	R	sp|Q38912|RAC3_ARATH Rac-like GTP-binding protein ARAC3 OS=Arabidopsis thaliana GN=ARAC3 PE=1 SV=1	gi|685256807|ref|XP_009107160.1| PREDICTED: rac-like GTP-binding protein ARAC3 [Brassica rapa] gi|923923803|ref|XP_013731018.1| PREDICTED: rac-like GTP-binding protein ARAC3 isoform X1 [Brassica napus] gi|674958088|emb|CDX75480.1| BnaA01g02220D [Brassica napus]
BraA01g003380.3C	876	1954	131.546	A01	1686531	1688167	+	GO:0003677;	K09422	virNOG01797;virNOG08225	K	sp|O49608|MYB32_ARATH Transcription factor MYB32 OS=Arabidopsis thaliana GN=MYB32 PE=2 SV=1	gi|685256811|ref|XP_009107363.1| PREDICTED: transcription factor MYB32-like [Brassica rapa]
BraA01g003390.3C	429	34	4.6739	A01	1690029	1690659	-	GO:0003779;GO:0005622;GO:0015629;GO:0030042;	K05765	virNOG17549;virNOG33295	Z	sp|O49606|ADF9_ARATH Actin-depolymerizing factor 9 OS=Arabidopsis thaliana GN=ADF9 PE=2 SV=2	gi|685256813|ref|XP_009107450.1| PREDICTED: actin-depolymerizing factor 9 [Brassica rapa] gi|922413863|ref|XP_013587746.1| PREDICTED: actin-depolymerizing factor 9 [Brassica oleracea var. oleracea] gi|923735753|ref|XP_013669726.1| PREDICTED: actin-depolymerizing factor 9 [Brassica napus] gi|923923840|ref|XP_013731034.1| PREDICTED: actin-depolymerizing factor 9 [Brassica napus] gi|674964639|emb|CD…
BraA01g003400.3C	675	490	42.8105	A01	1693999	1695582	-	GO:0000413;GO:0003755;GO:0006457;	-	virNOG15186	O	sp|O49605|CP21A_ARATH Peptidyl-prolyl cis-trans isomerase CYP21-1 OS=Arabidopsis thaliana GN=CYP21-1 PE=2 SV=1	gi|685256816|ref|XP_009107596.1| PREDICTED: peptidyl-prolyl cis-trans isomerase CYP21-1 [Brassica rapa]
BraA01g003410.3C	1647	46	1.64711	A01	1700838	1703139	+	-	-	virNOG08963	S	sp|F4I9E1|NFD4_ARATH Protein NUCLEAR FUSION DEFECTIVE 4 OS=Arabidopsis thaliana GN=NFD4 PE=3 SV=1	gi|685256818|ref|XP_009107674.1| PREDICTED: probable transporter mch1 [Brassica rapa] gi|674958083|emb|CDX75475.1| BnaA01g02270D [Brassica napus]
BraA01g003430.3C	2019	217	6.33842	A01	1707691	1710650	-	GO:0003676;GO:0005524;	K14810	virNOG03594	A	sp|Q9SW44|RH16_ARATH DEAD-box ATP-dependent RNA helicase 16 OS=Arabidopsis thaliana GN=RH16 PE=2 SV=1	gi|685256822|ref|XP_009107860.1| PREDICTED: DEAD-box ATP-dependent RNA helicase 16 [Brassica rapa]
BraA01g003440.3C	4074	246	3.561	A01	1711679	1718025	+	GO:0003824;GO:0005506;GO:0009055;GO:0016491;GO:0016614;GO:0046872;GO:0050660;GO:0051536;GO:0051537;GO:0055114;	K00106	virNOG07687;COG4630	F	sp|Q8GUQ8|XDH1_ARATH Xanthine dehydrogenase 1 OS=Arabidopsis thaliana GN=XDH1 PE=1 SV=1	gi|923923879|ref|XP_013731051.1| PREDICTED: xanthine dehydrogenase 1 isoform X1 [Brassica napus] gi|923923881|ref|XP_013731052.1| PREDICTED: xanthine dehydrogenase 1 isoform X2 [Brassica napus]
BraA01g003460.3C	516	6641	758.999	A01	1721093	1721608	-	GO:0000413;GO:0003755;GO:0006457;	-	virNOG03949	O	sp|Q42406|CP18D_ARATH Peptidyl-prolyl cis-trans isomerase CYP18-4 OS=Arabidopsis thaliana GN=CYP18-4 PE=1 SV=1	gi|685256828|ref|XP_009108112.1| PREDICTED: peptidyl-prolyl cis-trans isomerase [Brassica rapa]
BraA01g003470.3C	1707	316	10.9172	A01	1724793	1726720	+	GO:0003824;	-	virNOG05574	S	sp|Q9SW48|INVB_ARATH Probable alkaline/neutral invertase B OS=Arabidopsis thaliana GN=INVB PE=1 SV=1	gi|685256832|ref|XP_009108292.1| PREDICTED: alkaline/neutral invertase CINV2 [Brassica rapa] gi|685256834|ref|XP_009108353.1| PREDICTED: alkaline/neutral invertase CINV2 [Brassica rapa] gi|923923857|ref|XP_013731041.1| PREDICTED: probable alkaline/neutral invertase B [Brassica napus]
BraA01g003490.3C	3528	506	8.45823	A01	1729064	1734775	+	-	-	virNOG05956	S	sp|Q0WLC6|PP349_ARATH Pentatricopeptide repeat-containing protein MRL1, chloroplastic OS=Arabidopsis thaliana GN=MRL1 PE=1 SV=2	gi|685256836|ref|XP_009108450.1| PREDICTED: pentatricopeptide repeat-containing protein MRL1, chloroplastic isoform X1 [Brassica rapa]
BraA01g003540.3C	324	28	5.09648	A01	1756341	1756664	+	GO:0009733;	K14488	euNOG16901;virNOG21620	S	sp|O65695|SAU50_ARATH Auxin-responsive protein SAUR50 OS=Arabidopsis thaliana GN=SAUR50 PE=1 SV=1	gi|685256850|ref|XP_009109058.1| PREDICTED: auxin-induced protein 15A [Brassica rapa] gi|923923824|ref|XP_013731028.1| PREDICTED: auxin-induced protein 15A-like [Brassica napus]
BraA01g003550.3C	432	21	2.86677	A01	1762290	1762721	-	GO:0009733;	K14488	virNOG34234;virNOG24456	S	sp|O65695|SAU50_ARATH Auxin-responsive protein SAUR50 OS=Arabidopsis thaliana GN=SAUR50 PE=1 SV=1	gi|685256852|ref|XP_009109163.1| PREDICTED: uncharacterized protein LOC103834796 [Brassica rapa] gi|923923829|ref|XP_013731030.1| PREDICTED: auxin-responsive protein SAUR72-like [Brassica napus]
BraA01g003570.3C	1668	166	5.86908	A01	1765637	1767304	+	GO:0009116;	K00764	virNOG07178;virNOG03890	FR	sp|Q9STG9|ASE2_ARATH Amidophosphoribosyltransferase 2, chloroplastic OS=Arabidopsis thaliana GN=ASE2 PE=1 SV=1	gi|685256854|ref|XP_009109269.1| PREDICTED: amidophosphoribosyltransferase 2, chloroplastic [Brassica rapa] gi|923923869|ref|XP_013731047.1| PREDICTED: amidophosphoribosyltransferase 2, chloroplastic-like [Brassica napus]
BraA01g003580.3C	648	112	10.193	A01	1767728	1768811	+	GO:0006364;	K02834	virNOG07178	R	sp|O65693|RBFA_ARATH Probable ribosome-binding factor A, chloroplastic OS=Arabidopsis thaliana GN=At4g34730 PE=2 SV=2	gi|685256856|ref|XP_009109369.1| PREDICTED: probable ribosome-binding factor A, chloroplastic [Brassica rapa] gi|685256858|ref|XP_009109442.1| PREDICTED: probable ribosome-binding factor A, chloroplastic [Brassica rapa]
BraA01g003590.3C	495	2607	310.594	A01	1769606	1770461	+	GO:0015078;GO:0015991;GO:0033177;	K02155	COG0636	C	sp|P0DH94|VATL5_ARATH V-type proton ATPase subunit c5 OS=Arabidopsis thaliana GN=VHA-c5 PE=2 SV=1	gi|15227232|ref|NP_179244.1| ATPase, F0/V0 complex, subunit C protein [Arabidopsis thaliana] gi|15234868|ref|NP_195603.1| vacuolar-type H(+)-ATPase C3 [Arabidopsis thaliana] gi|15236183|ref|NP_195198.1| vacuolar H+-pumping ATPase C1 [Arabidopsis thaliana] gi|224080484|ref|XP_002306142.1| Vacuolar ATP synthase 16 kDa proteolipid subunit 1/3/5 family protein [Populus trichocarpa] gi|225459575|ref|X…
BraA01g003610.3C	1947	64	1.93853	A01	1783014	1785486	+	GO:0003824;	K01583	COG1166;virNOG03316	E	sp|O23141|SPE2_ARATH Arginine decarboxylase 2 OS=Arabidopsis thaliana GN=SPE2 PE=2 SV=1	gi|674958064|emb|CDX75456.1| BnaA01g02460D [Brassica napus]
BraA01g003620.3C	354	420	69.9687	A01	1786199	1787272	-	-	K03965	virNOG21522	C	sp|Q945M1|NDUB9_ARATH NADH dehydrogenase [ubiquinone] 1 beta subcomplex subunit 9 OS=Arabidopsis thaliana GN=CIB22 PE=1 SV=1	gi|685256862|ref|XP_009109779.1| PREDICTED: NADH dehydrogenase [ubiquinone] 1 beta subcomplex subunit 9-like [Brassica rapa] gi|923504599|ref|XP_013648293.1| PREDICTED: NADH dehydrogenase [ubiquinone] 1 beta subcomplex subunit 9-like [Brassica napus]
BraA01g003630.3C	822	400	28.6976	A01	1788424	1789324	-	GO:0003677;GO:0003700;GO:0005634;GO:0006355;GO:0008270;GO:0043565;GO:0045893;	-	virNOG28006	K	sp|Q8L4M6|GATA3_ARATH GATA transcription factor 3 OS=Arabidopsis thaliana GN=GATA3 PE=2 SV=2	gi|685256865|ref|XP_009110008.1| PREDICTED: GATA transcription factor 3 [Brassica rapa] gi|685256867|ref|XP_009110050.1| PREDICTED: GATA transcription factor 3 [Brassica rapa] gi|685256869|ref|XP_009110121.1| PREDICTED: GATA transcription factor 3 [Brassica rapa] gi|685256871|ref|XP_009110185.1| PREDICTED: GATA transcription factor 3 [Brassica rapa] gi|923504601|ref|XP_013648406.1| PREDICTED: GAT…
BraA01g003640.3C	789	2697	201.587	A01	1791772	1793058	-	-	K02984	virNOG00850	J	sp|Q42262|RS3A2_ARATH 40S ribosomal protein S3a-2 OS=Arabidopsis thaliana GN=RPS3AB PE=2 SV=3	gi|923504609|ref|XP_013648593.1| PREDICTED: 40S ribosomal protein S3a-2-like [Brassica napus] gi|674958061|emb|CDX75453.1| BnaA01g02490D [Brassica napus]
BraA01g003650.3C	1110	444	23.5894	A01	1793574	1795990	+	GO:0005515;	-	virNOG08425;euNOG06593	T	sp|Q8VWF1|SH3P2_ARATH SH3 domain-containing protein 2 OS=Arabidopsis thaliana GN=SH3P2 PE=1 SV=1	gi|922416654|ref|XP_013601184.1| PREDICTED: src substrate cortactin [Brassica oleracea var. oleracea]
BraA01g003670.3C	1230	184	8.82207	A01	1800556	1803939	-	GO:0009058;GO:0016740;	K00801	COG1562;virNOG04952	I	sp|P53799|FDFT1_ARATH Squalene synthase 1 OS=Arabidopsis thaliana GN=SQS1 PE=1 SV=1	gi|685256879|ref|XP_009110610.1| PREDICTED: squalene synthase [Brassica rapa] gi|685256881|ref|XP_009110680.1| PREDICTED: squalene synthase [Brassica rapa]
BraA01g003680.3C	648	426	38.7697	A01	1804933	1805580	+	-	-	virNOG25895	S	-	gi|685256883|ref|XP_009110778.1| PREDICTED: uncharacterized protein LOC103836256 [Brassica rapa]
BraA01g003690.3C	342	1471	253.655	A01	1806601	1807582	+	-	K02959	COG0228;virNOG19208;virNOG26316	J	sp|O65686|RS16A_ARATH 30S ribosomal protein S16-1, chloroplastic OS=Arabidopsis thaliana GN=RPS16-1 PE=2 SV=1	gi|685256885|ref|XP_009110862.1| PREDICTED: 30S ribosomal protein S16, chloroplastic [Brassica rapa] gi|923504631|ref|XP_013649123.1| PREDICTED: 30S ribosomal protein S16 [Brassica napus]
BraA01g003700.3C	465	295	37.4134	A01	1817021	1817485	-	GO:0003700;GO:0006355;	-	virNOG21589	K	sp|O65683|BZP11_ARATH bZIP transcription factor 11 OS=Arabidopsis thaliana GN=BZIP11 PE=1 SV=1	gi|685256889|ref|XP_009111076.1| PREDICTED: ocs element-binding factor 1-like [Brassica rapa] gi|923504634|ref|XP_013649232.1| PREDICTED: ocs element-binding factor 1 [Brassica napus] gi|674958053|emb|CDX75445.1| BnaA01g02570D [Brassica napus]
BraA01g003710.3C	1632	70	2.5295	A01	1822311	1825552	-	GO:0005215;GO:0005622;GO:0006810;	-	NOG06107;virNOG02771;virNOG00100	IU	sp|F4JLE5|SFH1_ARATH Phosphatidylinositol/phosphatidylcholine transfer protein SFH1 OS=Arabidopsis thaliana GN=SFH1 PE=2 SV=1	gi|923520302|ref|XP_013666011.1| PREDICTED: phosphatidylinositol/phosphatidylcholine transfer protein SFH1 isoform X2 [Brassica napus]
BraA01g003720.3C	1692	367	12.7916	A01	1827016	1829750	+	-	K13998	virNOG07012	H	sp|Q05763|DRTS2_ARATH Bifunctional dihydrofolate reductase-thymidylate synthase 2 OS=Arabidopsis thaliana GN=THY-2 PE=2 SV=2	gi|685256895|ref|XP_009111379.1| PREDICTED: bifunctional dihydrofolate reductase-thymidylate synthase 2 isoform X1 [Brassica rapa]
BraA01g003740.3C	1953	93	2.80827	A01	1843018	1847043	-	GO:0046983;	-	virNOG06068;virNOG15161	RK	sp|O65679|PILR3_ARATH Probable pinoresinol-lariciresinol reductase 3 OS=Arabidopsis thaliana GN=PLR3 PE=3 SV=2	gi|685256906|ref|XP_009111901.1| PREDICTED: transcription factor bHLH63-like [Brassica rapa]
BraA01g003760.3C	1080	506	27.6302	A01	1852728	1855387	+	GO:0004672;GO:0005524;GO:0006468;	-	virNOG06764;COG0515	T	sp|Q6NKZ9|Y4345_ARATH Probable receptor-like serine/threonine-protein kinase At4g34500 OS=Arabidopsis thaliana GN=At4g34500 PE=2 SV=1	gi|729313176|ref|XP_010530840.1| PREDICTED: probable receptor-like serine/threonine-protein kinase At4g34500 [Tarenaya hassleriana]
BraA01g003770.3C	2889	1956	39.9281	A01	1855992	1864107	+	GO:0003779;GO:0007010;	K17261	virNOG04032;virNOG02227	ZTR	sp|O65902|ACAP1_ARATH Cyclase-associated protein 1 OS=Arabidopsis thaliana GN=CAP1 PE=2 SV=1	gi|685256912|ref|XP_009112198.1| PREDICTED: glucan endo-1,3-beta-glucosidase 7 [Brassica rapa]
BraA01g003780.3C	1134	863	44.8803	A01	1865089	1867167	+	GO:0005515;	K04536	virNOG04773;NOG04202	T	sp|P49177|GBB_ARATH Guanine nucleotide-binding protein subunit beta OS=Arabidopsis thaliana GN=GB1 PE=1 SV=1	gi|685256914|ref|XP_009112299.1| PREDICTED: guanine nucleotide-binding protein subunit beta [Brassica rapa]
BraA01g003790.3C	2661	1208	26.7719	A01	1867831	1872402	-	GO:0005488;GO:0006886;GO:0016192;GO:0030117;	K17267	virNOG00830	U	sp|Q0WW26|COPG_ARATH Coatomer subunit gamma OS=Arabidopsis thaliana GN=At4g34450 PE=1 SV=2	gi|685256916|ref|XP_009112399.1| PREDICTED: coatomer subunit gamma [Brassica rapa] gi|923504660|ref|XP_013650294.1| PREDICTED: coatomer subunit gamma [Brassica napus]
BraA01g003810.3C	2805	681	14.3177	A01	1876452	1879979	-	GO:0003677;GO:0005515;GO:0008270;	K11649	virNOG04402	B	sp|Q8VY05|SWI3D_ARATH SWI/SNF complex subunit SWI3D OS=Arabidopsis thaliana GN=SWI3D PE=1 SV=3	gi|685256920|ref|XP_009112598.1| PREDICTED: SWI/SNF complex subunit SWI3D-like [Brassica rapa]
BraA01g003840.3C	519	120	13.6355	A01	1888518	1889589	+	-	K15901	virNOG11498	S	sp|Q8QZZ7|TPRKB_MOUSE EKC/KEOPS complex subunit Tprkb OS=Mus musculus GN=Tprkb PE=1 SV=1	gi|685256928|ref|XP_009112968.1| PREDICTED: EKC/KEOPS complex subunit Tprkb [Brassica rapa]
BraA01g003850.3C	789	2435	182.003	A01	1889916	1890704	-	GO:0003677;GO:0003700;GO:0006355;	-	virNOG21587	K	sp|Q9SZ06|EF109_ARATH Ethylene-responsive transcription factor ERF109 OS=Arabidopsis thaliana GN=ERF109 PE=1 SV=1	gi|674958038|emb|CDX75430.1| BnaA01g02720D [Brassica napus]
BraA01g003860.3C	708	351	29.2369	A01	1893838	1896162	-	GO:0003676;GO:0003924;GO:0004871;GO:0007186;GO:0019001;GO:0031683;	-	KOG0082;virNOG32681;KOG0118	AT	sp|C6KIE6|XLG2_ARATH Extra-large guanine nucleotide-binding protein 2 OS=Arabidopsis thaliana GN=XLG2 PE=1 SV=1	gi|674890347|emb|CDY42403.1| BnaA08g00110D [Brassica napus]
BraA01g003870.3C	2499	418	9.86433	A01	1899795	1902682	-	GO:0003924;GO:0004871;GO:0007165;GO:0007186;GO:0019001;GO:0031683;	-	KOG0082;virNOG13637;virNOG32681	TD	sp|C6KIE6|XLG2_ARATH Extra-large guanine nucleotide-binding protein 2 OS=Arabidopsis thaliana GN=XLG2 PE=1 SV=1	gi|685256934|ref|XP_009113249.1| PREDICTED: extra-large guanine nucleotide-binding protein 2 [Brassica rapa]
BraA01g003890.3C	1776	814	27.0296	A01	1907500	1910257	-	GO:0004842;GO:0016567;	K11968	virNOG01424	O	sp|Q949V6|ARI1_ARATH Probable E3 ubiquitin-protein ligase ARI1 OS=Arabidopsis thaliana GN=ARI1 PE=2 SV=1	gi|685256938|ref|XP_009113444.1| PREDICTED: probable E3 ubiquitin-protein ligase ARI1 isoform X1 [Brassica rapa] gi|923504684|ref|XP_013650684.1| PREDICTED: probable E3 ubiquitin-protein ligase ARI1 isoform X1 [Brassica napus]
BraA01g003900.3C	792	99	7.3717	A01	1912633	1914351	-	-	-	virNOG02582	E	sp|Q10711|ECE2_BOVIN Endothelin-converting enzyme 2 OS=Bos taurus GN=ECE2 PE=1 SV=2	gi|685256942|ref|XP_009113576.1| PREDICTED: endothelin-converting enzyme 2 [Brassica rapa]
BraA01g003910.3C	1389	340	14.4356	A01	1915218	1917484	+	-	K03527	virNOG05620	H	sp|Q94B35|ISPH_ARATH 4-hydroxy-3-methylbut-2-enyl diphosphate reductase, chloroplastic OS=Arabidopsis thaliana GN=ISPH PE=2 SV=1	gi|685256944|ref|XP_009113671.1| PREDICTED: 4-hydroxy-3-methylbut-2-enyl diphosphate reductase, chloroplastic [Brassica rapa]
BraA01g003920.3C	1041	448	25.3796	A01	1918440	1919480	+	-	K14649	virNOG08064	K	sp|Q9SYZ9|TAF8_ARATH Transcription initiation factor TFIID subunit 8 OS=Arabidopsis thaliana GN=TAF8 PE=1 SV=1	gi|923504710|ref|XP_013651223.1| PREDICTED: transcription initiation factor TFIID subunit 8-like [Brassica napus]
BraA01g003930.3C	3639	330	5.34798	A01	1919922	1924766	-	GO:0005488;	-	virNOG03577	S	sp|Q2TBM9|SRAC1_BOVIN Protein SERAC1 OS=Bos taurus GN=SERAC1 PE=2 SV=1	gi|685256952|ref|XP_009114053.1| PREDICTED: uncharacterized protein LOC103839266 isoform X1 [Brassica rapa]
BraA01g003940.3C	417	1016	143.686	A01	1925220	1926046	-	GO:0005515;	-	virNOG21923	K	sp|Q05024|TRI1_YEAST Protein TRI1 OS=Saccharomyces cerevisiae (strain ATCC 204508 / S288c) GN=TRI1 PE=1 SV=1	gi|685256948|ref|XP_009113880.1| PREDICTED: protein TRI1 [Brassica rapa] gi|685256950|ref|XP_009113948.1| PREDICTED: protein TRI1 [Brassica rapa]
BraA01g003950.3C	2244	484	12.7198	A01	1928015	1931928	-	GO:0005515;	-	virNOG13976	T	sp|Q92466|DDB2_HUMAN DNA damage-binding protein 2 OS=Homo sapiens GN=DDB2 PE=1 SV=1	gi|685256959|ref|XP_009114298.1| PREDICTED: uncharacterized protein LOC103839449 isoform X2 [Brassica rapa]
BraA01g003960.3C	633	837	77.9793	A01	1932369	1933435	+	-	-	virNOG09482	OC	sp|O64628|TXND9_ARATH Thioredoxin domain-containing protein 9 homolog OS=Arabidopsis thaliana GN=At2g18990 PE=2 SV=1	gi|658384726|gb|AID60141.1| thioredoxin superfamily protein [Brassica napus] gi|674958027|emb|CDX75419.1| BnaA01g02830D [Brassica napus]
BraA01g003970.3C	825	394	28.1644	A01	1934228	1935855	+	-	K17607	virNOG06660	S	sp|Q8VXY4|TIPRL_ARATH TIP41-like protein OS=Arabidopsis thaliana GN=TIP41L PE=2 SV=1	gi|685256963|ref|XP_009114462.1| PREDICTED: TIP41-like protein [Brassica rapa]
BraA01g003980.3C	297	411	81.6099	A01	1937035	1937513	-	-	-	virNOG25831	S	-	gi|685256965|ref|XP_009114552.1| PREDICTED: uncharacterized protein LOC103839786 isoform X1 [Brassica rapa] gi|923504739|ref|XP_013651969.1| PREDICTED: uncharacterized protein LOC106356755 isoform X1 [Brassica napus] gi|674958025|emb|CDX75417.1| BnaA01g02850D [Brassica napus]
BraA01g003990.3C	2511	669	15.7122	A01	1942125	1946165	-	GO:0003824;	K15923	virNOG05504	R	sp|Q8L7W8|FUCO2_ARATH Alpha-L-fucosidase 2 OS=Arabidopsis thaliana GN=FUC95A PE=1 SV=1	gi|685256970|ref|XP_009114732.1| PREDICTED: alpha-L-fucosidase 2 [Brassica rapa]
BraA01g004000.3C	1380	150	6.41017	A01	1949829	1951208	-	GO:0003824;GO:0008152;	K15397	virNOG29995;virNOG32936	I	sp|Q9SYZ0|KCS16_ARATH 3-ketoacyl-CoA synthase 16 OS=Arabidopsis thaliana GN=KCS16 PE=2 SV=1	gi|685256972|ref|XP_009114823.1| PREDICTED: 3-ketoacyl-CoA synthase 16 [Brassica rapa]
BraA01g004020.3C	1734	1328	45.1655	A01	1955798	1958640	-	GO:0008152;GO:0016491;GO:0055114;	K00128	virNOG09738	C	sp|Q8W033|AL3I1_ARATH Aldehyde dehydrogenase family 3 member I1, chloroplastic OS=Arabidopsis thaliana GN=ALDH3I1 PE=1 SV=2	gi|685256976|ref|XP_009115014.1| PREDICTED: aldehyde dehydrogenase family 3 member I1, chloroplastic isoform X1 [Brassica rapa]
BraA01g004040.3C	723	17	1.38665	A01	1964213	1966977	+	GO:0003700;GO:0005634;GO:0006355;	K09264	virNOG04380;virNOG36153	K	sp|A2RVQ5|AGL16_ARATH Agamous-like MADS-box protein AGL16 OS=Arabidopsis thaliana GN=AGL16 PE=1 SV=1	gi|685256982|ref|XP_009115272.1| PREDICTED: agamous-like MADS-box protein AGL16 [Brassica rapa] gi|923799335|ref|XP_013686852.1| PREDICTED: agamous-like MADS-box protein AGL16 [Brassica napus]
BraA01g004050.3C	1860	904	28.6624	A01	1969446	1971848	+	GO:0004672;GO:0005524;GO:0006468;	-	virNOG30190;virNOG07162	T	sp|Q94C77|RPKL_ARATH Receptor protein kinase-like protein At4g34220 OS=Arabidopsis thaliana GN=At4g34220 PE=2 SV=1	gi|685256984|ref|XP_009115347.1| PREDICTED: receptor protein kinase-like protein At4g34220 [Brassica rapa]
BraA01g004060.3C	792	212	15.7859	A01	1972650	1973514	+	-	-	virNOG05023	R	sp|Q8L9J9|CAES_ARATH Probable carbohydrate esterase At4g34215 OS=Arabidopsis thaliana GN=At4g34215 PE=1 SV=2	gi|685256986|ref|XP_009115453.1| PREDICTED: probable carbohydrate esterase At4g34215 [Brassica rapa]
BraA01g004070.3C	1791	2624	86.4024	A01	1976165	1978736	+	GO:0008152;GO:0016616;GO:0051287;GO:0055114;	K00058	virNOG03093	E	sp|O49485|SERA1_ARATH D-3-phosphoglycerate dehydrogenase 1, chloroplastic OS=Arabidopsis thaliana GN=PGDH1 PE=1 SV=1	gi|923504758|ref|XP_013652586.1| PREDICTED: D-3-phosphoglycerate dehydrogenase 1, chloroplastic [Brassica napus] gi|658384716|gb|AID60131.1| embryo sac development arrest 9 [Brassica napus] gi|674958017|emb|CDX75409.1| BnaA01g02930D [Brassica napus]
BraA01g004080.3C	444	1872	248.645	A01	1980357	1981124	+	-	-	virNOG23740	S	sp|Q9M7I9|STEP1_ARATH Stress enhanced protein 1, chloroplastic OS=Arabidopsis thaliana GN=SEP1 PE=2 SV=1	gi|685256990|ref|XP_009115646.1| PREDICTED: stress enhanced protein 1, chloroplastic [Brassica rapa]
BraA01g004090.3C	1392	558	23.6403	A01	1981686	1984923	-	GO:0005488;	K02144	COG5231;virNOG04125;NOG109272	C	sp|Q9LX65|VATH_ARATH V-type proton ATPase subunit H OS=Arabidopsis thaliana GN=VHA-H PE=1 SV=1	gi|685256992|ref|XP_009115735.1| PREDICTED: V-type proton ATPase subunit H-like [Brassica rapa] gi|923814278|ref|XP_013691856.1| PREDICTED: V-type proton ATPase subunit H-like [Brassica napus] gi|658384715|gb|AID60130.1| AT3g42050-like protein [Brassica napus] gi|674958015|emb|CDX75407.1| BnaA01g02950D [Brassica napus]
BraA01g004130.3C	1122	174	9.14564	A01	2002141	2003508	-	GO:0005634;	K14505	virNOG03245;KOG0656;virNOG07742	D	sp|P42753|CCD31_ARATH Cyclin-D3-1 OS=Arabidopsis thaliana GN=CYCD3-1 PE=1 SV=3	gi|685257006|ref|XP_009116335.1| PREDICTED: cyclin-D3-1 [Brassica rapa]
BraA01g004140.3C	1971	285	8.52739	A01	2004402	2009622	-	GO:0003676;	-	virNOG05126	R	sp|Q0JHU5|ERG1_ORYSJ Elicitor-responsive protein 1 OS=Oryza sativa subsp. japonica GN=ERG1 PE=1 SV=1	gi|674964568|emb|CDX69030.1| BnaC01g04230D [Brassica napus]
BraA01g004150.3C	1488	3854	152.745	A01	2010671	2012292	+	-	-	virNOG32736	CG	sp|Q8VZE9|U73B1_ARATH UDP-glycosyltransferase 73B1 OS=Arabidopsis thaliana GN=UGT73B1 PE=2 SV=1	gi|685257008|ref|XP_009116435.1| PREDICTED: UDP-glycosyltransferase 73B1 [Brassica rapa] gi|685257012|ref|XP_009116653.1| PREDICTED: UDP-glycosyltransferase 73B1-like [Brassica rapa]
BraA01g004190.3C	2355	1964	49.1822	A01	2024265	2029848	-	GO:0003676;GO:0003723;	K13126	virNOG00187	A	sp|P42731|PABP2_ARATH Polyadenylate-binding protein 2 OS=Arabidopsis thaliana GN=PAB2 PE=1 SV=1	gi|685257022|ref|XP_009117148.1| PREDICTED: polyadenylate-binding protein 2 [Brassica rapa]
BraA01g004200.3C	3336	827	14.6197	A01	2031448	2035586	-	GO:0008270;	K10661	virNOG06272	A	sp|F4JKK0|SUD1_ARATH Probable E3 ubiquitin ligase SUD1 OS=Arabidopsis thaliana GN=SUD1 PE=1 SV=1	gi|685257024|ref|XP_009117224.1| PREDICTED: probable E3 ubiquitin ligase SUD1 isoform X1 [Brassica rapa] gi|923504790|ref|XP_013653688.1| PREDICTED: probable E3 ubiquitin ligase SUD1 isoform X1 [Brassica napus]
BraA01g004210.3C	3321	199	3.5338	A01	2036341	2042403	-	-	-	COG0177;virNOG03675	L	sp|O49498|DML3_ARATH DEMETER-like protein 3 OS=Arabidopsis thaliana GN=DML3 PE=2 SV=2	gi|658384705|gb|AID60120.1| demeter-like protein 3 [Brassica napus]
BraA01g004220.3C	1383	199	8.48572	A01	2047468	2049471	+	-	-	virNOG03561	V	sp|Q8VY09|DJ1C_ARATH Protein DJ-1 homolog C OS=Arabidopsis thaliana GN=DJ1C PE=2 SV=1	gi|685257030|ref|XP_009117488.1| PREDICTED: protein DJ-1 homolog C [Brassica rapa]
BraA01g004230.3C	1320	885	39.5391	A01	2049904	2051879	-	GO:0003700;GO:0006355;	K14432	virNOG05085	K	sp|Q9M7Q3|AI5L6_ARATH ABSCISIC ACID-INSENSITIVE 5-like protein 6 OS=Arabidopsis thaliana GN=ABF3 PE=1 SV=1	gi|685257032|ref|XP_009117601.1| PREDICTED: ABSCISIC ACID-INSENSITIVE 5-like protein 6 [Brassica rapa] gi|685257034|ref|XP_009117671.1| PREDICTED: ABSCISIC ACID-INSENSITIVE 5-like protein 6 [Brassica rapa] gi|685257036|ref|XP_009117730.1| PREDICTED: ABSCISIC ACID-INSENSITIVE 5-like protein 6 [Brassica rapa] gi|658384702|gb|AID60117.1| ABA-responsive element-binding protein [Brassica napus] gi|658…
BraA01g004240.3C	600	3547	348.632	A01	2055605	2057082	+	-	-	virNOG34985	S	-	gi|685257038|ref|XP_009117836.1| PREDICTED: uncharacterized protein LOC103842877 isoform X1 [Brassica rapa]
BraA01g004260.3C	198	32	9.53109	A01	2064362	2064559	-	-	-	virNOG38601	S	-	gi|685257046|ref|XP_009118175.1| PREDICTED: uncharacterized protein LOC103843199 [Brassica rapa] gi|922413583|ref|XP_013586190.1| PREDICTED: uncharacterized protein LOC106294992 [Brassica oleracea var. oleracea] gi|923504813|ref|XP_013654162.1| PREDICTED: uncharacterized protein LOC106358894 [Brassica napus] gi|923520411|ref|XP_013666335.1| PREDICTED: uncharacterized protein LOC106370884 [Brassic…
BraA01g004270.3C	1089	36	1.94954	A01	2067805	2069894	-	GO:0004672;GO:0005524;GO:0006468;	K14498	virNOG10052	T	sp|Q940H6|SRK2E_ARATH Serine/threonine-protein kinase SRK2E OS=Arabidopsis thaliana GN=SRK2E PE=1 SV=1	gi|685257048|ref|XP_009118282.1| PREDICTED: serine/threonine-protein kinase SRK2E [Brassica rapa] gi|923520317|ref|XP_013666063.1| PREDICTED: serine/threonine-protein kinase SRK2E [Brassica napus]
BraA01g004280.3C	1365	223	9.63451	A01	2071509	2073867	-	GO:0005488;GO:0005515;	-	virNOG09882	S	sp|Q6NXE6|ARMC6_HUMAN Armadillo repeat-containing protein 6 OS=Homo sapiens GN=ARMC6 PE=1 SV=2	gi|685257050|ref|XP_009118392.1| PREDICTED: armadillo repeat-containing protein 6 [Brassica rapa]
BraA01g004290.3C	711	668	55.407	A01	2074402	2075540	-	GO:0046872;	K15707	virNOG19301;virNOG09882	SO	sp|Q28DS3|RN170_XENTR E3 ubiquitin-protein ligase RNF170 OS=Xenopus tropicalis GN=rnf170 PE=2 SV=1	gi|685257052|ref|XP_009118500.1| PREDICTED: E3 ubiquitin-protein ligase RNF170 isoform X1 [Brassica rapa] gi|923520402|ref|XP_013666308.1| PREDICTED: E3 ubiquitin-protein ligase RNF170-like isoform X1 [Brassica napus] gi|923522153|ref|XP_013671497.1| PREDICTED: E3 ubiquitin-protein ligase RNF170-like isoform X1 [Brassica napus]
BraA01g004300.3C	540	2521	275.319	A01	2076070	2078088	-	GO:0003735;GO:0005622;GO:0005840;GO:0006412;	-	virNOG21652	R	sp|Q680P8|RS29_ARATH 40S ribosomal protein S29 OS=Arabidopsis thaliana GN=RPS29A PE=3 SV=2	gi|658384695|gb|AID60110.1| suppressor of SNI1 2 [Brassica napus] gi|658384739|gb|AID60153.1| ribosomal protein S14p/S29e/SSN2 fusion protein [Brassica napus]
BraA01g004350.3C	1881	2544	79.7601	A01	2110155	2117169	+	-	K13356	virNOG07071;KOG1221;NOG37408	I	sp|Q93ZB9|FACR3_ARATH Fatty acyl-CoA reductase 3 OS=Arabidopsis thaliana GN=FAR3 PE=1 SV=1	gi|685257068|ref|XP_009119230.1| PREDICTED: fatty acyl-CoA reductase 3 [Brassica rapa]
BraA01g004360.3C	1137	1035	53.6831	A01	2121494	2123939	+	-	K00913	COG0173;virNOG06961	JT	sp|O81893|ITPK2_ARATH Inositol-tetrakisphosphate 1-kinase 2 OS=Arabidopsis thaliana GN=ITPK2 PE=1 SV=3	gi|674855806|emb|CDY70702.1| BnaAnng34680D [Brassica napus]
BraA01g004380.3C	2064	579	16.5435	A01	2129359	2132732	+	GO:0000166;GO:0003676;GO:0004812;GO:0005524;GO:0006418;	K01876	virNOG02563	J	sp|F4JJT9|SYDM_ARATH Aspartate--tRNA ligase, chloroplastic/mitochondrial OS=Arabidopsis thaliana GN=At4g33760 PE=2 SV=1	gi|658384683|gb|AID60098.1| tRNA synthetase class II (D, K and N) family protein [Brassica napus]
BraA01g004390.3C	963	511	31.2934	A01	2135103	2136392	-	-	-	virNOG00788;euNOG21593	S	-	gi|685257078|ref|XP_009119695.1| PREDICTED: myb-like protein X [Brassica rapa] gi|685257080|ref|XP_009119765.1| PREDICTED: myb-like protein X [Brassica rapa]
BraA01g004430.3C	1275	773	35.7542	A01	2145064	2147398	+	-	K16302	virNOG01779	S	sp|Q8VZI2|Y4370_ARATH DUF21 domain-containing protein At4g33700 OS=Arabidopsis thaliana GN=CBSDUF6 PE=1 SV=1	gi|685257090|ref|XP_009120274.1| PREDICTED: DUF21 domain-containing protein At4g33700 [Brassica rapa] gi|658384678|gb|AID60093.1| At4g33700-like protein [Brassica napus] gi|674957983|emb|CDX75375.1| BnaA01g03270D [Brassica napus]
BraA01g004440.3C	765	39	3.0065	A01	2147740	2148705	-	-	-	virNOG20407	S	-	gi|685257088|ref|XP_009120179.1| PREDICTED: protein FAM133 [Brassica rapa]
BraA01g004460.3C	249	20	4.73684	A01	2153991	2154239	-	-	-	virNOG36952	S	-	gi|685257092|ref|XP_009120372.1| PREDICTED: uncharacterized protein LOC103845257 [Brassica rapa] gi|923546716|ref|XP_013735200.1| PREDICTED: uncharacterized protein LOC106438548 [Brassica napus]
BraA01g004470.3C	2424	634	15.4246	A01	2156617	2161451	-	GO:0003924;GO:0005525;	K17065	virNOG05798;COG0699	RU	sp|Q8S944|DRP3A_ARATH Dynamin-related protein 3A OS=Arabidopsis thaliana GN=DRP3A PE=1 SV=2	gi|685257097|ref|XP_009120625.1| PREDICTED: dynamin-related protein 3A isoform X2 [Brassica rapa]
BraA01g004480.3C	288	438	89.689	A01	2162465	2162956	+	-	-	virNOG23022	S	sp|B4YYA9|COSA_EUTHA Costars family protein ST45-2 OS=Eutrema halophilum PE=3 SV=1	gi|685257099|ref|XP_009120730.1| PREDICTED: costars family protein ST45-2 [Brassica rapa] gi|923546712|ref|XP_013735199.1| PREDICTED: costars family protein ST45-2 [Brassica napus] gi|658384672|gb|AID60087.1| At4g33640-like protein [Brassica napus] gi|674957977|emb|CDX75369.1| BnaA01g03330D [Brassica napus]
BraA01g004490.3C	585	287	28.9323	A01	2163717	2164929	+	-	-	virNOG18232	S	-	gi|674957976|emb|CDX75368.1| BnaA01g03340D [Brassica napus]
BraA01g004500.3C	2382	81	2.0054	A01	2165193	2170475	-	GO:0006508;GO:0008234;	K08596	virNOG07410	O	sp|Q0WKV8|ULP2A_ARATH Probable ubiquitin-like-specific protease 2A OS=Arabidopsis thaliana GN=ULP2A PE=2 SV=2	gi|685257101|ref|XP_009120836.1| PREDICTED: probable ubiquitin-like-specific protease 2A [Brassica rapa]
BraA01g004520.3C	1839	586	18.792	A01	2172111	2181737	-	-	K01673	virNOG11186;virNOG01569	RP	sp|Q94CE3|BCA5_ARATH Beta carbonic anhydrase 5, chloroplastic OS=Arabidopsis thaliana GN=BCA5 PE=2 SV=1	gi|685257109|ref|XP_009121254.1| PREDICTED: uncharacterized protein LOC103846052 [Brassica rapa]
BraA01g004530.3C	2571	582	13.3499	A01	2182758	2186255	+	GO:0015079;GO:0016020;GO:0071805;	-	virNOG06205;virNOG28669	P	sp|Q8LPL8|POT13_ARATH Potassium transporter 13 OS=Arabidopsis thaliana GN=POT13 PE=1 SV=1	gi|685257111|ref|XP_009121325.1| PREDICTED: potassium transporter 13 [Brassica rapa]
BraA01g004540.3C	2823	438	9.15	A01	2186849	2191360	-	GO:0030001;GO:0046872;	K01533	virNOG01295	P	sp|Q9SZC9|HMA6_ARATH Copper-transporting ATPase PAA1, chloroplastic OS=Arabidopsis thaliana GN=PAA1 PE=1 SV=1	gi|685257113|ref|XP_009121393.1| PREDICTED: copper-transporting ATPase PAA1, chloroplastic [Brassica rapa]
BraA01g004550.3C	1518	942	36.5963	A01	2192889	2195693	-	GO:0003824;	K01626	virNOG17233;virNOG05672	E	sp|Q00218|AROG_ARATH Phospho-2-dehydro-3-deoxyheptonate aldolase 2, chloroplastic OS=Arabidopsis thaliana GN=DHS2 PE=2 SV=2	gi|685257115|ref|XP_009121487.1| PREDICTED: phospho-2-dehydro-3-deoxyheptonate aldolase 2, chloroplastic [Brassica rapa]
BraA01g004560.3C	2325	346	8.77629	A01	2197705	2201243	+	-	-	virNOG09371;COG0631;virNOG05800	TR	sp|Q93V88|P2C62_ARATH Probable protein phosphatase 2C 62 OS=Arabidopsis thaliana GN=At4g33500 PE=2 SV=1	gi|685257117|ref|XP_009121595.1| PREDICTED: probable protein phosphatase 2C 62 isoform X1 [Brassica rapa]
BraA01g004570.3C	1068	127	7.01278	A01	2202311	2203378	+	-	-	virNOG05800	R	sp|Q689D6|RPD1_ARATH Protein ROOT PRIMORDIUM DEFECTIVE 1 OS=Arabidopsis thaliana GN=RPD1 PE=1 SV=1	gi|685257123|ref|XP_009121901.1| PREDICTED: protein ROOT PRIMORDIUM DEFECTIVE 1 [Brassica rapa]
BraA01g004580.3C	1284	202	9.27778	A01	2203800	2205492	+	GO:0004190;GO:0006508;	-	virNOG11208	O	sp|Q0IU52|ASP1_ORYSJ Aspartic proteinase Asp1 OS=Oryza sativa subsp. japonica GN=ASP1 PE=2 SV=1	gi|685257121|ref|XP_009121783.1| PREDICTED: aspartic proteinase Asp1 [Brassica rapa]
BraA01g004590.3C	945	864	53.9187	A01	2206130	2208455	+	-	-	virNOG07670	S	-	gi|674964519|emb|CDX68981.1| BnaC01g04720D [Brassica napus]
BraA01g004600.3C	1554	475	18.026	A01	2217018	2221123	+	-	-	virNOG02062	B	sp|Q941D6|HDA14_ARATH Histone deacetylase 14 OS=Arabidopsis thaliana GN=HDA14 PE=1 SV=1	gi|685257127|ref|XP_009122119.1| PREDICTED: histone deacetylase 14 [Brassica rapa] gi|923546644|ref|XP_013735177.1| PREDICTED: histone deacetylase 14 [Brassica napus]
BraA01g004610.3C	1542	359	13.7299	A01	2222273	2225781	+	GO:0003677;GO:0005524;GO:0016887;	K09422	virNOG04566;virNOG33726	QK	sp|Q8H1R4|AB10I_ARATH ABC transporter I family member 10 OS=Arabidopsis thaliana GN=ABCI10 PE=2 SV=1	gi|685257133|ref|XP_009122458.1| PREDICTED: transcriptional activator Myb [Brassica rapa]
BraA01g004620.3C	1425	83	3.43495	A01	2227738	2230609	-	GO:0004650;GO:0005975;	-	virNOG06536	S	sp|A7PZL3|PGLR_VITVI Probable polygalacturonase OS=Vitis vinifera GN=GSVIVT00026920001 PE=1 SV=1	gi|685257135|ref|XP_009122564.1| PREDICTED: probable polygalacturonase [Brassica rapa]
BraA01g004630.3C	1851	1062	33.8357	A01	2232071	2234939	+	GO:0004672;GO:0005102;GO:0005524;GO:0006468;GO:0007165;	K13416	virNOG12309	T	sp|Q94F62|BAK1_ARATH BRASSINOSTEROID INSENSITIVE 1-associated receptor kinase 1 OS=Arabidopsis thaliana GN=BAK1 PE=1 SV=2	gi|674957959|emb|CDX75351.1| BnaA01g03510D [Brassica napus]
BraA01g004640.3C	801	213	15.6821	A01	2235508	2237109	-	GO:0004601;GO:0006979;GO:0020037;GO:0055114;	K00430	NOG101992;virNOG04538	SG	sp|Q9SZB9|PER47_ARATH Peroxidase 47 OS=Arabidopsis thaliana GN=PER47 PE=2 SV=2	gi|685257139|ref|XP_009122784.1| PREDICTED: peroxidase 47 [Brassica rapa] gi|923599736|ref|XP_013740757.1| PREDICTED: peroxidase 47-like [Brassica napus]
BraA01g004650.3C	1119	232	12.2269	A01	2238792	2240113	-	GO:0004190;GO:0016021;	K09598	virNOG11881;NOG12163	SU	sp|Q93Z32|SIPL1_ARATH Signal peptide peptidase-like 1 OS=Arabidopsis thaliana GN=SPPL1 PE=2 SV=1	gi|923546624|ref|XP_013735172.1| PREDICTED: signal peptide peptidase-like 1 [Brassica napus] gi|923546627|ref|XP_013735173.1| PREDICTED: signal peptide peptidase-like 1 [Brassica napus]
BraA01g004660.3C	1923	245	7.51354	A01	2242754	2244959	+	GO:0005515;	-	virNOG01038	U	sp|P40781|CYPR4_CYNCA Protein CYPRO4 OS=Cynara cardunculus GN=CYPRO4 PE=2 SV=1	gi|685257149|ref|XP_009123134.1| PREDICTED: protein CYPRO4 [Brassica rapa] gi|923546621|ref|XP_013735171.1| PREDICTED: protein CYPRO4-like [Brassica napus]
BraA01g004670.3C	3486	409	6.91916	A01	2245297	2250563	-	-	-	virNOG40801;virNOG07184;virNOG05277;strNOG30030	S	sp|Q9SZB6|WEL1_ARATH Protein WEAK CHLOROPLAST MOVEMENT UNDER BLUE LIGHT-like 1 OS=Arabidopsis thaliana GN=WEL1 PE=2 SV=1	gi|674957955|emb|CDX75347.1| BnaA01g03550D [Brassica napus]
BraA01g004680.3C	804	313	22.9586	A01	2251103	2253093	+	-	-	virNOG02848	S	sp|Q9SZB2|TIC22_ARATH Protein TIC 22, chloroplastic OS=Arabidopsis thaliana GN=TIC22 PE=1 SV=1	gi|685257153|ref|XP_009123285.1| PREDICTED: protein TIC 22, chloroplastic-like [Brassica rapa]
BraA01g004690.3C	1578	48	1.79387	A01	2255055	2258094	+	GO:0005794;GO:0009834;GO:0015020;GO:0016757;GO:0045492;	-	virNOG06684	G	sp|Q8GWW4|GUX2_ARATH UDP-glucuronate:xylan alpha-glucuronosyltransferase 2 OS=Arabidopsis thaliana GN=GUX2 PE=2 SV=1	gi|923599729|ref|XP_013740755.1| PREDICTED: UDP-glucuronate:xylan alpha-glucuronosyltransferase 2-like isoform X2 [Brassica napus]
BraA01g004700.3C	2424	202	4.91447	A01	2260889	2264695	+	-	-	virNOG05658	R	sp|Q9SZA7|DRL29_ARATH Probable disease resistance protein At4g33300 OS=Arabidopsis thaliana GN=At4g33300 PE=2 SV=3	gi|685257160|ref|XP_009123518.1| PREDICTED: probable disease resistance protein At4g33300 [Brassica rapa] gi|923546600|ref|XP_013735164.1| PREDICTED: probable disease resistance protein At4g33300 [Brassica napus]
BraA01g004710.3C	1377	1597	68.3957	A01	2266051	2267973	+	GO:0005515;GO:0010997;GO:0097027;GO:1904668;	K03363	NOG03028;virNOG03859	D	sp|Q9SZA4|CDC21_ARATH Cell division cycle 20.1, cofactor of APC complex OS=Arabidopsis thaliana GN=CDC20-1 PE=1 SV=1	gi|685257162|ref|XP_009123591.1| PREDICTED: cell division cycle 20.1, cofactor of APC complex-like [Brassica rapa] gi|923546603|ref|XP_013735165.1| PREDICTED: cell division cycle 20.1, cofactor of APC complex-like [Brassica napus]
BraA01g004720.3C	687	1239	106.359	A01	2268672	2270057	+	GO:0005488;	K15028	virNOG06050;virNOG03859	SD	sp|Q9SZA3|EIF3K_ARATH Eukaryotic translation initiation factor 3 subunit K OS=Arabidopsis thaliana GN=TIF3K1 PE=2 SV=1	gi|685257164|ref|XP_009123672.1| PREDICTED: eukaryotic translation initiation factor 3 subunit K-like [Brassica rapa] gi|923546596|ref|XP_013735163.1| PREDICTED: eukaryotic translation initiation factor 3 subunit K-like [Brassica napus]
BraA01g004730.3C	5190	518	5.886	A01	2271769	2278367	+	GO:0005524;GO:0016307;GO:0046488;GO:0046872;	K00921	virNOG05256	T	sp|Q0WUR5|FAB1A_ARATH 1-phosphatidylinositol-3-phosphate 5-kinase FAB1A OS=Arabidopsis thaliana GN=FAB1A PE=2 SV=1	gi|923546581|ref|XP_013735156.1| PREDICTED: 1-phosphatidylinositol-3-phosphate 5-kinase FAB1A-like isoform X1 [Brassica napus] gi|923546583|ref|XP_013735157.1| PREDICTED: 1-phosphatidylinositol-3-phosphate 5-kinase FAB1A-like isoform X1 [Brassica napus]
BraA01g004740.3C	1521	112	4.34257	A01	2278754	2282045	-	GO:0004857;	K01051	virNOG11797;COG4677	G	sp|Q9SMY7|PME44_ARATH Probable pectinesterase/pectinesterase inhibitor 44 OS=Arabidopsis thaliana GN=PME44 PE=2 SV=2	gi|923546590|ref|XP_013735161.1| PREDICTED: probable pectinesterase/pectinesterase inhibitor 44 isoform X2 [Brassica napus]
BraA01g004750.3C	2904	996	20.2265	A01	2284179	2288996	+	GO:0005515;	-	virNOG08120;virNOG27010;KOG1947	R	sp|Q9SMY8|FBL15_ARATH F-box/LRR-repeat protein 15 OS=Arabidopsis thaliana GN=FBL15 PE=2 SV=2	gi|685257180|ref|XP_009124165.1| PREDICTED: F-box/LRR-repeat protein 15 isoform X1 [Brassica rapa] gi|685257182|ref|XP_009124226.1| PREDICTED: F-box/LRR-repeat protein 15 isoform X1 [Brassica rapa]
BraA01g004760.3C	4647	466	5.91386	A01	2289923	2302380	+	GO:0003774;GO:0005515;GO:0005524;GO:0016459;	K10357	virNOG13384;COG5022	Z	sp|Q0WPU1|MYO15_ARATH Myosin-15 OS=Arabidopsis thaliana GN=XI-I PE=1 SV=1	gi|685257186|ref|XP_009124357.1| PREDICTED: myosin-15 isoform X1 [Brassica rapa]
BraA01g004770.3C	927	342	21.7573	A01	2303170	2304984	-	GO:0003824;	-	virNOG00171	R	sp|Q52532|MHPC_PSESP 2-hydroxy-6-oxononadienedioate/2-hydroxy-6-oxononatrienedioate hydrolase OS=Pseudomonas sp. GN=mhpC PE=3 SV=1	gi|685257190|ref|XP_009124478.1| PREDICTED: uncharacterized protein LOC103849450 [Brassica rapa] gi|923546567|ref|XP_013735150.1| PREDICTED: putative 2-succinyl-6-hydroxy-2,4-cyclohexadiene-1-carboxylate synthase [Brassica napus] gi|674957945|emb|CDX75337.1| BnaA01g03650D [Brassica napus]
BraA01g004790.3C	1227	92	4.42182	A01	2308519	2309745	-	GO:0005515;	-	virNOG01005	R	sp|Q9SMZ3|FBX13_ARATH F-box only protein 13 OS=Arabidopsis thaliana GN=FBX13 PE=2 SV=2	gi|685257192|ref|XP_009124566.1| PREDICTED: F-box only protein 13 [Brassica rapa]
BraA01g004840.3C	186	4	1.26825	A01	2324618	2324803	+	-	-	virNOG38611	S	-	gi|685257210|ref|XP_009124962.1| PREDICTED: uncharacterized protein LOC103850008 [Brassica rapa]
BraA01g004850.3C	1020	271	15.6685	A01	2325449	2327274	-	-	-	virNOG01968	S	-	gi|685257212|ref|XP_009124971.1| PREDICTED: uncharacterized protein LOC103850019 [Brassica rapa]
BraA01g004860.3C	678	221	19.223	A01	2328475	2329762	+	-	-	virNOG32484;virNOG11207	S	-	gi|685257216|ref|XP_009124988.1| PREDICTED: rho GTPase-activating protein 7 isoform X2 [Brassica rapa] gi|923520449|ref|XP_013666488.1| PREDICTED: rho GTPase-activating protein 7-like isoform X2 [Brassica napus]
BraA01g004900.3C	255	7	1.61888	A01	2344049	2344508	-	-	K17968	NOG81333;virNOG25663	SO	sp|Q9SMZ9|Y4331_ARATH Uncharacterized protein At4g33100 OS=Arabidopsis thaliana GN=At4g33100 PE=3 SV=1	gi|685257218|ref|XP_009124998.1| PREDICTED: uncharacterized protein At4g33100 [Brassica rapa] gi|685257220|ref|XP_009125006.1| PREDICTED: uncharacterized protein At4g33100 [Brassica rapa] gi|685257222|ref|XP_009125014.1| PREDICTED: uncharacterized protein At4g33100 [Brassica rapa] gi|923520464|ref|XP_013666527.1| PREDICTED: uncharacterized protein At4g33100 [Brassica napus] gi|923637194|ref|XP_01…
BraA01g004910.3C	2625	1135	25.4991	A01	2345278	2349548	+	GO:0006508;GO:0008237;GO:0008270;	K08776	COG0308;virNOG03000	OE	sp|Q8VZH2|APM1_ARATH Aminopeptidase M1 OS=Arabidopsis thaliana GN=APM1 PE=1 SV=1	gi|685257226|ref|XP_009125037.1| PREDICTED: aminopeptidase M1 [Brassica rapa] gi|674957931|emb|CDX75323.1| BnaA01g03790D [Brassica napus]
BraA01g004920.3C	1515	918	35.7345	A01	2350131	2354409	-	GO:0004672;GO:0004674;GO:0005524;GO:0006468;	-	virNOG11364	T	sp|Q6TGC6|CBK1_PNECA Serine/threonine-protein kinase CBK1 OS=Pneumocystis carinii GN=CBK1 PE=2 SV=1	gi|685257228|ref|XP_009125048.1| PREDICTED: serine/threonine-protein kinase tricorner [Brassica rapa]
BraA01g004930.3C	1485	506	20.0947	A01	2356581	2359494	-	GO:0000413;GO:0003755;GO:0006457;	K12737	virNOG02731	O	sp|Q6Q152|CPY57_ARATH Peptidyl-prolyl cis-trans isomerase CYP57 OS=Arabidopsis thaliana GN=CYP57 PE=1 SV=1	gi|685257230|ref|XP_009125059.1| PREDICTED: peptidyl-prolyl cis-trans isomerase CYP57 [Brassica rapa] gi|923504956|ref|XP_013659129.1| PREDICTED: peptidyl-prolyl cis-trans isomerase CYP57-like [Brassica napus]
BraA01g004940.3C	1419	52	2.16112	A01	2360475	2362602	+	-	-	virNOG04055	S	sp|O82645|IQM1_ARATH IQ domain-containing protein IQM1 OS=Arabidopsis thaliana GN=IQM1 PE=1 SV=1	gi|685257232|ref|XP_009125069.1| PREDICTED: uncharacterized protein LOC103850108 [Brassica rapa] gi|685257234|ref|XP_009125077.1| PREDICTED: uncharacterized protein LOC103850108 [Brassica rapa] gi|923504959|ref|XP_013659216.1| PREDICTED: uncharacterized protein LOC106364097 [Brassica napus]
BraA01g004950.3C	435	273	37.011	A01	2371033	2371467	+	GO:0009055;GO:0015035;GO:0045454;	K03676	virNOG21143;NOG157635	O	sp|Q8L9S3|GRXC6_ARATH Glutaredoxin-C6 OS=Arabidopsis thaliana GN=GRXC6 PE=2 SV=2	gi|674957927|emb|CDX75319.1| BnaA01g03830D [Brassica napus]
BraA01g004960.3C	1434	582	23.9349	A01	2374791	2376708	-	GO:0003824;GO:0050662;	K06118	virNOG05042	M	sp|O48917|SQD1_ARATH UDP-sulfoquinovose synthase, chloroplastic OS=Arabidopsis thaliana GN=SQD1 PE=1 SV=1	gi|685257238|ref|XP_009125098.1| PREDICTED: UDP-sulfoquinovose synthase, chloroplastic [Brassica rapa]
BraA01g004980.3C	3138	3532	66.3782	A01	2382325	2386609	+	GO:0003824;	K00281	virNOG04511	E	sp|Q94B78|GCSP1_ARATH Glycine dehydrogenase (decarboxylating) 1, mitochondrial OS=Arabidopsis thaliana GN=GLDP1 PE=1 SV=2	gi|685257242|ref|XP_009125119.1| PREDICTED: glycine dehydrogenase (decarboxylating) 1, mitochondrial [Brassica rapa]
BraA01g004990.3C	636	172	15.9488	A01	2387271	2388596	-	GO:0005509;	K06268	KOG0034;virNOG12843	T	sp|Q7FRS8|CNBLA_ARATH Calcineurin B-like protein 10 OS=Arabidopsis thaliana GN=CBL10 PE=1 SV=1	gi|937575345|ref|NP_001302481.1| calcineurin B-like protein 10 [Brassica napus] gi|430217494|gb|AGA37193.1| calcineurin B-like 10.1 [Brassica napus]
BraA01g005100.3C	1464	1119	45.0761	A01	2431232	2433581	+	GO:0006508;GO:0008233;	K01369	virNOG04445	O	sp|Q39119|VPEG_ARATH Vacuolar-processing enzyme gamma-isozyme OS=Arabidopsis thaliana GN=At4g32940 PE=2 SV=2	gi|685257264|ref|XP_009125229.1| PREDICTED: vacuolar-processing enzyme gamma-isozyme [Brassica rapa]
BraA01g005110.3C	504	866	101.332	A01	2433901	2434931	-	-	-	virNOG18884	S	sp|Q3B8G0|CA123_XENLA UPF0587 protein C1orf123 homolog OS=Xenopus laevis PE=2 SV=1	gi|685257266|ref|XP_009125241.1| PREDICTED: UPF0587 protein C1orf123 homolog [Brassica rapa] gi|922416735|ref|XP_013601425.1| PREDICTED: UPF0587 protein C1orf123 homolog [Brassica oleracea var. oleracea] gi|923504976|ref|XP_013659753.1| PREDICTED: UPF0587 protein C1orf123 homolog [Brassica napus]
BraA01g005120.3C	4275	423	5.83528	A01	2437214	2444079	+	-	-	virNOG05220;NOG00980;virNOG30169	SR	-	gi|685257268|ref|XP_009125252.1| PREDICTED: uncharacterized protein LOC103850279 [Brassica rapa] gi|923504978|ref|XP_013659839.1| PREDICTED: uncharacterized protein LOC106364868 [Brassica napus]
BraA01g005130.3C	2169	687	18.6791	A01	2444886	2448605	-	-	K14304	virNOG04134	YU	sp|Q8RXH2|NUP85_ARATH Nuclear pore complex protein NUP85 OS=Arabidopsis thaliana GN=NUP85 PE=1 SV=1	gi|685257270|ref|XP_009125264.1| PREDICTED: nuclear pore complex protein Nup85 [Brassica rapa] gi|923504980|ref|XP_013659924.1| PREDICTED: nuclear pore complex protein NUP85-like [Brassica napus]
BraA01g005140.3C	582	693	70.2211	A01	2449238	2451056	+	-	K04794	virNOG17305	S	sp|Q9Y3E5|PTH2_HUMAN Peptidyl-tRNA hydrolase 2, mitochondrial OS=Homo sapiens GN=PTRH2 PE=1 SV=1	gi|685257272|ref|XP_009125275.1| PREDICTED: peptidyl-tRNA hydrolase 2, mitochondrial [Brassica rapa] gi|923520477|ref|XP_013666613.1| PREDICTED: peptidyl-tRNA hydrolase 2, mitochondrial-like [Brassica napus]
BraA01g005150.3C	945	217	13.5421	A01	2453817	2454952	-	GO:0003677;GO:0003700;GO:0005634;GO:0006355;GO:0008270;GO:0043565;GO:0045893;	-	virNOG12788	K	sp|O82632|GATA9_ARATH GATA transcription factor 9 OS=Arabidopsis thaliana GN=GATA9 PE=2 SV=1	gi|685257274|ref|XP_009125288.1| PREDICTED: GATA transcription factor 9 [Brassica rapa] gi|923520479|ref|XP_013666624.1| PREDICTED: GATA transcription factor 9-like [Brassica napus]
BraA01g005160.3C	2502	103	2.42777	A01	2462816	2467248	+	GO:0003677;GO:0008289;	K09338	virNOG07364	K	sp|Q39123|ATHB8_ARATH Homeobox-leucine zipper protein ATHB-8 OS=Arabidopsis thaliana GN=ATHB-8 PE=1 SV=1	gi|685257276|ref|XP_009125299.1| PREDICTED: homeobox-leucine zipper protein ATHB-8 [Brassica rapa] gi|685257278|ref|XP_009125305.1| PREDICTED: homeobox-leucine zipper protein ATHB-8 [Brassica rapa] gi|923504983|ref|XP_013660015.1| PREDICTED: homeobox-leucine zipper protein ATHB-8 [Brassica napus] gi|923504985|ref|XP_013660082.1| PREDICTED: homeobox-leucine zipper protein ATHB-8 [Brassica napus]
BraA01g005170.3C	492	9	1.07879	A01	2469753	2470244	-	-	-	virNOG21133	S	sp|P59082|LFS_ALLCE Lachrymatory-factor synthase OS=Allium cepa GN=LFS PE=1 SV=1	gi|685257280|ref|XP_009125319.1| PREDICTED: lachrymatory-factor synthase-like [Brassica rapa] gi|923520482|ref|XP_013666632.1| PREDICTED: lachrymatory-factor synthase-like [Brassica napus] gi|674957903|emb|CDX75295.1| BnaA01g04070D [Brassica napus]
BraA01g005190.3C	2361	1882	47.009	A01	2483519	2487854	-	GO:0003723;GO:0004652;GO:0005634;GO:0016779;GO:0031123;GO:0043631;	K14376	virNOG03581	A	sp|Q8VYW1|PAPS4_ARATH Nuclear poly(A) polymerase 4 OS=Arabidopsis thaliana GN=PAPS4 PE=1 SV=1	gi|685257293|ref|XP_009125374.1| PREDICTED: poly(A) polymerase PAPalpha isoform X2 [Brassica rapa]
BraA01g005200.3C	1392	1877	79.5212	A01	2490400	2493336	+	-	K00850	virNOG02541	G	sp|Q9M076|PFKA6_ARATH ATP-dependent 6-phosphofructokinase 6 OS=Arabidopsis thaliana GN=PFK6 PE=1 SV=1	gi|685257299|ref|XP_009125389.1| PREDICTED: ATP-dependent 6-phosphofructokinase 6 [Brassica rapa]
BraA01g005210.3C	879	206	13.8209	A01	2493883	2495693	-	GO:0004672;GO:0005524;GO:0006468;	K08850	virNOG03473	D	sp|Q9M077|AUR1_ARATH Serine/threonine-protein kinase Aurora-1 OS=Arabidopsis thaliana GN=AUR1 PE=1 SV=1	gi|685257301|ref|XP_009125401.1| PREDICTED: serine/threonine-protein kinase Aurora-1 [Brassica rapa]
BraA01g005220.3C	5469	522	5.62886	A01	2496630	2506048	+	GO:0005515;	K17613	virNOG01612	S	sp|Q9Y6J0|CABIN_HUMAN Calcineurin-binding protein cabin-1 OS=Homo sapiens GN=CABIN1 PE=1 SV=1	gi|923505000|ref|XP_013660682.1| PREDICTED: uncharacterized protein LOC106365719 [Brassica napus]
BraA01g005240.3C	690	37	3.16235	A01	2518757	2519446	-	GO:0003677;GO:0003700;GO:0006355;	K09286	virNOG19742	K	sp|Q9M080|ERF43_ARATH Ethylene-responsive transcription factor ERF043 OS=Arabidopsis thaliana GN=ERF043 PE=2 SV=1	gi|685257307|ref|XP_009125436.1| PREDICTED: ethylene-responsive transcription factor ERF043 [Brassica rapa]
BraA01g005250.3C	1284	44	2.0209	A01	2525110	2528382	-	-	-	virNOG07042	R	sp|Q8W4K5|VAB_ARATH VAN3-binding protein OS=Arabidopsis thaliana GN=VAB PE=1 SV=1	gi|685257309|ref|XP_009125447.1| PREDICTED: uncharacterized protein LOC103850444 isoform X1 [Brassica rapa] gi|923520495|ref|XP_013666670.1| PREDICTED: VAN3-binding protein-like [Brassica napus] gi|674957894|emb|CDX75286.1| BnaA01g04160D [Brassica napus]
BraA01g005260.3C	558	21	2.21944	A01	2529842	2531567	-	-	-	virNOG18853;KOG2536;virNOG20968	SC	sp|O94675|MAM33_SCHPO Mitochondrial acidic protein mam33 OS=Schizosaccharomyces pombe (strain 972 / ATCC 24843) GN=SPBC776.07 PE=3 SV=1	gi|685257313|ref|XP_009125466.1| PREDICTED: uncharacterized protein LOC103850460 [Brassica rapa] gi|685257315|ref|XP_009125474.1| PREDICTED: uncharacterized protein LOC103850460 [Brassica rapa]
BraA01g005310.3C	1956	828	24.9643	A01	2542786	2546833	-	GO:0005622;GO:0006886;	-	virNOG06807	U	sp|Q8L860|TOL9_ARATH TOM1-like protein 9 OS=Arabidopsis thaliana GN=TOL9 PE=1 SV=1	gi|923505015|ref|XP_013660971.1| PREDICTED: TOM1-like protein 2 isoform X1 [Brassica napus]
BraA01g005350.3C	1341	706	31.048	A01	2560871	2563123	-	GO:0003676;GO:0003723;GO:0005634;GO:0006396;GO:0030529;	K11090	virNOG02332	A	sp|Q93ZV7|LA1_ARATH La protein 1 OS=Arabidopsis thaliana GN=LA1 PE=1 SV=1	gi|685257329|ref|XP_009125551.1| PREDICTED: la protein 1 [Brassica rapa]
BraA01g005360.3C	1938	52	1.58237	A01	2571247	2574351	-	GO:0004672;GO:0005524;GO:0006468;	-	virNOG28320;virNOG01918	T	sp|O65530|PEK14_ARATH Proline-rich receptor-like protein kinase PERK14 OS=Arabidopsis thaliana GN=PERK14 PE=2 SV=1	gi|923556409|ref|XP_013738312.1| PREDICTED: proline-rich receptor-like protein kinase PERK14 [Brassica napus]
BraA01g005380.3C	351	58	9.74493	A01	2586713	2587558	-	GO:0019825;	-	virNOG06449;virNOG14115	SR	sp|Q67XG0|GLB3_ARATH Two-on-two hemoglobin-3 OS=Arabidopsis thaliana GN=GLB3 PE=1 SV=1	gi|685257338|ref|XP_009125605.1| PREDICTED: two-on-two hemoglobin-3 [Brassica rapa]
BraA01g005390.3C	846	29	2.02155	A01	2588519	2590171	+	-	-	virNOG11839;euNOG21758	S	-	gi|685257340|ref|XP_009125616.1| PREDICTED: uncharacterized protein LOC103850595 [Brassica rapa]
BraA01g005420.3C	1197	642	31.63	A01	2598507	2601139	-	GO:0004672;GO:0005524;GO:0006468;	K08287	virNOG06731	T	sp|P51568|AFC3_ARATH Serine/threonine-protein kinase AFC3 OS=Arabidopsis thaliana GN=AFC3 PE=2 SV=2	gi|685257346|ref|XP_009125648.1| PREDICTED: serine/threonine-protein kinase AFC3 isoform X1 [Brassica rapa] gi|685257348|ref|XP_009125656.1| PREDICTED: serine/threonine-protein kinase AFC3 isoform X1 [Brassica rapa] gi|685257350|ref|XP_009125664.1| PREDICTED: serine/threonine-protein kinase AFC3 isoform X1 [Brassica rapa] gi|923505036|ref|XP_013661662.1| PREDICTED: serine/threonine-protein kinase…
BraA01g005440.3C	3276	1287	23.1682	A01	2607730	2615185	-	-	K14007	virNOG04494;COG5028	U	sp|Q9M081|SC24B_ARATH Protein transport protein Sec24-like At4g32640 OS=Arabidopsis thaliana GN=At4g32640 PE=3 SV=3	gi|685257360|ref|XP_009125713.1| PREDICTED: protein transport protein Sec24-like At4g32640 [Brassica rapa]
BraA01g005470.3C	927	1263	80.3491	A01	2657327	2658869	+	-	-	KOG2536;virNOG20968	SC	-	gi|923848222|ref|XP_013703138.1| PREDICTED: claspin homolog [Brassica napus]
BraA01g005480.3C	684	213	18.3646	A01	2659529	2660824	+	-	-	virNOG18853;virNOG20968	SC	sp|Q8W487|YB95_ARATH Uncharacterized protein At2g39795, mitochondrial OS=Arabidopsis thaliana GN=At2g39795 PE=1 SV=1	gi|685257379|ref|XP_009125792.1| PREDICTED: uncharacterized protein At2g39795, mitochondrial [Brassica rapa]
BraA01g005490.3C	1329	299	13.268	A01	2661495	2662987	-	GO:0008270;	-	NOG93456;virNOG08524	OR	sp|Q9LN71|RING1_ARATH E3 ubiquitin-protein ligase At1g12760 OS=Arabidopsis thaliana GN=At1g12760 PE=1 SV=1	gi|685257381|ref|XP_009125802.1| PREDICTED: E3 ubiquitin-protein ligase At1g63170 [Brassica rapa]
BraA01g005500.3C	510	583	67.4149	A01	2664198	2665226	-	GO:0009055;GO:0051536;	-	virNOG18561	R	sp|Q9LU21|PNSB3_ARATH Photosynthetic NDH subunit of subcomplex B 3, chloroplastic OS=Arabidopsis thaliana GN=PNSB3 PE=2 SV=1	gi|674957865|emb|CDX75257.1| BnaA01g04450D [Brassica napus]
BraA01g005510.3C	1035	373	21.2533	A01	2666553	2668459	+	-	-	virNOG14364	S	sp|Q84MB2|TIF8_ARATH Protein TIFY 8 OS=Arabidopsis thaliana GN=TIFY8 PE=1 SV=1	gi|685257385|ref|XP_009125824.1| PREDICTED: protein TIFY 8 [Brassica rapa]
BraA01g005520.3C	906	80	5.20738	A01	2669640	2671671	-	-	-	virNOG12737	S	sp|Q640U7|CCD93_XENTR Coiled-coil domain-containing protein 93 OS=Xenopus tropicalis GN=ccdc93 PE=2 SV=1	gi|685257387|ref|XP_009125835.1| PREDICTED: coiled-coil domain-containing protein 93 [Brassica rapa]
BraA01g005530.3C	2412	1605	39.2424	A01	2672476	2677376	-	GO:0005515;	-	virNOG01803	R	sp|Q9FUY2|LEUNG_ARATH Transcriptional corepressor LEUNIG OS=Arabidopsis thaliana GN=LUG PE=1 SV=2	gi|685257393|ref|XP_009125860.1| PREDICTED: transcriptional corepressor LEUNIG isoform X3 [Brassica rapa] gi|923505076|ref|XP_013662933.1| PREDICTED: transcriptional corepressor LEUNIG-like isoform X3 [Brassica napus]
BraA01g005560.3C	534	395	43.6228	A01	2696198	2697365	+	GO:0015078;GO:0015991;GO:0033177;	K03661	virNOG14572	C	sp|Q9SLA2|VATO2_ARATH V-type proton ATPase subunit c&apos;&apos;2 OS=Arabidopsis thaliana GN=VHA-c&apos;&apos;2 PE=1 SV=1	gi|567217676|ref|XP_006412467.1| hypothetical protein EUTSA_v10026373mg [Eutrema salsugineum] gi|685345449|ref|XP_009108871.1| PREDICTED: V-type proton ATPase subunit c&apos;&apos;-like [Brassica rapa] gi|922450930|ref|XP_013628461.1| PREDICTED: V-type proton ATPase subunit c&apos;&apos;2 [Brassica oleracea var. oleracea] gi|923505080|ref|XP_013663107.1| PREDICTED: V-type proton ATPase subunit c&…
BraA01g005570.3C	3657	514	8.28888	A01	2698374	2704595	+	GO:0003824;	-	virNOG12832;virNOG02918	PE	sp|Q9SUU1|BOR7_ARATH Probable boron transporter 7 OS=Arabidopsis thaliana GN=BOR7 PE=2 SV=3	gi|674957858|emb|CDX75250.1| BnaA01g04520D [Brassica napus]
BraA01g005580.3C	2649	244	5.43207	A01	2705237	2709081	-	GO:0005216;GO:0005249;GO:0005515;GO:0006811;GO:0006813;GO:0016020;GO:0055085;	-	virNOG29981;virNOG06873;virNOG29337	P	sp|Q9SCX5|AKT5_ARATH Probable potassium channel AKT5 OS=Arabidopsis thaliana GN=AKT5 PE=2 SV=2	gi|685257407|ref|XP_009125933.1| PREDICTED: probable potassium channel AKT5 [Brassica rapa]
BraA01g005590.3C	369	1206	192.743	A01	2712330	2713691	+	-	K00417	KOG3440;virNOG20050	C	sp|Q9SUU5|QCR71_ARATH Cytochrome b-c1 complex subunit 7-1 OS=Arabidopsis thaliana GN=QCR7-1 PE=1 SV=1	gi|685257410|ref|XP_009125952.1| PREDICTED: cytochrome b-c1 complex subunit 7-1 [Brassica rapa] gi|674957856|emb|CDX75248.1| BnaA01g04540D [Brassica napus]
BraA01g005600.3C	1089	3012	163.112	A01	2718051	2720330	+	-	-	virNOG02911	R	-	gi|685257412|ref|XP_009125963.1| PREDICTED: uncharacterized protein LOC103850912 [Brassica rapa] gi|674957855|emb|CDX75247.1| BnaA01g04550D [Brassica napus]
BraA01g005610.3C	1584	99	3.68585	A01	2720874	2722457	-	GO:0005515;GO:0008270;	-	virNOG16615;virNOG10676	R	sp|Q9SUU7|PP346_ARATH Pentatricopeptide repeat-containing protein At4g32450, mitochondrial OS=Arabidopsis thaliana GN=PCMP-H63 PE=2 SV=1	gi|685257416|ref|XP_009125984.1| PREDICTED: pentatricopeptide repeat-containing protein At4g32450, mitochondrial [Brassica rapa] gi|923505093|ref|XP_013663745.1| PREDICTED: pentatricopeptide repeat-containing protein At4g32450, mitochondrial-like [Brassica napus] gi|923505097|ref|XP_013663808.1| PREDICTED: pentatricopeptide repeat-containing protein At4g32450, mitochondrial-like [Brassica napus]
BraA01g005620.3C	1185	119	5.92224	A01	2723387	2725560	-	-	-	virNOG16615	R	sp|Q9FZD9|DUF3_ARATH DUF724 domain-containing protein 3 OS=Arabidopsis thaliana GN=DUF3 PE=1 SV=1	gi|685257414|ref|XP_009125972.1| PREDICTED: LOW QUALITY PROTEIN: uncharacterized protein LOC103850924 [Brassica rapa]
BraA01g005640.3C	2229	278	7.35516	A01	2732258	2736512	+	GO:0000413;GO:0003755;GO:0006457;	K09566	virNOG05241	O	sp|Q8RWY7|CYP95_ARATH Peptidyl-prolyl cis-trans isomerase CYP95 OS=Arabidopsis thaliana GN=CYP95 PE=1 SV=2	gi|923755712|ref|XP_013675686.1| PREDICTED: peptidyl-prolyl cis-trans isomerase CYP95-like isoform X1 [Brassica napus]
BraA01g005650.3C	3207	2963	54.4867	A01	2737326	2742204	+	GO:0016020;GO:0016760;GO:0030244;	K10999	virNOG14173	O	sp|O48946|CESA1_ARATH Cellulose synthase A catalytic subunit 1 [UDP-forming] OS=Arabidopsis thaliana GN=CESA1 PE=1 SV=1	gi|685257430|ref|XP_009126053.1| PREDICTED: cellulose synthase A catalytic subunit 1 [UDP-forming] [Brassica rapa]
BraA01g005660.3C	1149	354	18.1694	A01	2742718	2744219	-	GO:0055085;	K14684	virNOG00182	C	sp|Q9SUV1|BRT1_ARATH Adenine nucleotide transporter BT1, chloroplastic/mitochondrial OS=Arabidopsis thaliana GN=BT1 PE=1 SV=1	gi|685257432|ref|XP_009126062.1| PREDICTED: adenine nucleotide transporter BT1, chloroplastic/mitochondrial [Brassica rapa]
BraA01g005670.3C	1056	1818	101.528	A01	2746081	2747136	-	-	-	virNOG06268;NOG11435	SG	sp|Q9SUV2|PT432_ARATH Probable sugar phosphate/phosphate translocator At4g32390 OS=Arabidopsis thaliana GN=At4g32390 PE=3 SV=1	gi|674957848|emb|CDX75240.1| BnaA01g04620D [Brassica napus]
BraA01g005700.3C	1896	232	7.21618	A01	2753419	2755987	-	-	-	virNOG17417	Z	sp|Q54I39|IST1L_DICDI IST1-like protein OS=Dictyostelium discoideum GN=DDB_G0289029 PE=3 SV=1	gi|685257444|ref|XP_009126121.1| PREDICTED: uncharacterized protein LOC103851047 [Brassica rapa]
BraA01g005710.3C	747	266	21	A01	2757093	2758514	+	GO:0005515;	-	virNOG15831;virNOG24752	S	-	gi|685257446|ref|XP_009126132.1| PREDICTED: uncharacterized protein LOC103851057 [Brassica rapa] gi|674957845|emb|CDX75237.1| BnaA01g04650D [Brassica napus]
BraA01g005720.3C	1293	611	27.8676	A01	2759370	2761351	-	-	-	virNOG13908;euNOG01423	S	sp|Q94C48|WDL5_ARATH Protein WVD2-like 5 OS=Arabidopsis thaliana GN=WDL5 PE=1 SV=1	gi|685257448|ref|XP_009126143.1| PREDICTED: serine/arginine repetitive matrix protein 1-like isoform X1 [Brassica rapa] gi|685257450|ref|XP_009126149.1| PREDICTED: serine/arginine repetitive matrix protein 1-like isoform X1 [Brassica rapa] gi|685257452|ref|XP_009126156.1| PREDICTED: serine/arginine repetitive matrix protein 1-like isoform X1 [Brassica rapa]
BraA01g005740.3C	2499	316	7.45725	A01	2768665	2771163	-	GO:0004672;GO:0005524;GO:0006468;	-	euNOG02413;virNOG02229	T	sp|Q8RWZ5|SD25_ARATH G-type lectin S-receptor-like serine/threonine-protein kinase SD2-5 OS=Arabidopsis thaliana GN=SD25 PE=1 SV=1	gi|923505154|ref|XP_013665094.1| PREDICTED: G-type lectin S-receptor-like serine/threonine-protein kinase SD2-5 [Brassica napus]
BraA01g005750.3C	720	193	15.8082	A01	2781493	2782759	-	-	-	virNOG19056	S	-	gi|685257463|ref|XP_009126211.1| PREDICTED: uncharacterized protein LOC103851128 [Brassica rapa]
BraA01g005770.3C	1884	1382	43.2598	A01	2786525	2788408	-	-	-	virNOG06586	F	sp|Q8S9J8|CAP1_ARATH Probable clathrin assembly protein At4g32285 OS=Arabidopsis thaliana GN=At4g32285 PE=1 SV=2	gi|685257467|ref|XP_009126233.1| PREDICTED: probable clathrin assembly protein At4g32285 [Brassica rapa]
BraA01g005800.3C	729	151	12.2154	A01	2798741	2799842	+	-	-	virNOG22107;euNOG17564	S	sp|Q84WS8|U1125_ARATH U11/U12 small nuclear ribonucleoprotein 25 kDa protein OS=Arabidopsis thaliana GN=SNRNP25 PE=2 SV=1	gi|923505175|ref|XP_013665596.1| PREDICTED: uncharacterized protein LOC106370040 [Brassica napus]
BraA01g005810.3C	1842	1448	46.3593	A01	2800093	2802143	-	GO:0004672;GO:0005524;GO:0006468;	-	COG0515;virNOG07169;KOG0198	T	sp|Q9FY48|KEG_ARATH E3 ubiquitin-protein ligase KEG OS=Arabidopsis thaliana GN=KEG PE=1 SV=2	gi|685257473|ref|XP_009126259.1| PREDICTED: E3 ubiquitin-protein ligase KEG [Brassica rapa] gi|685257475|ref|XP_009126268.1| PREDICTED: E3 ubiquitin-protein ligase KEG [Brassica rapa] gi|685257477|ref|XP_009126275.1| PREDICTED: E3 ubiquitin-protein ligase KEG [Brassica rapa] gi|923505162|ref|XP_013665316.1| PREDICTED: E3 ubiquitin-protein ligase KEG-like isoform X1 [Brassica napus] gi|923505166|r…
BraA01g005820.3C	537	1912	209.977	A01	2804238	2804774	-	GO:0015078;GO:0015986;GO:0045263;	K02109	virNOG14444	H	sp|P31853|ATPX_SPIOL ATP synthase subunit b&apos;, chloroplastic OS=Spinacia oleracea GN=ATPG PE=1 SV=2	gi|685257481|ref|XP_009126300.1| PREDICTED: ATP synthase subunit b&apos;, chloroplastic [Brassica rapa] gi|674957836|emb|CDX75228.1| BnaA01g04740D [Brassica napus]
BraA01g005830.3C	2262	1011	26.3582	A01	2805785	2808306	-	-	-	virNOG01388	S	-	gi|685257483|ref|XP_009126311.1| PREDICTED: coiled-coil domain-containing protein 18 [Brassica rapa] gi|685257485|ref|XP_009126317.1| PREDICTED: coiled-coil domain-containing protein 18 [Brassica rapa]
BraA01g005840.3C	2733	1561	33.6838	A01	2809509	2814225	+	-	K09680	virNOG00440	H	sp|Q8L5Y9|PANK2_ARATH Pantothenate kinase 2 OS=Arabidopsis thaliana GN=PANK2 PE=1 SV=2	gi|685257489|ref|XP_009126332.1| PREDICTED: pantothenate kinase 2 [Brassica rapa]
BraA01g005850.3C	2172	901	24.4637	A01	2814552	2818345	-	GO:0035091;	-	euNOG08593;virNOG12022	R	sp|F4JTJ2|EREL1_ARATH PX domain-containing protein EREL1 OS=Arabidopsis thaliana GN=EREL1 PE=2 SV=1	gi|685257487|ref|XP_009126325.1| PREDICTED: uncharacterized protein LOC103851228 [Brassica rapa]
BraA01g005860.3C	663	802	71.3376	A01	2820280	2821251	+	GO:0006810;GO:0016021;GO:0016192;	K08515	virNOG03877;COG5143	U	sp|O49377|VA711_ARATH Vesicle-associated membrane protein 711 OS=Arabidopsis thaliana GN=VAMP711 PE=1 SV=2	gi|685257491|ref|XP_009126340.1| PREDICTED: vesicle-associated membrane protein 711-like [Brassica rapa] gi|923505194|ref|XP_013666334.1| PREDICTED: vesicle-associated membrane protein 711-like [Brassica napus] gi|674957832|emb|CDX75224.1| BnaA01g04780D [Brassica napus]
BraA01g005870.3C	702	688	57.7975	A01	2822300	2824340	+	GO:0030246;	-	virNOG04992;COG5143	SU	sp|Q8VY97|Y4213_ARATH ER membrane protein complex subunit 7 homolog OS=Arabidopsis thaliana GN=At4g32130 PE=2 SV=1	gi|685257494|ref|XP_009126351.1| PREDICTED: ER membrane protein complex subunit 7 homolog [Brassica rapa] gi|923505202|ref|XP_013666542.1| PREDICTED: ER membrane protein complex subunit 7 homolog [Brassica napus]
BraA01g005880.3C	1047	269	15.1518	A01	2825279	2827516	+	GO:0006486;GO:0008378;GO:0016020;	-	virNOG06987	G	sp|Q94A05|B3GTA_ARATH Hydroxyproline O-galactosyltransferase HPGT2 OS=Arabidopsis thaliana GN=HPGT2 PE=1 SV=1	gi|685257496|ref|XP_009126353.1| PREDICTED: probable beta-1,3-galactosyltransferase 10 [Brassica rapa] gi|923505206|ref|XP_013666638.1| PREDICTED: probable beta-1,3-galactosyltransferase 10 [Brassica napus]
BraA01g005900.3C	249	7	1.65789	A01	2834148	2834396	+	-	-	virNOG26218;virNOG27081	R	-	gi|685257501|ref|XP_009126375.1| PREDICTED: uncharacterized protein LOC103851281 [Brassica rapa] gi|923520544|ref|XP_013666853.1| PREDICTED: uncharacterized protein LOC106371339 [Brassica napus]
BraA01g005920.3C	2169	166	4.51342	A01	2837501	2839745	+	GO:0005515;	-	virNOG00750	OD	sp|F4IRM4|PHOX1_ARATH Protein PHOX1 OS=Arabidopsis thaliana GN=PHOX1 PE=1 SV=1	gi|923505210|ref|XP_013666737.1| PREDICTED: uncharacterized protein LOC106371209 [Brassica napus]
BraA01g005930.3C	1485	10146	402.927	A01	2840723	2842955	-	GO:0005509;	-	virNOG08689	T	sp|Q9SZ45|MICU_ARATH Calcium uptake protein, mitochondrial OS=Arabidopsis thaliana GN=MICU PE=2 SV=1	gi|685257507|ref|XP_009126406.1| PREDICTED: calcium uptake protein 1 homolog, mitochondrial [Brassica rapa]
BraA01g005940.3C	1857	307	9.74954	A01	2843458	2847743	-	GO:0005488;	-	virNOG09246	S	sp|Q5ZIG0|NCDN_CHICK Neurochondrin OS=Gallus gallus GN=NCDN PE=2 SV=1	gi|685257509|ref|XP_009126418.1| PREDICTED: neurochondrin [Brassica rapa]
BraA01g005950.3C	1125	617	32.3437	A01	2848849	2850737	-	GO:0003677;GO:0005634;GO:0006355;	-	virNOG31488;virNOG03304;NOG104355	K	sp|P48002|KNAT5_ARATH Homeobox protein knotted-1-like 5 OS=Arabidopsis thaliana GN=KNAT5 PE=1 SV=2	gi|685257513|ref|XP_009126437.1| PREDICTED: homeobox protein knotted-1-like 5 isoform X2 [Brassica rapa]
BraA01g005960.3C	744	1655	131.185	A01	2852066	2854106	-	-	-	virNOG23134	S	-	gi|685257515|ref|XP_009126447.1| PREDICTED: uncharacterized protein LOC103851348 [Brassica rapa]
BraA01g005970.3C	612	4897	471.885	A01	2856674	2857285	-	-	-	virNOG36138;virNOG25952	S	-	gi|685257517|ref|XP_009126459.1| PREDICTED: uncharacterized protein LOC103851358 [Brassica rapa]
BraA01g005980.3C	2625	1402	31.4975	A01	2872476	2878074	+	GO:0003824;GO:0004672;GO:0005524;GO:0006468;GO:0009058;GO:0030170;	K00811	virNOG06528	E	sp|P46248|AAT5_ARATH Aspartate aminotransferase, chloroplastic OS=Arabidopsis thaliana GN=ASP5 PE=1 SV=2	gi|685257521|ref|XP_009126483.1| PREDICTED: aspartate aminotransferase, chloroplastic [Brassica rapa] gi|923505239|ref|XP_013667479.1| PREDICTED: aspartate aminotransferase, chloroplastic [Brassica napus]
BraA01g005990.3C	396	2063	307.229	A01	2878522	2880086	-	-	K02924	virNOG38953;virNOG25038	SJ	sp|P51424|RL391_ARATH 60S ribosomal protein L39-1 OS=Arabidopsis thaliana GN=RPL39A PE=3 SV=2	gi|674957818|emb|CDX75210.1| BnaA01g04920D [Brassica napus]
BraA01g006010.3C	3285	528	9.47886	A01	2885743	2892457	-	GO:0005524;	K11643	virNOG04165;KOG0383	R	sp|Q9S775|PKL_ARATH CHD3-type chromatin-remodeling factor PICKLE OS=Arabidopsis thaliana GN=PKL PE=1 SV=1	gi|685257527|ref|XP_009126516.1| PREDICTED: CHD3-type chromatin-remodeling factor PICKLE-like [Brassica rapa]
BraA01g006040.3C	1533	545	20.9658	A01	2919353	2921232	+	GO:0005488;GO:0005515;	-	virNOG06869;virNOG29440	S	sp|Q9CAG5|PUB7_ARATH U-box domain-containing protein 7 OS=Arabidopsis thaliana GN=PUB7 PE=2 SV=1	gi|685257536|ref|XP_009126559.1| PREDICTED: U-box domain-containing protein 14 [Brassica rapa]
BraA01g006050.3C	2394	825	20.323	A01	2924835	2929986	+	GO:0005488;	-	virNOG11211	D	sp|Q04264|PDS5_YEAST Sister chromatid cohesion protein PDS5 OS=Saccharomyces cerevisiae (strain ATCC 204508 / S288c) GN=PDS5 PE=1 SV=1	gi|674957812|emb|CDX75204.1| BnaA01g04980D [Brassica napus]
BraA01g006060.3C	603	668	65.3306	A01	2935543	2937056	+	GO:0016491;GO:0055114;	K00384	virNOG08279;virNOG28444;COG0492	O	sp|Q39242|TRXB2_ARATH Thioredoxin reductase 2 OS=Arabidopsis thaliana GN=NTR2 PE=2 SV=2	gi|674902706|emb|CDY30367.1| BnaA09g09100D [Brassica napus]
BraA01g006090.3C	2115	53	1.47783	A01	2949044	2951158	-	-	-	KOG4197;virNOG01022	R	sp|Q9SZ52|PP344_ARATH Pentatricopeptide repeat-containing protein At4g31850, chloroplastic OS=Arabidopsis thaliana GN=PGR3 PE=1 SV=1	gi|685258267|ref|XP_009130054.1| PREDICTED: pentatricopeptide repeat-containing protein At4g31850, chloroplastic-like [Brassica rapa]
BraA01g006100.3C	510	1927	222.828	A01	2951756	2952394	-	GO:0009055;	-	virNOG19863;NOG152378	SR	sp|Q9SK27|ENL1_ARATH Early nodulin-like protein 1 OS=Arabidopsis thaliana GN=At2g25060 PE=1 SV=2	gi|685257545|ref|XP_009126596.1| PREDICTED: early nodulin-like protein 1 [Brassica rapa] gi|923520566|ref|XP_013666918.1| PREDICTED: early nodulin-like protein 1 [Brassica napus] gi|923677457|ref|XP_013652532.1| PREDICTED: early nodulin-like protein 1 [Brassica napus] gi|674957808|emb|CDX75200.1| BnaA01g05020D [Brassica napus]
BraA01g006120.3C	1734	215	7.31218	A01	2960688	2964047	+	GO:0004871;GO:0005515;GO:0060918;GO:0099402;	-	virNOG04727	R	sp|Q8H1D3|NPY1_ARATH BTB/POZ domain-containing protein NPY1 OS=Arabidopsis thaliana GN=NPY1 PE=2 SV=1	gi|685257549|ref|XP_009126615.1| PREDICTED: BTB/POZ domain-containing protein NPY1 [Brassica rapa] gi|674957806|emb|CDX75198.1| BnaA01g05040D [Brassica napus]
BraA01g006130.3C	954	4138	255.8	A01	2966565	2967891	-	GO:0003700;GO:0006355;GO:0043565;	-	virNOG04519;virNOG08510	SK	sp|Q9C5T4|WRK18_ARATH WRKY transcription factor 18 OS=Arabidopsis thaliana GN=WRKY18 PE=1 SV=2	gi|687568867|ref|NP_001288822.1| WRKY transcription factor 18 [Brassica rapa] gi|562776684|gb|AHB33826.1| WRKY transcription factor 18 [Brassica rapa]
BraA01g006140.3C	834	994	70.2875	A01	2972952	2974240	-	-	K00586	virNOG10525	J	sp|O81769|DPH5_ARATH Probable diphthine methyl ester synthase OS=Arabidopsis thaliana GN=At4g31790 PE=2 SV=1	gi|685257555|ref|XP_009126649.1| PREDICTED: probable diphthine synthase [Brassica rapa]
BraA01g006150.3C	1665	464	16.4347	A01	2975597	2977846	-	GO:0009247;GO:0016758;	K03715	virNOG00648	H	sp|O81770|MGDG1_ARATH Monogalactosyldiacylglycerol synthase 1, chloroplastic OS=Arabidopsis thaliana GN=MGD1 PE=1 SV=1	gi|685257557|ref|XP_009126661.1| PREDICTED: monogalactosyldiacylglycerol synthase 1, chloroplastic-like isoform X1 [Brassica rapa]
BraA01g006160.3C	924	992	63.3136	A01	2980023	2981942	+	-	K17506	virNOG03040	T	sp|Q8RXV3|P2C59_ARATH Probable protein phosphatase 2C 59 OS=Arabidopsis thaliana GN=WIN2 PE=1 SV=1	gi|685257561|ref|XP_009126680.1| PREDICTED: probable protein phosphatase 2C 59 [Brassica rapa] gi|923505278|ref|XP_013668627.1| PREDICTED: probable protein phosphatase 2C 59 [Brassica napus]
BraA01g006170.3C	549	925	99.3635	A01	2982423	2984199	-	GO:0005525;GO:0005622;GO:0007264;	K07942	virNOG10447	U	sp|Q96361|ARF1_BRARP ADP-ribosylation factor 1 OS=Brassica rapa subsp. pekinensis GN=ARF1 PE=2 SV=3	gi|685257563|ref|XP_009126691.1| PREDICTED: ADP-ribosylation factor 1-like [Brassica rapa] gi|922418152|ref|XP_013607802.1| PREDICTED: ADP-ribosylation factor 1-like [Brassica oleracea var. oleracea] gi|923505281|ref|XP_013668688.1| PREDICTED: ADP-ribosylation factor 1-like [Brassica napus] gi|923669621|ref|XP_013650216.1| PREDICTED: ADP-ribosylation factor 1-like [Brassica napus] gi|923739380|re…
BraA01g006180.3C	501	18	2.11881	A01	2985910	2986410	-	-	-	virNOG34205;virNOG22335	SP	sp|O81775|GDU1_ARATH Protein GLUTAMINE DUMPER 1 OS=Arabidopsis thaliana GN=GDU1 PE=1 SV=1	gi|685257565|ref|XP_009126700.1| PREDICTED: protein GLUTAMINE DUMPER 1 [Brassica rapa] gi|923520572|ref|XP_013666935.1| PREDICTED: protein GLUTAMINE DUMPER 1-like [Brassica napus]
BraA01g006190.3C	405	1099	160.03	A01	2992536	2993966	+	-	K03134	virNOG17268	K	sp|O04173|TAF10_ARATH Transcription initiation factor TFIID subunit 10 OS=Arabidopsis thaliana GN=TAF10 PE=1 SV=1	gi|685257567|ref|XP_009126711.1| PREDICTED: transcription initiation factor TFIID subunit 10 [Brassica rapa] gi|685257569|ref|XP_009126717.1| PREDICTED: transcription initiation factor TFIID subunit 10 [Brassica rapa] gi|923505287|ref|XP_013668867.1| PREDICTED: transcription initiation factor TFIID subunit 10-like [Brassica napus] gi|923669615|ref|XP_013650214.1| PREDICTED: transcription initiati…
BraA01g006210.3C	753	2866	224.46	A01	2996805	2998095	+	-	K02991	COG2125;virNOG01415	J	sp|O48549|RS61_ARATH 40S ribosomal protein S6-1 OS=Arabidopsis thaliana GN=RPS6A PE=1 SV=2	gi|923669610|ref|XP_013650213.1| PREDICTED: 40S ribosomal protein S6-1-like [Brassica napus]
BraA01g006220.3C	1839	408	13.0839	A01	2998911	3001535	+	GO:0006511;GO:0016579;GO:0036459;	K11855	virNOG07916;virNOG28816	O	sp|Q67XW5|UBP18_ARATH Ubiquitin carboxyl-terminal hydrolase 18 OS=Arabidopsis thaliana GN=UBP18 PE=2 SV=2	gi|685257575|ref|XP_009126746.1| PREDICTED: ubiquitin carboxyl-terminal hydrolase 18 [Brassica rapa]
BraA01g006240.3C	1800	236	7.73209	A01	3014121	3018591	+	GO:0003677;	-	virNOG11319;virNOG33585	K	sp|Q8VZQ9|REM3_ARATH B3 domain-containing protein REM3 OS=Arabidopsis thaliana GN=REM3 PE=2 SV=1	gi|685257584|ref|XP_009126794.1| PREDICTED: B3 domain-containing protein REM3-like isoform X1 [Brassica rapa]
BraA01g006290.3C	2079	652	18.4948	A01	3031336	3033947	+	-	-	COG1215;virNOG10855	MR	sp|Q9SB75|CSLC5_ARATH Probable xyloglucan glycosyltransferase 5 OS=Arabidopsis thaliana GN=CSLC5 PE=1 SV=1	gi|674873080|emb|CDY60854.1| BnaA01g34810D [Brassica napus]
BraA01g006300.3C	6006	913	8.96485	A01	3035174	3042990	-	-	-	virNOG10388	S	-	gi|923505303|ref|XP_013669252.1| PREDICTED: early endosome antigen 1-like isoform X3 [Brassica napus]
BraA01g006320.3C	972	334	20.2646	A01	3053567	3054947	+	GO:0003700;GO:0006355;GO:0043565;	-	virNOG02752	K	sp|Q9SV15|WRK11_ARATH Probable WRKY transcription factor 11 OS=Arabidopsis thaliana GN=WRKY11 PE=2 SV=2	gi|923669586|ref|XP_013650206.1| PREDICTED: probable WRKY transcription factor 11 isoform X1 [Brassica napus]
BraA01g006330.3C	2034	227	6.58162	A01	3057502	3059535	+	-	K07195	virNOG03521	U	sp|Q9LZD3|E70A1_ARATH Exocyst complex component EXO70A1 OS=Arabidopsis thaliana GN=EXO70A1 PE=1 SV=1	gi|685257608|ref|XP_009126891.1| PREDICTED: exocyst complex component EXO70A1-like [Brassica rapa]
BraA01g006380.3C	2847	391	8.09929	A01	3077789	3081001	-	GO:0005488;GO:0006886;GO:0016192;GO:0030117;	K17301	virNOG03494	U	sp|Q9SV21|COPB1_ARATH Coatomer subunit beta-1 OS=Arabidopsis thaliana GN=At4g31480 PE=3 SV=2	gi|923505330|ref|XP_013669823.1| PREDICTED: coatomer subunit beta-1-like [Brassica napus] gi|674864701|emb|CDY68020.1| BnaCnng57320D [Brassica napus]
BraA01g006390.3C	639	390	35.9933	A01	3081829	3083138	+	GO:0003735;GO:0005622;GO:0005840;GO:0006412;	K02902	virNOG13707	J	sp|A0L5U1|RL28_MAGMM 50S ribosomal protein L28 OS=Magnetococcus marinus (strain ATCC BAA-1437 / JCM 17883 / MC-1) GN=rpmB PE=3 SV=1	gi|685257614|ref|XP_009126932.1| PREDICTED: uncharacterized protein LOC103851814 [Brassica rapa]
BraA01g006400.3C	1068	24	1.32525	A01	3089589	3091369	+	GO:0006508;GO:0008234;	-	virNOG27880;virNOG34203	SR	sp|O97397|CATLL_PHACE Cathepsin L-like proteinase OS=Phaedon cochleariae PE=2 SV=1	gi|685257618|ref|XP_009126952.1| PREDICTED: cathepsin L-like proteinase [Brassica rapa]
BraA01g006410.3C	921	1113	71.2678	A01	3091730	3093071	-	-	-	virNOG31069	R	sp|Q9SIU9|Y2262_ARATH UPF0725 protein At2g20620 OS=Arabidopsis thaliana GN=At2g20620 PE=2 SV=1	gi|685257616|ref|XP_009126942.1| PREDICTED: UPF0725 protein At2g20620-like [Brassica rapa]
BraA01g006430.3C	1122	79	4.15233	A01	3096266	3097387	-	-	-	virNOG09951	S	-	gi|685257620|ref|XP_009126964.1| PREDICTED: uncharacterized protein LOC103851844 [Brassica rapa]
BraA01g006440.3C	1563	552	20.8275	A01	3098868	3102062	-	-	-	virNOG15526	S	sp|Q949W6|KAKU4_ARATH Protein KAKU4 OS=Arabidopsis thaliana GN=KAKU4 PE=1 SV=1	gi|685257622|ref|XP_009126975.1| PREDICTED: uncharacterized protein LOC103851853 isoform X1 [Brassica rapa]
BraA01g006450.3C	1122	350	18.3964	A01	3103279	3104888	+	GO:0003676;	K14816	virNOG01574	R	sp|Q8H1G5|REIL1_ARATH Cytoplasmic 60S subunit biogenesis factor REI1 homolog 1 OS=Arabidopsis thaliana GN=REIL1 PE=1 SV=1	gi|685257626|ref|XP_009126994.1| PREDICTED: zinc finger protein 622 [Brassica rapa]
BraA01g006460.3C	984	380	22.7744	A01	3105403	3106479	-	-	-	euNOG07002;virNOG12952	S	-	gi|685257628|ref|XP_009127004.1| PREDICTED: uncharacterized protein LOC103851878 [Brassica rapa] gi|685257630|ref|XP_009127010.1| PREDICTED: uncharacterized protein LOC103851878 [Brassica rapa]
BraA01g006470.3C	2085	286	8.08942	A01	3107735	3111135	-	GO:0004672;GO:0005524;GO:0006468;	-	virNOG00676	R	sp|Q8RWG1|AB1K1_ARATH Protein ACTIVITY OF BC1 COMPLEX KINASE 1, chloroplastic OS=Arabidopsis thaliana GN=ABC1K1 PE=1 SV=1	gi|685257632|ref|XP_009127022.1| PREDICTED: uncharacterized aarF domain-containing protein kinase At4g31390, chloroplastic [Brassica rapa] gi|923669556|ref|XP_013650196.1| PREDICTED: uncharacterized aarF domain-containing protein kinase At4g31390, chloroplastic [Brassica napus] gi|674904871|emb|CDY28265.1| BnaA01g05840D [Brassica napus]
BraA01g006520.3C	375	29	4.56063	A01	3130560	3130934	-	-	-	virNOG22237	S	sp|Q5Q0B3|FLP1_ARATH Flowering-promoting factor 1-like protein 1 OS=Arabidopsis thaliana GN=FLP1 PE=2 SV=2	gi|685257634|ref|XP_009127035.1| PREDICTED: flowering-promoting factor 1-like protein 1 [Brassica rapa] gi|685257640|ref|XP_009127059.1| PREDICTED: flowering-promoting factor 1-like protein 1 [Brassica rapa] gi|923677408|ref|XP_013652520.1| PREDICTED: flowering-promoting factor 1-like protein 1 [Brassica napus] gi|674904869|emb|CDY28263.1| BnaA01g05860D [Brassica napus]
BraA01g006530.3C	531	629	69.8576	A01	3134161	3135305	-	-	-	virNOG23072;virNOG36013	SR	-	gi|685257636|ref|XP_009127045.1| PREDICTED: selenoprotein H isoform X1 [Brassica rapa]
BraA01g006540.3C	1131	546	28.47	A01	3135962	3137948	-	GO:0008375;GO:0016020;	-	virNOG01753	S	-	gi|685257642|ref|XP_009127065.1| PREDICTED: uncharacterized protein LOC103851936 [Brassica rapa] gi|923669539|ref|XP_013650192.1| PREDICTED: uncharacterized protein LOC106354723 isoform X1 [Brassica napus] gi|923669543|ref|XP_013650193.1| PREDICTED: uncharacterized protein LOC106354723 isoform X1 [Brassica napus] gi|674904865|emb|CDY28259.1| BnaA01g05900D [Brassica napus]
BraA01g006560.3C	1317	1834	82.1242	A01	3141626	3144635	-	-	-	virNOG03052;virNOG02999	SR	-	gi|685257644|ref|XP_009127076.1| PREDICTED: uncharacterized protein LOC103851944 [Brassica rapa]
BraA01g006590.3C	702	964	80.9837	A01	3156730	3158838	-	-	K02738	virNOG05214	O	sp|Q8LD27|PSB6_ARATH Proteasome subunit beta type-6 OS=Arabidopsis thaliana GN=PBA1 PE=1 SV=2	gi|685257650|ref|XP_009127104.1| PREDICTED: proteasome subunit beta type-6 [Brassica rapa]
BraA01g006600.3C	684	556	47.9376	A01	3160960	3162290	-	-	-	virNOG00382	P	sp|Q84MC1|GCT22_ARATH Gamma-glutamylcyclotransferase 2-2 OS=Arabidopsis thaliana GN=GGCT2;2 PE=1 SV=1	gi|685257652|ref|XP_009127116.1| PREDICTED: cation transport regulator-like protein 2 [Brassica rapa]
BraA01g006630.3C	1173	70	3.51931	A01	3172543	3174007	+	GO:0045454;	K17609	virNOG02677	O	sp|Q8VZQ0|NRX3_ARATH Probable nucleoredoxin 3 OS=Arabidopsis thaliana GN=At4g31240 PE=2 SV=1	gi|685257660|ref|XP_009127152.1| PREDICTED: probable nucleoredoxin 3 [Brassica rapa] gi|685257662|ref|XP_009127161.1| PREDICTED: probable nucleoredoxin 3 [Brassica rapa] gi|923669506|ref|XP_013650181.1| PREDICTED: probable nucleoredoxin 3 [Brassica napus] gi|923669510|ref|XP_013650182.1| PREDICTED: probable nucleoredoxin 3 [Brassica napus] gi|923669513|ref|XP_013650184.1| PREDICTED: probable nucl…
BraA01g006640.3C	3558	196	3.24869	A01	3174231	3180813	-	GO:0003677;GO:0003916;GO:0003917;GO:0006265;	-	virNOG05304	L	sp|Q4UM42|TOP1_RICFE DNA topoisomerase 1 OS=Rickettsia felis (strain ATCC VR-1525 / URRWXCal2) GN=topA PE=3 SV=1	gi|685257654|ref|XP_009127126.1| PREDICTED: uncharacterized protein LOC103851997 isoform X1 [Brassica rapa]
BraA01g006650.3C	1899	99	3.07445	A01	3181367	3183509	+	GO:0003723;GO:0006396;	-	virNOG07945	A	sp|Q8CGZ0|CHERP_MOUSE Calcium homeostasis endoplasmic reticulum protein OS=Mus musculus GN=Cherp PE=1 SV=1	gi|685257664|ref|XP_009127174.1| PREDICTED: calcium homeostasis endoplasmic reticulum protein [Brassica rapa]
BraA01g006660.3C	1650	1297	46.3568	A01	3184127	3186575	-	GO:0000166;GO:0004812;GO:0005524;GO:0006418;	K01876	virNOG04864	J	sp|Q9M084|SYDC2_ARATH Aspartate--tRNA ligase 2, cytoplasmic OS=Arabidopsis thaliana GN=IBI1 PE=1 SV=1	gi|685257666|ref|XP_009127185.1| PREDICTED: aspartate--tRNA ligase, cytoplasmic [Brassica rapa]
BraA01g006670.3C	1242	787	37.3689	A01	3187647	3188965	+	GO:0004672;GO:0005524;GO:0006468;	-	KOG0192;virNOG02728	T	sp|Q2MHE4|HT1_ARATH Serine/threonine-protein kinase HT1 OS=Arabidopsis thaliana GN=HT1 PE=1 SV=1	gi|685257668|ref|XP_009127195.1| PREDICTED: serine/threonine-protein kinase HT1-like [Brassica rapa] gi|685257670|ref|XP_009127202.1| PREDICTED: serine/threonine-protein kinase HT1-like [Brassica rapa] gi|923669479|ref|XP_013650172.1| PREDICTED: serine/threonine-protein kinase HT1-like [Brassica napus] gi|923669481|ref|XP_013650173.1| PREDICTED: serine/threonine-protein kinase HT1-like [Brassica …
BraA01g006680.3C	1452	114	4.63016	A01	3190104	3192089	-	-	K19893	virNOG00168	R	sp|Q9M088|E135_ARATH Glucan endo-1,3-beta-glucosidase 5 OS=Arabidopsis thaliana GN=At4g31140 PE=1 SV=1	gi|685257672|ref|XP_009127212.1| PREDICTED: glucan endo-1,3-beta-glucosidase 5 [Brassica rapa]
BraA01g006690.3C	588	456	45.7346	A01	3198282	3199128	+	-	-	virNOG18147	S	-	gi|685257674|ref|XP_009127223.1| PREDICTED: uncharacterized protein LOC103852081 [Brassica rapa] gi|674904851|emb|CDY28245.1| BnaA01g06040D [Brassica napus]
BraA01g006730.3C	1311	1031	46.3782	A01	3224880	3226724	+	GO:0016021;	-	virNOG03798	S	sp|A6MVV9|CEMA_RHDSA Chloroplast envelope membrane protein OS=Rhodomonas salina GN=cemA PE=3 SV=1	gi|685257682|ref|XP_009127292.1| PREDICTED: chloroplast envelope membrane protein [Brassica rapa]
BraA01g006740.3C	885	747	49.7777	A01	3229250	3230506	+	-	-	virNOG03616;COG1073	R	sp|Q96GS6|AB17A_HUMAN Protein ABHD17A OS=Homo sapiens GN=ABHD17A PE=1 SV=1	gi|685257690|ref|XP_009127331.1| PREDICTED: alpha/beta hydrolase domain-containing protein 17B [Brassica rapa]
BraA01g006750.3C	1641	299	10.7453	A01	3230996	3233189	-	GO:0005516;GO:0006950;	-	virNOG09713;euNOG11700	S	sp|F4JR57|CB60F_ARATH Calmodulin-binding protein 60 F OS=Arabidopsis thaliana GN=CBP60F PE=2 SV=1	gi|685257686|ref|XP_009127315.1| PREDICTED: uncharacterized protein LOC103852153 isoform X1 [Brassica rapa]
BraA01g006760.3C	498	445	52.6973	A01	3234081	3235118	-	-	-	virNOG18098	V	-	gi|685257684|ref|XP_009127303.1| PREDICTED: uncharacterized protein LOC103852146 [Brassica rapa]
BraA01g006770.3C	1488	305	12.088	A01	3235588	3237720	-	GO:0006508;GO:0008236;	K01285	virNOG07330;virNOG32183	O	sp|Q7TMR0|PCP_MOUSE Lysosomal Pro-X carboxypeptidase OS=Mus musculus GN=Prcp PE=1 SV=2	gi|685257692|ref|XP_009127344.1| PREDICTED: lysosomal Pro-X carboxypeptidase-like [Brassica rapa]
BraA01g006780.3C	867	192	13.0599	A01	3239211	3241441	-	-	-	virNOG10236	V	-	gi|685257694|ref|XP_009127355.1| PREDICTED: uncharacterized protein LOC103852187 [Brassica rapa]
BraA01g006790.3C	984	66	3.95555	A01	3243080	3245344	+	GO:0046983;	-	virNOG01885;virNOG33353	K	sp|Q8S3D5|BH069_ARATH Transcription factor bHLH69 OS=Arabidopsis thaliana GN=BHLH69 PE=2 SV=2	gi|923505621|ref|XP_013677918.1| PREDICTED: transcription factor bHLH69-like [Brassica napus]
BraA01g006800.3C	1326	5238	232.959	A01	3260617	3261942	-	GO:0004672;GO:0005524;GO:0006468;	-	virNOG05059	T	sp|O65554|CIPK6_ARATH CBL-interacting serine/threonine-protein kinase 6 OS=Arabidopsis thaliana GN=CIPK6 PE=1 SV=1	gi|923505404|ref|XP_013671813.1| PREDICTED: CBL-interacting serine/threonine-protein kinase 6-like [Brassica napus]
BraA01g006810.3C	1332	270	11.9541	A01	3276523	3278612	+	GO:0006629;	K10255	virNOG04958	I	sp|P48627|FAD6C_BRANA Omega-6 fatty acid desaturase, chloroplastic OS=Brassica napus PE=1 SV=1	gi|674904836|emb|CDY28230.1| BnaA01g06190D [Brassica napus]
BraA01g006830.3C	630	198	18.5346	A01	3280941	3281828	+	-	K02888	virNOG19784;virNOG00371	JK	sp|Q8L9A0|RM21_ARATH 50S ribosomal protein L21, mitochondrial OS=Arabidopsis thaliana GN=RPL21M PE=2 SV=1	gi|685257704|ref|XP_009127405.1| PREDICTED: 50S ribosomal protein L21, mitochondrial [Brassica rapa]
BraA01g006840.3C	1752	803	27.0296	A01	3282956	3285575	+	-	K01255	virNOG06329;COG0260	RE	sp|Q944P7|AMPL2_ARATH Leucine aminopeptidase 2, chloroplastic OS=Arabidopsis thaliana GN=LAP2 PE=2 SV=2	gi|685257710|ref|XP_009127424.1| PREDICTED: leucine aminopeptidase 3, chloroplastic [Brassica rapa] gi|674904833|emb|CDY28227.1| BnaA01g06220D [Brassica napus]
BraA01g006850.3C	969	451	27.448	A01	3285891	3287715	-	-	-	virNOG04209	S	-	gi|674964240|emb|CDX68702.1| BnaC01g07510D [Brassica napus]
BraA01g006860.3C	1773	841	27.9734	A01	3291825	3294116	+	GO:0006511;GO:0016579;GO:0036459;	K11841	virNOG13479	O	sp|Q9FPS3|UBP24_ARATH Ubiquitin carboxyl-terminal hydrolase 24 OS=Arabidopsis thaliana GN=UBP24 PE=1 SV=1	gi|674904830|emb|CDY28224.1| BnaA01g06250D [Brassica napus]
BraA01g006870.3C	330	8	1.42966	A01	3294558	3294994	-	-	-	virNOG26363	R	-	gi|685257714|ref|XP_009127438.1| PREDICTED: uncharacterized protein LOC103852279 [Brassica rapa] gi|923505394|ref|XP_013671602.1| PREDICTED: uncharacterized protein LOC106376070 [Brassica napus] gi|667678244|gb|AIG81364.1| lipid transfer protein [Brassica napus] gi|674904829|emb|CDY28223.1| BnaA01g06260D [Brassica napus]
BraA01g006880.3C	1074	216	11.8606	A01	3301491	3303260	+	GO:0016021;	K07297	virNOG11457	T	sp|Q84N34|HHP2_ARATH Heptahelical transmembrane protein 2 OS=Arabidopsis thaliana GN=HHP2 PE=2 SV=1	gi|685257718|ref|XP_009127453.1| PREDICTED: adiponectin receptor protein 1-like [Brassica rapa] gi|685257720|ref|XP_009127459.1| PREDICTED: adiponectin receptor protein 1-like [Brassica rapa]
BraA01g006890.3C	231	6	1.53178	A01	3303978	3304208	+	-	K14305	virNOG09445	R	sp|Q24JJ9|NUP43_ARATH Nuclear pore complex protein NUP43 OS=Arabidopsis thaliana GN=NUP43 PE=1 SV=1	gi|685257716|ref|XP_009127443.1| PREDICTED: LOW QUALITY PROTEIN: uncharacterized protein LOC103852286, partial [Brassica rapa]
BraA01g006910.3C	2640	45	1.00523	A01	3306951	3309590	-	GO:0005515;	-	virNOG02553	R	sp|O65567|PP342_ARATH Pentatricopeptide repeat-containing protein At4g30825, chloroplastic OS=Arabidopsis thaliana GN=At4g30825 PE=2 SV=2	gi|685257726|ref|XP_009127486.1| PREDICTED: pentatricopeptide repeat-containing protein At4g30825, chloroplastic [Brassica rapa]
BraA01g006980.3C	1434	878	36.108	A01	3323074	3325694	-	GO:0004185;GO:0006508;	K16297	COG2939;virNOG02022	OE	sp|Q949Q7|SCP29_ARATH Serine carboxypeptidase-like 29 OS=Arabidopsis thaliana GN=SCPL29 PE=2 SV=1	gi|685257732|ref|XP_009127511.1| PREDICTED: serine carboxypeptidase-like 29 [Brassica rapa]
BraA01g006990.3C	3387	830	14.4518	A01	3342455	3346177	+	GO:0006914;	-	NOG27160;virNOG08877	S	sp|Q9SUG7|ATG11_ARATH Autophagy-related protein 11 OS=Arabidopsis thaliana GN=ATG11 PE=1 SV=1	gi|685257734|ref|XP_009127520.1| PREDICTED: autophagy-related protein 11-like [Brassica rapa]
BraA01g007000.3C	1710	1816	62.6293	A01	3346685	3348845	-	-	-	NOG65542;virNOG03571	S	-	gi|685257736|ref|XP_009127531.1| PREDICTED: uncharacterized protein LOC103852376 [Brassica rapa] gi|674904820|emb|CDY28214.1| BnaA01g06350D [Brassica napus]
BraA01g007020.3C	1908	306	9.45803	A01	3355342	3357637	+	-	-	virNOG10297;virNOG15478	SR	sp|Q9SUH5|AUG8_ARATH AUGMIN subunit 8 OS=Arabidopsis thaliana GN=AUG8 PE=1 SV=1	gi|923505349|ref|XP_013670367.1| PREDICTED: QWRF motif-containing protein 8-like [Brassica napus]
BraA01g007040.3C	1986	432	12.8281	A01	3361287	3364368	+	GO:0003723;GO:0005488;GO:0005515;	K03260	virNOG06429;NOG36792;KOG0401	J	sp|O82233|IF4G2_ARATH Eukaryotic translation initiation factor isoform 4G-2 OS=Arabidopsis thaliana GN=EIF(ISO)4G2 PE=1 SV=1	gi|685258281|ref|XP_009130188.1| PREDICTED: LOW QUALITY PROTEIN: eukaryotic translation initiation factor isoform 4G-2 [Brassica rapa]
BraA01g007070.3C	714	593	48.9795	A01	3381339	3382199	+	GO:0006508;GO:0008234;	-	-	-	-	gi|685257742|ref|XP_009127571.1| PREDICTED: uncharacterized protein LOC103852415 isoform X1 [Brassica rapa]
BraA01g007100.3C	699	233	19.6579	A01	3387205	3387903	+	-	K11982	virNOG30847;virNOG13805;KOG0800	O	sp|Q6AVN2|SIRP1_ORYSJ E3 ubiquitin-protein ligase SIRP1 OS=Oryza sativa subsp. japonica GN=SIRP1 PE=1 SV=1	gi|685257748|ref|XP_009127594.1| PREDICTED: E3 ubiquitin-protein ligase RING1-like [Brassica rapa] gi|923506012|ref|XP_013690417.1| PREDICTED: E3 ubiquitin-protein ligase RING1-like [Brassica napus] gi|674904814|emb|CDY28208.1| BnaA01g06410D [Brassica napus]
BraA01g007110.3C	936	2707	170.557	A01	3388776	3390482	-	-	-	virNOG03571	S	-	gi|685257750|ref|XP_009127605.1| PREDICTED: uncharacterized protein LOC103852450 [Brassica rapa] gi|923506014|ref|XP_013690511.1| PREDICTED: uncharacterized protein LOC106394460 [Brassica napus] gi|923506016|ref|XP_013690606.1| PREDICTED: uncharacterized protein LOC106394554 [Brassica napus]
BraA01g007120.3C	2703	109	2.37814	A01	3392195	3397060	-	-	K01534	virNOG02768;COG2217	P	sp|Q9SZW4|HMA2_ARATH Cadmium/zinc-transporting ATPase HMA2 OS=Arabidopsis thaliana GN=HMA2 PE=2 SV=1	gi|923622820|ref|XP_013748023.1| PREDICTED: cadmium/zinc-transporting ATPase HMA2-like [Brassica napus] gi|923622822|ref|XP_013748024.1| PREDICTED: cadmium/zinc-transporting ATPase HMA2-like [Brassica napus]
BraA01g007140.3C	2211	1149	30.6471	A01	3404426	3407636	+	GO:0003723;GO:0005488;GO:0005515;	K03260	virNOG06429;NOG36792	J	sp|O82233|IF4G2_ARATH Eukaryotic translation initiation factor isoform 4G-2 OS=Arabidopsis thaliana GN=EIF(ISO)4G2 PE=1 SV=1	gi|685257757|ref|XP_009127643.1| PREDICTED: eukaryotic translation initiation factor isoform 4G-2-like [Brassica rapa]
BraA01g007150.3C	804	396	29.0467	A01	3408459	3409468	-	-	-	virNOG27434	S	sp|Q8LFW5|HTT1_ARATH Protein HEAT-INDUCED TAS1 TARGET 1 OS=Arabidopsis thaliana GN=HTT1 PE=1 SV=1	gi|685257759|ref|XP_009127652.1| PREDICTED: uncharacterized protein LOC103852500 [Brassica rapa]
BraA01g007160.3C	234	114	28.7307	A01	3423626	3423949	+	-	-	-	-	-	gi|685257761|ref|XP_009127659.1| PREDICTED: uncharacterized protein LOC103852510 [Brassica rapa]
BraA01g007170.3C	228	574	148.469	A01	3425531	3426058	-	GO:0016021;	-	virNOG25321;virNOG25215	R	sp|Q9SUI0|RC24_ARATH UPF0057 membrane protein At4g30660 OS=Arabidopsis thaliana GN=At4g30660 PE=3 SV=1	gi|922406159|ref|XP_013596347.1| PREDICTED: UPF0057 membrane protein At4g30660-like [Brassica oleracea var. oleracea]
BraA01g007180.3C	225	7524	1972.08	A01	3426650	3426957	-	GO:0016021;	-	virNOG25321;virNOG25979	R	sp|Q9M095|RC23_ARATH UPF0057 membrane protein At4g30650 OS=Arabidopsis thaliana GN=At4g30650 PE=3 SV=1	gi|685257765|ref|XP_009127679.1| PREDICTED: UPF0057 membrane protein At4g30650 [Brassica rapa] gi|923505982|ref|XP_013689733.1| PREDICTED: UPF0057 membrane protein At4g30650 [Brassica napus] gi|923505985|ref|XP_013689803.1| PREDICTED: UPF0057 membrane protein At4g30650 [Brassica napus] gi|47132406|gb|AAT11798.1| salt and low temperature response protein [Brassica rapa subsp. pekinensis] gi|674904…
BraA01g007220.3C	624	326	30.8099	A01	3443002	3443946	-	-	-	virNOG18626;braNOG21717;virNOG21350	S	-	gi|685257773|ref|XP_009127718.1| PREDICTED: uncharacterized protein LOC103852566 [Brassica rapa] gi|923505975|ref|XP_013689593.1| PREDICTED: uncharacterized protein LOC106393371 isoform X2 [Brassica napus] gi|674904803|emb|CDY28197.1| BnaA01g06520D [Brassica napus]
BraA01g007230.3C	2055	1369	39.287	A01	3451830	3456471	+	GO:0006810;	K13431	virNOG05187	U	sp|Q9U5L1|SRPRA_DROME Signal recognition particle receptor subunit alpha homolog OS=Drosophila melanogaster GN=Gtp-bp PE=1 SV=2	gi|685257775|ref|XP_009127729.1| PREDICTED: signal recognition particle receptor subunit alpha-like [Brassica rapa] gi|923505967|ref|XP_013689484.1| PREDICTED: signal recognition particle receptor subunit alpha-like [Brassica napus] gi|674904802|emb|CDY28196.1| BnaA01g06530D [Brassica napus]
BraA01g007240.3C	753	1542	120.767	A01	3462720	3463937	-	-	-	virNOG31856	F	sp|Q9M0A7|GGP1_ARATH Gamma-glutamyl peptidase 1 OS=Arabidopsis thaliana GN=GGP1 PE=1 SV=1	gi|685257779|ref|XP_009127746.1| PREDICTED: putative glutamine amidotransferase-like protein C13C5.04 [Brassica rapa]
BraA01g007250.3C	1635	59	2.1281	A01	3471492	3475976	+	GO:0004672;GO:0005515;GO:0005524;GO:0006468;	-	KOG0600;virNOG07499	T	sp|Q8VYT3|Y4052_ARATH Probable LRR receptor-like serine/threonine-protein kinase At4g30520 OS=Arabidopsis thaliana GN=At4g30520 PE=2 SV=1	gi|923929830|ref|XP_013733708.1| PREDICTED: probable LRR receptor-like serine/threonine-protein kinase At4g30520 [Brassica napus]
BraA01g007270.3C	717	179	14.7228	A01	3481731	3483333	-	-	-	virNOG16688	S	sp|Q54UB0|TM208_DICDI Transmembrane protein 208 homolog OS=Dictyostelium discoideum GN=tmem208 PE=3 SV=1	gi|685257784|ref|XP_009127778.1| PREDICTED: transmembrane protein 208 homolog [Brassica rapa]
BraA01g007290.3C	495	108	12.867	A01	3489284	3489778	+	-	-	virNOG37784	R	-	gi|674893584|emb|CDY39206.1| BnaA03g50180D [Brassica napus]
BraA01g007310.3C	1290	2650	121.147	A01	3494594	3495883	+	-	K08679	COG0451;virNOG04514	MG	sp|Q9M0B6|GAE1_ARATH UDP-glucuronate 4-epimerase 1 OS=Arabidopsis thaliana GN=GAE1 PE=1 SV=1	gi|922417839|ref|XP_013606421.1| PREDICTED: UDP-glucuronate 4-epimerase 1 [Brassica oleracea var. oleracea] gi|674854802|emb|CDY70926.1| BnaCnng70410D [Brassica napus] gi|674904794|emb|CDY28188.1| BnaA01g06610D [Brassica napus]
BraA01g007340.3C	588	45	4.51329	A01	3513414	3514081	+	GO:0046983;	-	virNOG22432	S	sp|Q9M0B9|IBL1_ARATH Transcription factor IBH1-like 1 OS=Arabidopsis thaliana GN=IBL1 PE=1 SV=1	gi|685257796|ref|XP_009127839.1| PREDICTED: uncharacterized protein LOC103852691 [Brassica rapa]
BraA01g007360.3C	483	118	14.4076	A01	3524054	3524536	+	-	-	virNOG24680;virNOG35056	O	sp|Q9M0C3|ATL14_ARATH RING-H2 finger protein ATL14 OS=Arabidopsis thaliana GN=ATL14 PE=2 SV=1	gi|685257802|ref|XP_009127869.1| PREDICTED: RING-H2 finger protein ATL14 [Brassica rapa]
BraA01g007370.3C	2199	595	15.9569	A01	3525823	3529539	+	GO:0005216;GO:0006811;GO:0016020;GO:0055085;	K05391	virNOG05568	P	sp|Q8L7Z0|CNG17_ARATH Cyclic nucleotide-gated ion channel 17 OS=Arabidopsis thaliana GN=CNGC17 PE=1 SV=1	gi|923505929|ref|XP_013688788.1| PREDICTED: probable cyclic nucleotide-gated ion channel 17 [Brassica napus]
BraA01g007380.3C	2709	88	1.91572	A01	3533019	3535893	-	GO:0019538;	-	NOG130383;virNOG01916;virNOG29969	O	sp|Q9M0C5|SMXL2_ARATH Protein SMAX1-LIKE 2 OS=Arabidopsis thaliana GN=SMXL2 PE=2 SV=1	gi|685257806|ref|XP_009127888.1| PREDICTED: chaperone protein ClpB1 [Brassica rapa]
BraA01g007390.3C	1476	519	20.7367	A01	3545120	3547770	+	GO:0003951;GO:0008152;GO:0016301;	K00901	virNOG03417	T	sp|F4JQ95|DGK7_ARATH Diacylglycerol kinase 7 OS=Arabidopsis thaliana GN=DGK7 PE=1 SV=1	gi|685257808|ref|XP_009127899.1| PREDICTED: diacylglycerol kinase 7 [Brassica rapa] gi|923505925|ref|XP_013688631.1| PREDICTED: diacylglycerol kinase 7 [Brassica napus] gi|674904785|emb|CDY28179.1| BnaA01g06700D [Brassica napus]
BraA01g007420.3C	849	288	20.0052	A01	3556307	3557350	+	GO:0004553;GO:0005975;	K08235	COG2273;virNOG31930	G	sp|O80803|XTH17_ARATH Probable xyloglucan endotransglucosylase/hydrolase protein 17 OS=Arabidopsis thaliana GN=XTH17 PE=1 SV=1	gi|685257812|ref|XP_009127924.1| PREDICTED: probable xyloglucan endotransglucosylase/hydrolase protein 17 [Brassica rapa] gi|923505920|ref|XP_013688414.1| PREDICTED: probable xyloglucan endotransglucosylase/hydrolase protein 17 [Brassica napus] gi|674904782|emb|CDY28176.1| BnaA01g06730D [Brassica napus]
BraA01g007440.3C	849	4099	284.726	A01	3566088	3567130	+	GO:0004553;GO:0005975;	K08235	virNOG07037;virNOG29810	RG	sp|P24806|XTH24_ARATH Xyloglucan endotransglucosylase/hydrolase protein 24 OS=Arabidopsis thaliana GN=XTH24 PE=1 SV=2	gi|923505908|ref|XP_013687835.1| PREDICTED: xyloglucan endotransglucosylase/hydrolase protein 24-like isoform X2 [Brassica napus]
BraA01g007450.3C	816	588	42.4957	A01	3567868	3569025	+	GO:0016020;	-	virNOG00175	S	sp|Q28CH8|YIPF6_XENTR Protein YIPF6 OS=Xenopus tropicalis GN=yipf6 PE=2 SV=1	gi|923505902|ref|XP_013687583.1| PREDICTED: protein YIPF6 homolog [Brassica napus] gi|923505904|ref|XP_013687657.1| PREDICTED: protein YIPF6 homolog [Brassica napus] gi|923505910|ref|XP_013687927.1| PREDICTED: protein YIPF6 homolog [Brassica napus] gi|923505912|ref|XP_013688003.1| PREDICTED: protein YIPF6 homolog [Brassica napus] gi|674904779|emb|CDY28173.1| BnaA01g06760D [Brassica napus]
BraA01g007460.3C	2244	503	13.2191	A01	3572744	3577245	+	GO:0005524;GO:0016020;GO:0016192;	-	virNOG04466;virNOG31426	O	sp|F4JPK8|AATPE_ARATH AAA-ATPase At4g30250 OS=Arabidopsis thaliana GN=At4g30250 PE=3 SV=1	gi|923505900|ref|XP_013687466.1| PREDICTED: uncharacterized protein LOC106391358 [Brassica napus]
BraA01g007480.3C	2139	330	9.09831	A01	3586759	3590380	-	GO:0010181;GO:0016491;GO:0055114;	K00327	COG0369;virNOG08230	CP	sp|Q9SUM3|NCPR2_ARATH NADPH--cytochrome P450 reductase 2 OS=Arabidopsis thaliana GN=ATR2 PE=1 SV=1	gi|923505894|ref|XP_013687207.1| PREDICTED: NADPH--cytochrome P450 reductase 2-like [Brassica napus]
BraA01g007490.3C	1923	795	24.3807	A01	3601964	3604198	+	GO:0005515;	-	virNOG12731;virNOG34948	SK	sp|Q9SUM4|VIL2_ARATH VIN3-like protein 2 OS=Arabidopsis thaliana GN=VIL2 PE=1 SV=1	gi|685257824|ref|XP_009127990.1| PREDICTED: VIN3-like protein 2 [Brassica rapa]
BraA01g007510.3C	2847	5995	124.182	A01	3623707	3628149	+	-	K01535	virNOG04331;COG0474	P	sp|P19456|PMA2_ARATH ATPase 2, plasma membrane-type OS=Arabidopsis thaliana GN=AHA2 PE=1 SV=2	gi|685257826|ref|XP_009128001.1| PREDICTED: ATPase 2, plasma membrane-type [Brassica rapa] gi|922415621|ref|XP_013596307.1| PREDICTED: ATPase 2, plasma membrane-type [Brassica oleracea var. oleracea] gi|923505888|ref|XP_013686934.1| PREDICTED: ATPase 2, plasma membrane-type-like [Brassica napus] gi|923816932|ref|XP_013692793.1| PREDICTED: ATPase 2, plasma membrane-type-like [Brassica napus] gi|67…
BraA01g007520.3C	489	11	1.3266	A01	3629636	3630124	-	GO:0046983;	-	virNOG25794;euNOG25006;virNOG33800	SK	sp|Q9SUM5|BH146_ARATH Transcription factor bHLH146 OS=Arabidopsis thaliana GN=BHLH146 PE=2 SV=1	gi|685257828|ref|XP_009128014.1| PREDICTED: uncharacterized protein At4g30180 [Brassica rapa]
BraA01g007550.3C	2901	674	13.7016	A01	3647765	3652602	-	GO:0003779;GO:0007010;GO:0051015;GO:0051017;	K05768	virNOG03193	Z	sp|O65570|VILI4_ARATH Villin-4 OS=Arabidopsis thaliana GN=VLN4 PE=1 SV=1	gi|685257833|ref|XP_009128035.1| PREDICTED: villin-4 [Brassica rapa]
BraA01g007560.3C	5646	283	2.95599	A01	3659542	3666143	-	-	-	virNOG02877	S	-	gi|685257836|ref|XP_009128049.1| PREDICTED: uncharacterized protein LOC103852906 [Brassica rapa]
BraA01g007570.3C	1992	123	3.64144	A01	3667357	3669701	-	-	-	virNOG02403;virNOG04425	S	sp|Q93YU8|NRG2_ARATH Nitrate regulatory gene2 protein OS=Arabidopsis thaliana GN=NRG2 PE=1 SV=1	gi|685257838|ref|XP_009128059.1| PREDICTED: uncharacterized protein LOC103852916 [Brassica rapa] gi|685257840|ref|XP_009128068.1| PREDICTED: uncharacterized protein LOC103852916 [Brassica rapa]
BraA01g007600.3C	1176	79	3.96166	A01	3688514	3690922	+	-	-	virNOG03052;virNOG31415	SR	-	gi|685257848|ref|XP_009128109.1| PREDICTED: uncharacterized protein LOC103852948 isoform X2 [Brassica rapa]
BraA01g007610.3C	1944	44	1.33479	A01	3695556	3698000	+	GO:0003677;GO:0005515;GO:0005634;GO:0006355;GO:0009725;	-	virNOG00501;euNOG03295	K	sp|Q93YR9|ARFP_ARATH Auxin response factor 16 OS=Arabidopsis thaliana GN=ARF16 PE=1 SV=1	gi|685257854|ref|XP_009128129.1| PREDICTED: auxin response factor 16 [Brassica rapa] gi|379323224|gb|AFD01311.1| auxin response factor 16-1 [Brassica rapa subsp. pekinensis]
BraA01g007640.3C	2529	506	11.7994	A01	3708244	3711502	-	GO:0004252;GO:0005618;GO:0006508;GO:0016020;	-	COG1404;virNOG13206	O	sp|Q9SZV5|SBT26_ARATH Subtilisin-like protease SBT2.6 OS=Arabidopsis thaliana GN=SBT2.6 PE=2 SV=1	gi|923505868|ref|XP_013685983.1| PREDICTED: subtilisin-like protease SBT2.5 [Brassica napus] gi|923505870|ref|XP_013686055.1| PREDICTED: subtilisin-like protease SBT2.5 [Brassica napus] gi|923505872|ref|XP_013686125.1| PREDICTED: subtilisin-like protease SBT2.5 [Brassica napus] gi|674889197|emb|CDY43550.1| BnaA01g06940D [Brassica napus]
BraA01g007680.3C	1638	78	2.80827	A01	3726376	3728094	+	-	K13941	virNOG03010	H	sp|Q9SZV3|FOLM_ARATH Folate synthesis bifunctional protein, mitochondrial OS=Arabidopsis thaliana GN=MitHPPK/DHPS PE=2 SV=1	gi|685257864|ref|XP_009128181.1| PREDICTED: folic acid synthesis protein fol1 [Brassica rapa]
BraA01g007710.3C	804	338	24.7924	A01	3734441	3735696	+	-	-	virNOG13347;NOG97921	S	-	gi|685257868|ref|XP_009128201.1| PREDICTED: uncharacterized protein LOC103853046 [Brassica rapa]
BraA01g007720.3C	2532	888	20.6827	A01	3736617	3739495	-	-	K18469	virNOG04503	U	sp|Q54VM3|TBC5A_DICDI TBC1 domain family member 5 homolog A OS=Dictyostelium discoideum GN=tbc1d5A PE=1 SV=1	gi|685257870|ref|XP_009128209.1| PREDICTED: TBC1 domain family member 5 homolog A [Brassica rapa]
BraA01g007730.3C	2598	70	1.58897	A01	3747563	3751053	+	GO:0003677;	-	strNOG07269;virNOG08999	R	sp|P48785|PRH_ARATH Pathogenesis-related homeodomain protein OS=Arabidopsis thaliana GN=PRH PE=2 SV=1	gi|685257872|ref|XP_009128222.1| PREDICTED: pathogenesis-related homeodomain protein-like isoform X1 [Brassica rapa]
BraA01g007770.3C	5883	288	2.88703	A01	3772344	3783663	+	GO:0006508;GO:0008234;GO:0019538;	-	virNOG07291	O	sp|Q9SZR3|SMXL4_ARATH Protein SMAX1-LIKE 4 OS=Arabidopsis thaliana GN=SMXL4 PE=1 SV=1	gi|674964145|emb|CDX68607.1| BnaC01g08460D [Brassica napus]
BraA01g007780.3C	921	1558	99.7621	A01	3787892	3789308	-	-	-	virNOG28457;virNOG39526	S	sp|Q9FN07|Y5638_ARATH UPF0725 protein At5g63820 OS=Arabidopsis thaliana GN=At5g63820 PE=3 SV=1	gi|685257890|ref|XP_009128300.1| PREDICTED: UPF0725 protein At5g63820-like [Brassica rapa]
BraA01g007790.3C	903	581	37.9443	A01	3789547	3790764	+	-	-	virNOG28457;virNOG07291;virNOG34596	SO	sp|Q8LFV1|Y4295_ARATH UPF0725 protein At4g29550 OS=Arabidopsis thaliana GN=At4g29550 PE=2 SV=1	gi|685257892|ref|XP_009128306.1| PREDICTED: UPF0725 protein At4g29550-like [Brassica rapa]
BraA01g007810.3C	636	38	3.52358	A01	3797124	3798679	+	-	-	virNOG28457;virNOG39526	S	sp|Q9FN07|Y5638_ARATH UPF0725 protein At5g63820 OS=Arabidopsis thaliana GN=At5g63820 PE=3 SV=1	gi|685257898|ref|XP_009128337.1| PREDICTED: UPF0725 protein At5g63820-like isoform X1 [Brassica rapa]
BraA01g007820.3C	204	22	6.3599	A01	3800217	3800420	+	-	-	euNOG43758;virNOG23337	S	-	gi|685257902|ref|XP_009128341.1| PREDICTED: uncharacterized protein LOC103853179 [Brassica rapa]
BraA01g007830.3C	3216	923	16.9256	A01	3807250	3814675	+	GO:0005516;	K01537	virNOG01632;KOG0204	P	sp|Q9SZR1|ACA10_ARATH Calcium-transporting ATPase 10, plasma membrane-type OS=Arabidopsis thaliana GN=ACA10 PE=1 SV=2	gi|685257908|ref|XP_009128358.1| PREDICTED: calcium-transporting ATPase 10, plasma membrane-type-like isoform X2 [Brassica rapa]
BraA01g007840.3C	522	390	44.0607	A01	3815612	3816133	-	-	-	NOG31360;virNOG17351	S	sp|Q5ZJR3|OSTC_CHICK Oligosaccharyltransferase complex subunit OSTC OS=Gallus gallus GN=OSTC PE=2 SV=1	gi|674889180|emb|CDY43533.1| BnaA01g07110D [Brassica napus]
BraA01g007850.3C	1167	216	10.9154	A01	3816445	3818863	+	GO:0005515;	-	virNOG08486	R	sp|Q3MV14|DSE1_ARATH Protein DECREASED SIZE EXCLUSION LIMIT 1 OS=Arabidopsis thaliana GN=DSE1 PE=1 SV=1	gi|685257920|ref|XP_009128403.1| PREDICTED: guanine nucleotide-binding protein subunit beta-like protein 1 homolog isoform X1 [Brassica rapa]
BraA01g007860.3C	402	513	75.2574	A01	3819297	3820151	+	-	-	virNOG21666	S	sp|Q5ZLH4|TM230_CHICK Transmembrane protein 230 OS=Gallus gallus GN=TMEM230 PE=2 SV=1	gi|685257924|ref|XP_009128419.1| PREDICTED: transmembrane protein 230-like [Brassica rapa]
BraA01g007870.3C	1575	386	14.4532	A01	3820808	3822382	+	GO:0006520;GO:0030170;	K01733	virNOG06224	E	sp|Q9S7B5|THRC1_ARATH Threonine synthase 1, chloroplastic OS=Arabidopsis thaliana GN=TS1 PE=1 SV=1	gi|685257928|ref|XP_009128436.1| PREDICTED: threonine synthase 1, chloroplastic [Brassica rapa]
BraA01g007880.3C	966	294	17.9485	A01	3822572	3823719	-	GO:0005515;	K12602	virNOG07282	R	sp|Q9SZQ5|VIP3_ARATH WD repeat-containing protein VIP3 OS=Arabidopsis thaliana GN=VIP3 PE=1 SV=1	gi|685257926|ref|XP_009128427.1| PREDICTED: WD repeat-containing protein 61 [Brassica rapa]
BraA01g007890.3C	660	356	31.81	A01	3824097	3825291	+	GO:0016787;	K14397	virNOG15167	A	sp|Q94AF0|CFIS1_ARATH Pre-mRNA cleavage factor Im 25 kDa subunit 1 OS=Arabidopsis thaliana GN=CFIS1 PE=1 SV=1	gi|685257930|ref|XP_009128448.1| PREDICTED: cleavage and polyadenylation specificity factor subunit 5 [Brassica rapa]
BraA01g007910.3C	3558	476	7.88967	A01	3831007	3836936	-	-	-	virNOG05919	S	-	gi|674889172|emb|CDY43525.1| BnaA01g07190D [Brassica napus]
BraA01g007920.3C	1563	3593	135.568	A01	3839296	3840858	-	-	-	virNOG01944	L	sp|Q9M2U3|ALPL_ARATH Protein ALP1-like OS=Arabidopsis thaliana GN=At3g55350 PE=2 SV=1	gi|685257940|ref|XP_009128494.1| PREDICTED: putative nuclease HARBI1 [Brassica rapa]
BraA01g007930.3C	1836	267	8.57623	A01	3844867	3851614	+	GO:0006487;GO:0034998;GO:0035556;	-	virNOG28606;virNOG32530;virNOG31827;virNOG33508	R	-	gi|923884369|ref|XP_013713833.1| PREDICTED: uncharacterized protein LOC106417599 [Brassica napus]
BraA01g007940.3C	1431	2882	118.771	A01	3851956	3855065	+	GO:0005515;	K10752	virNOG05975;KOG0264	B	sp|Q9SU78|MSI5_ARATH WD-40 repeat-containing protein MSI5 OS=Arabidopsis thaliana GN=MSI5 PE=1 SV=2	gi|685257945|ref|XP_009128524.1| PREDICTED: WD-40 repeat-containing protein MSI5 [Brassica rapa]
BraA01g007960.3C	1626	420	15.233	A01	3861532	3863157	+	GO:0016491;GO:0055114;	K12259	virNOG09716	H	sp|Q9SU79|PAO5_ARATH Probable polyamine oxidase 5 OS=Arabidopsis thaliana GN=PAO5 PE=2 SV=1	gi|685257947|ref|XP_009128530.1| PREDICTED: probable polyamine oxidase 5 [Brassica rapa]
BraA01g007970.3C	228	19	4.91447	A01	3872745	3872972	+	-	K14803	COG0631;virNOG00914	T	sp|Q9LUU7|P2C43_ARATH Probable protein phosphatase 2C 43 OS=Arabidopsis thaliana GN=At3g17250 PE=2 SV=1	gi|674937828|emb|CDX95763.1| BnaC03g26440D [Brassica napus]
BraA01g008020.3C	2310	1413	36.0735	A01	3885873	3889353	+	GO:0003824;GO:0008152;GO:0045454;	K01513	virNOG12500	R	sp|Q8LCT3|TRL22_ARATH Thioredoxin-like 2-2, chloroplastic OS=Arabidopsis thaliana GN=At4g29670 PE=2 SV=2	gi|674926469|emb|CDY06790.1| BnaC01g08890D [Brassica napus]
BraA01g008030.3C	321	130	23.8834	A01	3891211	3891730	+	-	-	virNOG34207;virNOG19838	U	sp|Q94K18|Y4966_ARATH Uncharacterized protein At4g29660 OS=Arabidopsis thaliana GN=EMB2752 PE=4 SV=1	gi|685257962|ref|XP_009128584.1| PREDICTED: uncharacterized protein At4g29660 [Brassica rapa] gi|922413597|ref|XP_013586288.1| PREDICTED: uncharacterized protein At4g29660 [Brassica oleracea var. oleracea] gi|923505771|ref|XP_013682619.1| PREDICTED: uncharacterized protein At4g29660 [Brassica napus] gi|923505773|ref|XP_013682730.1| PREDICTED: uncharacterized protein At4g29660 [Brassica napus] gi|…
BraA01g008060.3C	1044	107	6.04423	A01	3908032	3909587	-	-	-	virNOG34338;virNOG31069	SR	sp|Q8LFV1|Y4295_ARATH UPF0725 protein At4g29550 OS=Arabidopsis thaliana GN=At4g29550 PE=2 SV=1	gi|685257968|ref|XP_009128603.1| PREDICTED: UPF0725 protein At4g29550 [Brassica rapa]
BraA01g008080.3C	330	15	2.68062	A01	3922241	3923002	-	-	K00677	virNOG03718	G	sp|Q9SU91|LPXA_ARATH Probable acyl-[acyl-carrier-protein]--UDP-N-acetylglucosamine O-acyltransferase, mitochondrial OS=Arabidopsis thaliana GN=LPXA PE=1 SV=1	gi|685257970|ref|XP_009128606.1| PREDICTED: probable acyl-[acyl-carrier-protein]--UDP-N-acetylglucosamine O-acyltransferase, mitochondrial [Brassica rapa]
BraA01g008090.3C	744	275	21.798	A01	3923386	3924443	-	GO:0016791;	K13248	virNOG06564	R	sp|Q9SU92|PPSP3_ARATH Thiamine phosphate phosphatase-like protein OS=Arabidopsis thaliana GN=At4g29530 PE=1 SV=1	gi|685257972|ref|XP_009128612.1| PREDICTED: inorganic pyrophosphatase 3 isoform X1 [Brassica rapa]
BraA01g008100.3C	933	187	11.82	A01	3924894	3926422	+	-	-	virNOG14880	R	-	gi|685257976|ref|XP_009128622.1| PREDICTED: uncharacterized protein LOC103853471 [Brassica rapa] gi|685257978|ref|XP_009128627.1| PREDICTED: uncharacterized protein LOC103853471 [Brassica rapa]
BraA01g008110.3C	1173	1108	55.7057	A01	3926683	3928626	-	GO:0006479;GO:0008168;	K11434	virNOG00576;virNOG29929	OTK	sp|Q9SU94|ANM11_ARATH Protein arginine N-methyltransferase 1.1 OS=Arabidopsis thaliana GN=PRMT11 PE=1 SV=1	gi|685257980|ref|XP_009128628.1| PREDICTED: protein arginine N-methyltransferase 1.1 [Brassica rapa] gi|674889157|emb|CDY43510.1| BnaA01g07340D [Brassica napus]
BraA01g008120.3C	1482	848	33.7447	A01	3929040	3932371	-	GO:0004177;GO:0030145;	K14213	virNOG04682	R	sp|P12955|PEPD_HUMAN Xaa-Pro dipeptidase OS=Homo sapiens GN=PEPD PE=1 SV=3	gi|685257982|ref|XP_009128635.1| PREDICTED: xaa-Pro dipeptidase [Brassica rapa] gi|923505758|ref|XP_013682053.1| PREDICTED: xaa-Pro dipeptidase-like [Brassica napus]
BraA01g008130.3C	369	1865	298.064	A01	3933089	3933697	+	GO:0000276;GO:0015078;GO:0015986;	K02140	virNOG19335;virNOG22507	C	-	gi|685257984|ref|XP_009128647.1| PREDICTED: uncharacterized protein LOC103853496 [Brassica rapa] gi|685257986|ref|XP_009128657.1| PREDICTED: uncharacterized protein LOC103853496 [Brassica rapa] gi|923506098|ref|XP_013693908.1| PREDICTED: uncharacterized protein LOC106397800 [Brassica napus] gi|923506102|ref|XP_013693967.1| PREDICTED: uncharacterized protein LOC106397800 [Brassica napus] gi|923520…
BraA01g008200.3C	2781	647	13.7202	A01	3957460	3960777	+	-	K19476	KOG2027;virNOG40556;virNOG15586	Z	sp|P53990|IST1_HUMAN IST1 homolog OS=Homo sapiens GN=IST1 PE=1 SV=1	gi|685258002|ref|XP_009128734.1| PREDICTED: uncharacterized protein LOC103853576 isoform X1 [Brassica rapa]
BraA01g008210.3C	390	473	71.5244	A01	3961325	3962177	-	-	K02957	virNOG19909	J	sp|Q9M0E0|R15A5_ARATH 40S ribosomal protein S15a-5 OS=Arabidopsis thaliana GN=RPS15AE PE=2 SV=1	gi|685258006|ref|XP_009128742.1| PREDICTED: 40S ribosomal protein S15a-5 [Brassica rapa] gi|922412348|ref|XP_013638347.1| PREDICTED: 40S ribosomal protein S15a-5 [Brassica oleracea var. oleracea] gi|923506087|ref|XP_013693634.1| PREDICTED: 40S ribosomal protein S15a-5 [Brassica napus] gi|923520734|ref|XP_013667562.1| PREDICTED: 40S ribosomal protein S15a-5 [Brassica napus] gi|674926486|emb|CDY068…
BraA01g008220.3C	1338	104	4.5839	A01	3962401	3964288	+	GO:0005515;	-	virNOG15982;euNOG06397	R	sp|Q9M0E1|FBL77_ARATH F-box/LRR-repeat protein At4g29420 OS=Arabidopsis thaliana GN=At4g29420 PE=2 SV=1	gi|685258008|ref|XP_009128750.1| PREDICTED: F-box/LRR-repeat protein At4g29420 [Brassica rapa]
BraA01g008230.3C	432	3208	437.934	A01	3964959	3966494	+	-	K02903	virNOG18612	J	sp|Q9M0E2|RL282_ARATH 60S ribosomal protein L28-2 OS=Arabidopsis thaliana GN=RPL28C PE=2 SV=1	gi|922412059|ref|XP_013637146.1| PREDICTED: 60S ribosomal protein L28-2 [Brassica oleracea var. oleracea] gi|922412062|ref|XP_013637152.1| PREDICTED: 60S ribosomal protein L28-2 [Brassica oleracea var. oleracea] gi|923505747|ref|XP_013681652.1| PREDICTED: 60S ribosomal protein L28-2 [Brassica napus] gi|923506075|ref|XP_013693277.1| PREDICTED: 60S ribosomal protein L28-2 [Brassica napus] gi|923506…
BraA01g008240.3C	891	231	15.2895	A01	3968003	3969485	-	-	-	virNOG10975	S	-	gi|685258012|ref|XP_009128763.1| PREDICTED: uncharacterized protein LOC103853607 [Brassica rapa]
BraA01g008250.3C	189	269	83.936	A01	3969915	3970699	+	-	K02983	virNOG25485;KOG0009;NOG82364	J	sp|P49689|RS30_ARATH 40S ribosomal protein S30 OS=Arabidopsis thaliana GN=RPS30A PE=3 SV=3	gi|567205933|ref|XP_006408892.1| hypothetical protein EUTSA_v10002144mg [Eutrema salsugineum] gi|557110048|gb|ESQ50345.1| hypothetical protein EUTSA_v10002144mg [Eutrema salsugineum]
BraA01g008260.3C	5781	430	4.38655	A01	3971157	3980414	-	GO:0004672;GO:0005488;GO:0005515;GO:0005524;GO:0006468;	K08333	virNOG00863	T	sp|Q9M0E5|VPS15_ARATH Serine/threonine-protein kinase VPS15 OS=Arabidopsis thaliana GN=VPS15 PE=1 SV=1	gi|685258016|ref|XP_009128783.1| PREDICTED: phosphoinositide 3-kinase regulatory subunit 4 isoform X1 [Brassica rapa] gi|685258018|ref|XP_009128787.1| PREDICTED: phosphoinositide 3-kinase regulatory subunit 4 isoform X2 [Brassica rapa]
BraA01g008280.3C	1599	303	11.1751	A01	3995994	3997972	+	-	-	NOG123717;virNOG08270	RG	sp|Q8VYE5|E1312_ARATH Glucan endo-1,3-beta-glucosidase 12 OS=Arabidopsis thaliana GN=At4g29360 PE=1 SV=1	gi|685258026|ref|XP_009128829.1| PREDICTED: glucan endo-1,3-beta-glucosidase 12 [Brassica rapa]
BraA01g008290.3C	363	1615	262.376	A01	3998454	3999112	-	-	K05759	virNOG18407;virNOG33786	Z	sp|Q42449|PROF1_ARATH Profilin-1 OS=Arabidopsis thaliana GN=PRO1 PE=1 SV=1	gi|685258028|ref|XP_009128837.1| PREDICTED: profilin-1 [Brassica rapa] gi|922416717|ref|XP_013601362.1| PREDICTED: profilin-1 [Brassica oleracea var. oleracea] gi|923506069|ref|XP_013692958.1| PREDICTED: profilin-1 [Brassica napus] gi|923911529|ref|XP_013725508.1| PREDICTED: profilin-1 [Brassica napus] gi|674926498|emb|CDY06819.1| BnaC01g09180D [Brassica napus]
BraA01g008300.3C	405	11	1.60175	A01	4003071	4004051	-	-	K05759	virNOG20660;KOG1755	Z	sp|Q38904|PROF3_ARATH Profilin-3 OS=Arabidopsis thaliana GN=PRO3 PE=2 SV=1	gi|685258030|ref|XP_009128846.1| PREDICTED: profilin-3 [Brassica rapa] gi|923520891|ref|XP_013668057.1| PREDICTED: profilin-3 [Brassica napus] gi|923535222|ref|XP_013713310.1| PREDICTED: profilin-3 [Brassica napus] gi|923699640|ref|XP_013659296.1| PREDICTED: profilin-3 [Brassica napus] gi|923911422|ref|XP_013725454.1| PREDICTED: profilin-3 [Brassica napus] gi|674883876|emb|CDY48612.1| BnaA01g0753…
BraA01g008310.3C	789	971	72.5771	A01	4005019	4006979	-	GO:0004252;GO:0016021;	K13989	virNOG01130	S	sp|Q8VZU9|DERL1_ARATH Derlin-1 OS=Arabidopsis thaliana GN=DER1 PE=2 SV=1	gi|685258032|ref|XP_009128855.1| PREDICTED: derlin-1 [Brassica rapa] gi|922406221|ref|XP_013597931.1| PREDICTED: derlin-1 [Brassica oleracea var. oleracea] gi|923911294|ref|XP_013725392.1| PREDICTED: derlin-1 [Brassica napus]
BraA01g008320.3C	1275	446	20.6292	A01	4013448	4015910	+	-	-	virNOG11618	S	-	gi|923506063|ref|XP_013692690.1| PREDICTED: uncharacterized protein LOC106396728 [Brassica napus] gi|674883874|emb|CDY48610.1| BnaA01g07550D [Brassica napus]
BraA01g008370.3C	1146	22	1.13213	A01	4045597	4050283	-	GO:0003677;GO:0006355;	-	virNOG04107;NOG135531	SK	sp|Q9M0F8|NAC75_ARATH NAC domain-containing protein 75 OS=Arabidopsis thaliana GN=NAC075 PE=2 SV=1	gi|923739615|ref|XP_013670820.1| PREDICTED: uncharacterized protein LOC106375454 isoform X2 [Brassica napus]
BraA01g008380.3C	1632	509	18.3931	A01	4056444	4058865	+	-	K00850	virNOG30079;virNOG02541	G	sp|Q9M0F9|PFKA1_ARATH ATP-dependent 6-phosphofructokinase 1 OS=Arabidopsis thaliana GN=PFK1 PE=1 SV=1	gi|685258054|ref|XP_009128951.1| PREDICTED: ATP-dependent 6-phosphofructokinase 1 [Brassica rapa] gi|674883868|emb|CDY48604.1| BnaA01g07610D [Brassica napus]
BraA01g008390.3C	1923	266	8.15755	A01	4059177	4061950	-	-	K18592	virNOG06080	E	sp|Q9M0G0|GAGT3_ARATH Glutathione hydrolase 3 OS=Arabidopsis thaliana GN=GGT3 PE=2 SV=1	gi|685258052|ref|XP_009128940.1| PREDICTED: gamma-glutamyltranspeptidase 3-like [Brassica rapa]
BraA01g008400.3C	1086	812	44.0944	A01	4079026	4080111	+	GO:0046872;	-	virNOG07677	R	sp|Q9M0G2|C3H49_ARATH Zinc finger CCCH domain-containing protein 49 OS=Arabidopsis thaliana GN=At4g29190 PE=2 SV=1	gi|685258056|ref|XP_009128959.1| PREDICTED: zinc finger CCCH domain-containing protein 49-like [Brassica rapa]
BraA01g008420.3C	639	702	64.7879	A01	4086576	4087733	-	GO:0007034;	K12194	virNOG06382	U	sp|Q9SZE4|VP322_ARATH Vacuolar protein sorting-associated protein 32 homolog 2 OS=Arabidopsis thaliana GN=VPS32.2 PE=1 SV=1	gi|685258058|ref|XP_009128967.1| PREDICTED: vacuolar protein sorting-associated protein 32 homolog 2-like [Brassica rapa] gi|923708243|ref|XP_013661677.1| PREDICTED: vacuolar protein sorting-associated protein 32 homolog 2-like [Brassica napus]
BraA01g008440.3C	1137	431	22.355	A01	4126212	4130058	-	GO:0046983;	-	virNOG03136;virNOG15911;braNOG17015	SK	sp|Q8S3D1|BH068_ARATH Transcription factor bHLH68 OS=Arabidopsis thaliana GN=BHLH68 PE=1 SV=2	gi|685258063|ref|XP_009128996.1| PREDICTED: transcription factor bHLH68-like [Brassica rapa]
BraA01g008460.3C	873	783	52.8938	A01	4165061	4166357	+	GO:0005515;GO:0005634;GO:0006355;	K14484	virNOG04542	S	sp|Q9ZSY8|IAA27_ARATH Auxin-responsive protein IAA27 OS=Arabidopsis thaliana GN=IAA27 PE=1 SV=1	gi|685258070|ref|XP_009129008.1| PREDICTED: auxin-responsive protein IAA27 [Brassica rapa] gi|923508715|ref|XP_013738289.1| PREDICTED: auxin-responsive protein IAA27-like [Brassica napus]
BraA01g008470.3C	5184	1715	19.51	A01	4166994	4175111	-	GO:0000166;GO:0003676;GO:0004812;GO:0005515;GO:0005524;GO:0006418;	K01876	virNOG04864;virNOG01662	J	sp|Q8H104|SYDC1_ARATH Aspartate--tRNA ligase 1, cytoplasmic OS=Arabidopsis thaliana GN=At4g26870 PE=2 SV=1	gi|685258076|ref|XP_009129024.1| PREDICTED: aspartate--tRNA ligase, cytoplasmic [Brassica rapa]
BraA01g008490.3C	1332	3064	135.657	A01	4178295	4180520	-	GO:0005524;	K03062	virNOG03606	O	sp|Q9SZD4|PRS4A_ARATH 26S proteasome regulatory subunit 4 homolog A OS=Arabidopsis thaliana GN=RPT2A PE=1 SV=1	gi|685258078|ref|XP_009129033.1| PREDICTED: 26S proteasome regulatory subunit 4 homolog A [Brassica rapa] gi|922417518|ref|XP_013604847.1| PREDICTED: 26S proteasome regulatory subunit 4 homolog A [Brassica oleracea var. oleracea] gi|923506135|ref|XP_013694624.1| PREDICTED: 26S proteasome regulatory subunit 4 homolog A [Brassica napus] gi|674897705|emb|CDY35245.1| BnaA01g07860D [Brassica napus]
BraA01g008510.3C	366	1119	180.305	A01	4189063	4189428	-	-	-	-	-	-	-
BraA01g008520.3C	444	2682	356.232	A01	4191128	4191571	-	-	-	virNOG38177	R	-	gi|674897701|emb|CDY35241.1| BnaA01g07900D [Brassica napus]
BraA01g008530.3C	2169	1915	52.0675	A01	4195261	4199555	+	GO:0003824;GO:0008152;GO:0016491;GO:0055114;	K10527	COG1024;virNOG06642	I	sp|Q9ZPI6|AIM1_ARATH Peroxisomal fatty acid beta-oxidation multifunctional protein AIM1 OS=Arabidopsis thaliana GN=AIM1 PE=1 SV=1	gi|685258086|ref|XP_009129069.1| PREDICTED: peroxisomal fatty acid beta-oxidation multifunctional protein AIM1 [Brassica rapa]
BraA01g008540.3C	1752	227	7.64099	A01	4200140	4202826	-	-	-	virNOG09566	P	sp|Q9SZD1|TCX5_ARATH Protein tesmin/TSO1-like CXC 5 OS=Arabidopsis thaliana GN=TCX5 PE=1 SV=1	gi|685258088|ref|XP_009129079.1| PREDICTED: protein tesmin/TSO1-like CXC 5 [Brassica rapa]
BraA01g008550.3C	993	414	24.5872	A01	4203670	4205221	-	GO:0003723;GO:0006355;	-	virNOG15188;braNOG08865	R	-	gi|685258090|ref|XP_009129092.1| PREDICTED: uncharacterized protein LOC103853943 [Brassica rapa]
BraA01g008560.3C	1419	473	19.6579	A01	4205951	4207528	-	GO:0004672;GO:0005524;GO:0006468;	-	virNOG02088	R	sp|O80345|CDKF1_ARATH Cyclin-dependent kinase F-1 OS=Arabidopsis thaliana GN=CDKF-1 PE=1 SV=1	gi|685258092|ref|XP_009129100.1| PREDICTED: cyclin-dependent kinase F-1 [Brassica rapa]
BraA01g008570.3C	630	131	12.2628	A01	4208206	4209431	-	GO:0003924;GO:0005525;	K04392	virNOG00323	R	sp|O82480|RAC7_ARATH Rac-like GTP-binding protein ARAC7 OS=Arabidopsis thaliana GN=ARAC7 PE=1 SV=1	gi|685258094|ref|XP_009129108.1| PREDICTED: rac-like GTP-binding protein ARAC7 [Brassica rapa] gi|674897696|emb|CDY35236.1| BnaA01g07950D [Brassica napus]
BraA01g008580.3C	4239	1213	16.8754	A01	4210553	4216203	-	-	K03164	COG0188;virNOG11165	LB	sp|P30182|TOP2_ARATH DNA topoisomerase 2 OS=Arabidopsis thaliana GN=TOP2 PE=2 SV=2	gi|685258096|ref|XP_009129120.1| PREDICTED: DNA topoisomerase 2 [Brassica rapa]
BraA01g008610.3C	1281	866	39.8682	A01	4230187	4231530	+	GO:0007165;	-	virNOG13761	S	sp|Q9SV55|NINJA_ARATH AFP homolog 2 OS=Arabidopsis thaliana GN=AFPH2 PE=1 SV=1	gi|685258101|ref|XP_009129148.1| PREDICTED: AFP homolog 2 isoform X1 [Brassica rapa]
BraA01g008630.3C	525	143	16.0633	A01	4237140	4238983	-	GO:0004672;GO:0005524;GO:0006468;	K00924	virNOG07392	T	sp|Q93Z18|CKL3_ARATH Casein kinase 1-like protein 3 OS=Arabidopsis thaliana GN=CKL3 PE=1 SV=1	gi|685258112|ref|XP_009129198.1| PREDICTED: casein kinase I-like isoform X2 [Brassica rapa]
BraA01g008660.3C	627	194	18.247	A01	4259904	4261210	-	GO:0003676;GO:0008168;GO:0032259;	-	virNOG08383	J	sp|Q8K1A0|METL5_MOUSE Methyltransferase-like protein 5 OS=Mus musculus GN=Mettl5 PE=2 SV=2	gi|685258120|ref|XP_009129236.1| PREDICTED: methyltransferase-like protein 5 [Brassica rapa]
BraA01g008670.3C	492	446	53.4598	A01	4261470	4262735	+	-	-	virNOG23893	K	-	gi|674926543|emb|CDY06864.1| BnaC01g09630D [Brassica napus]
BraA01g008700.3C	318	301	55.8209	A01	4270733	4271226	+	-	-	virNOG05119	S	-	gi|923823983|ref|XP_013695272.1| PREDICTED: putative RNA-binding protein Luc7-like 1 [Brassica napus]
BraA01g008730.3C	1086	38	2.06353	A01	4288032	4290370	-	GO:0016788;	-	virNOG07777	R	sp|Q9SVU5|GDL67_ARATH GDSL esterase/lipase At4g28780 OS=Arabidopsis thaliana GN=At4g28780 PE=2 SV=1	gi|685258134|ref|XP_009129278.1| PREDICTED: GDSL esterase/lipase At4g28780 [Brassica rapa]
BraA01g008740.3C	822	810	58.1127	A01	4293361	4294766	+	GO:0016021;	-	virNOG15515	S	sp|Q9SVU4|TET20_ARATH Tetraspanin-20 OS=Arabidopsis thaliana GN=TOM2AH1 PE=1 SV=1	gi|685258140|ref|XP_009129299.1| PREDICTED: tetraspanin-20 [Brassica rapa]
BraA01g008750.3C	2526	2917	68.1021	A01	4295088	4297961	-	-	-	virNOG04679	S	-	gi|685258136|ref|XP_009129280.1| PREDICTED: uncharacterized protein LOC103854122 [Brassica rapa] gi|685258138|ref|XP_009129285.1| PREDICTED: uncharacterized protein LOC103854122 [Brassica rapa]
BraA01g008760.3C	432	1728	235.894	A01	4304012	4304814	+	GO:0009522;GO:0009538;GO:0015979;	K02693	virNOG24351	R	sp|Q9S831|PSAE1_ARATH Photosystem I reaction center subunit IV A, chloroplastic OS=Arabidopsis thaliana GN=PSAE1 PE=1 SV=1	gi|922418296|ref|XP_013608206.1| PREDICTED: photosystem I reaction center subunit IV A, chloroplastic [Brassica oleracea var. oleracea]
BraA01g008770.3C	522	437	49.3706	A01	4305192	4306471	-	GO:0009055;GO:0015035;GO:0045454;	K03676	KOG1752;virNOG22143	O	sp|Q8GWS0|GRXC5_ARATH Glutaredoxin-C5, chloroplastic OS=Arabidopsis thaliana GN=GRXC5 PE=1 SV=1	gi|685258144|ref|XP_009129320.1| PREDICTED: glutaredoxin-C5, chloroplastic [Brassica rapa] gi|674897675|emb|CDY35215.1| BnaA01g08160D [Brassica napus]
BraA01g008780.3C	1260	65	3.04229	A01	4312009	4313507	-	GO:0004499;GO:0016491;GO:0050660;GO:0050661;GO:0055114;	K11816	virNOG05281	Q	sp|Q9SVU0|YUC8_ARATH Probable indole-3-pyruvate monooxygenase YUCCA8 OS=Arabidopsis thaliana GN=YUC8 PE=2 SV=1	gi|685258146|ref|XP_009129331.1| PREDICTED: probable indole-3-pyruvate monooxygenase YUCCA8 [Brassica rapa]
BraA01g008800.3C	5700	1123	11.6188	A01	4342900	4355776	-	GO:0003774;GO:0005515;GO:0005524;GO:0016459;GO:0016773;	K10357	virNOG00897	Z	sp|F4JM19|MYO14_ARATH Myosin-14 OS=Arabidopsis thaliana GN=XI-H PE=3 SV=1	gi|674897671|emb|CDY35211.1| BnaA01g08200D [Brassica napus]
BraA01g008810.3C	339	151	26.2685	A01	4359667	4360121	-	-	K06995	virNOG23341	S	-	gi|685258156|ref|XP_009129383.1| PREDICTED: uncharacterized protein LOC103854202 [Brassica rapa] gi|923506232|ref|XP_013698304.1| PREDICTED: uncharacterized protein LOC106402138 [Brassica napus]
BraA01g008840.3C	1443	71	2.90168	A01	4367991	4371571	-	GO:0003824;GO:0006520;GO:0016831;GO:0019752;GO:0030170;	K01592	virNOG00150	E	sp|Q9M0G4|TYDC2_ARATH Probable tyrosine decarboxylase 2 OS=Arabidopsis thaliana GN=At4g28680 PE=3 SV=1	gi|685258162|ref|XP_009129414.1| PREDICTED: probable tyrosine decarboxylase 2 [Brassica rapa]
BraA01g008860.3C	648	282	25.6644	A01	4382578	4383512	-	GO:0009523;GO:0009654;GO:0015979;GO:0016020;	K08903	virNOG18914	R	sp|Q8W0Y8|PSB28_ARATH Photosystem II reaction center PSB28 protein, chloroplastic OS=Arabidopsis thaliana GN=PSB28 PE=2 SV=1	gi|685258164|ref|XP_009129425.1| PREDICTED: photosystem II reaction center PSB28 protein, chloroplastic [Brassica rapa]
BraA01g008870.3C	3051	101	1.95226	A01	4385610	4388725	+	GO:0004672;GO:0005515;GO:0005524;GO:0006468;	-	virNOG08464	T	sp|Q9M0G7|MIK1_ARATH MDIS1-interacting receptor like kinase 1 OS=Arabidopsis thaliana GN=MIK1 PE=1 SV=1	gi|685258174|ref|XP_009129466.1| PREDICTED: leucine-rich repeat receptor-like protein kinase PXL2 isoform X1 [Brassica rapa]
BraA01g008880.3C	732	485	39.074	A01	4389035	4390429	-	GO:0005515;GO:0005634;GO:0006355;	K14484	virNOG18914;virNOG22600;virNOG15473	RK	sp|Q38829|IAA11_ARATH Auxin-responsive protein IAA11 OS=Arabidopsis thaliana GN=IAA11 PE=1 SV=1	gi|685258172|ref|XP_009129458.1| PREDICTED: auxin-responsive protein IAA11 [Brassica rapa]
BraA01g008900.3C	2064	49	1.40005	A01	4393350	4395985	+	GO:0005524;GO:0006810;GO:0016021;GO:0016887;GO:0042626;GO:0055085;	K05663	COG5265;virNOG33511;virNOG01948	QV	sp|Q9FUT3|AB23B_ARATH ABC transporter B family member 23, mitochondrial OS=Arabidopsis thaliana GN=ABCB23 PE=1 SV=1	gi|685258180|ref|XP_009129498.1| PREDICTED: ABC transporter B family member 23, mitochondrial isoform X1 [Brassica rapa]
BraA01g008910.3C	1257	284	13.3242	A01	4397049	4398894	+	GO:0003677;	-	euNOG00975;NOG118944;virNOG10118	S	sp|Q94CL7|PHR1_ARATH Protein PHOSPHATE STARVATION RESPONSE 1 OS=Arabidopsis thaliana GN=PHR1 PE=1 SV=1	gi|685258184|ref|XP_009129517.1| PREDICTED: protein PHR1-LIKE 1 [Brassica rapa]
BraA01g008920.3C	2214	463	12.3328	A01	4399321	4401765	-	GO:0005515;	-	NOG02582;virNOG07681	TR	sp|Q66GN3|NPGR2_ARATH Protein NPGR2 OS=Arabidopsis thaliana GN=NPGR2 PE=1 SV=1	gi|685258186|ref|XP_009129527.1| PREDICTED: tetratricopeptide repeat protein 7A [Brassica rapa]
BraA01g008930.3C	1326	98	4.35853	A01	4406138	4407463	+	GO:0005515;	-	virNOG01136	R	sp|Q5PP26|PII2_ARATH Piriformospora indica-insensitive protein 2 OS=Arabidopsis thaliana GN=PII-2 PE=2 SV=1	gi|685258188|ref|XP_009129536.1| PREDICTED: piriformospora indica-insensitive protein 2 [Brassica rapa]
BraA01g008940.3C	1446	663	27.0398	A01	4413880	4416685	-	GO:0004672;GO:0005524;GO:0006468;	K00924	virNOG07441	T	sp|Q8LPJ1|CKL6_ARATH Casein kinase 1-like protein 6 OS=Arabidopsis thaliana GN=CKL6 PE=1 SV=1	gi|685258190|ref|XP_009129544.1| PREDICTED: casein kinase I-like [Brassica rapa]
BraA01g008960.3C	1035	63	3.5897	A01	4435575	4438896	+	GO:0003677;GO:0006355;	-	virNOG04856	S	sp|Q9S851|NAC31_ARATH Protein CUP-SHAPED COTYLEDON 3 OS=Arabidopsis thaliana GN=NAC031 PE=1 SV=1	gi|685258192|ref|XP_009129548.1| PREDICTED: NAC domain-containing protein 21/22 [Brassica rapa] gi|923506201|ref|XP_013696901.1| PREDICTED: NAC domain-containing protein 21/22 [Brassica napus]
BraA01g008980.3C	873	1533	103.558	A01	4445858	4447206	+	-	K17081	COG0330;virNOG11952	O	sp|O49460|PHB1_ARATH Prohibitin-1, mitochondrial OS=Arabidopsis thaliana GN=PHB1 PE=1 SV=1	gi|685258198|ref|XP_009129573.1| PREDICTED: prohibitin-1, mitochondrial [Brassica rapa] gi|922418702|ref|XP_013609960.1| PREDICTED: prohibitin-1, mitochondrial [Brassica oleracea var. oleracea] gi|923506197|ref|XP_013696695.1| PREDICTED: prohibitin-1, mitochondrial [Brassica napus] gi|923507725|ref|XP_013734615.1| PREDICTED: prohibitin-1, mitochondrial isoform X1 [Brassica napus] gi|12751303|gb|A…
BraA01g008990.3C	906	23	1.49712	A01	4447690	4449998	-	GO:0003677;GO:0006355;	-	virNOG07688	S	sp|O49459|NAC73_ARATH NAC domain-containing protein 73 OS=Arabidopsis thaliana GN=NAC073 PE=2 SV=1	gi|685258196|ref|XP_009129565.1| PREDICTED: NAC domain-containing protein 8 [Brassica rapa]
BraA01g009000.3C	2994	429	8.45013	A01	4454573	4457667	-	GO:0004672;GO:0005515;GO:0005524;GO:0006468;	K08286	virNOG00023;virNOG33166	T	sp|P47735|RLK5_ARATH Receptor-like protein kinase 5 OS=Arabidopsis thaliana GN=RLK5 PE=1 SV=1	gi|685258200|ref|XP_009129583.1| PREDICTED: receptor-like protein kinase 5 [Brassica rapa]
BraA01g009020.3C	2628	1579	35.4335	A01	4462653	4467880	+	GO:0005488;	K03028	virNOG08540	O	sp|Q6XJG8|PSD2B_ARATH 26S proteasome non-ATPase regulatory subunit 2 homolog B OS=Arabidopsis thaliana GN=RPN1B PE=1 SV=1	gi|674897647|emb|CDY35187.1| BnaA01g08440D [Brassica napus]
BraA01g009030.3C	222	28	7.43811	A01	4468528	4468749	-	-	-	virNOG36368	R	-	gi|685258208|ref|XP_009129605.1| PREDICTED: uncharacterized protein LOC103854420 [Brassica rapa]
BraA01g009040.3C	438	292	39.3157	A01	4472148	4473334	-	-	K07466	virNOG19499	S	sp|O49453|Y4844_ARATH Uncharacterized protein At4g28440 OS=Arabidopsis thaliana GN=At4g28440 PE=1 SV=1	gi|923506180|ref|XP_013695952.1| PREDICTED: uncharacterized protein At4g28440-like [Brassica napus] gi|674897646|emb|CDY35186.1| BnaA01g08450D [Brassica napus]
BraA01g009050.3C	1359	133	5.77151	A01	4473637	4475582	-	-	-	virNOG00775	S	sp|Q8LDS3|RTNLR_ARATH Reticulon-like protein B18 OS=Arabidopsis thaliana GN=RTNLB18 PE=2 SV=2	gi|685258212|ref|XP_009129621.1| PREDICTED: reticulon-like protein B18 isoform X1 [Brassica rapa]
BraA01g009070.3C	948	142	8.8336	A01	4479010	4480367	-	GO:0003824;GO:0009058;GO:0030170;	K00815	virNOG07929;virNOG29093;NOG86135	RE	sp|Q67Y55|TAT1_ARATH Probable aminotransferase TAT1 OS=Arabidopsis thaliana GN=At4g28420 PE=2 SV=1	gi|923517091|ref|XP_013651239.1| PREDICTED: probable aminotransferase TAT1, partial [Brassica napus]
BraA01g009080.3C	342	9	1.55194	A01	4486883	4487224	-	-	K00815	virNOG07929;virNOG29093;KOG0259	E	sp|Q67Y55|TAT1_ARATH Probable aminotransferase TAT1 OS=Arabidopsis thaliana GN=At4g28420 PE=2 SV=1	gi|674894436|emb|CDY38395.1| BnaC01g10040D [Brassica napus]
BraA01g009100.3C	867	491	33.398	A01	4536036	4537486	-	-	K17506	virNOG01867	T	sp|Q93YW5|P2C58_ARATH Probable protein phosphatase 2C 58 OS=Arabidopsis thaliana GN=At4g28400 PE=2 SV=1	gi|674859554|emb|CDY69741.1| BnaAnng31370D [Brassica napus]
BraA01g009120.3C	801	300	22.0875	A01	4545335	4546135	-	GO:0003677;GO:0003700;GO:0006355;	K09286	virNOG21346;virNOG03032	K	sp|Q8VZ91|EF103_ARATH Ethylene-responsive transcription factor 6 OS=Arabidopsis thaliana GN=ERF6 PE=2 SV=2	gi|674869916|emb|CDY64966.1| BnaA01g34910D [Brassica napus]
BraA01g009130.3C	723	1413	115.255	A01	4550890	4551612	+	GO:0003677;GO:0003700;GO:0006355;	K09286	NOG146450;virNOG18409	K	sp|O80337|EF100_ARATH Ethylene-responsive transcription factor 1A OS=Arabidopsis thaliana GN=ERF1A PE=1 SV=2	gi|685258356|ref|XP_009130667.1| PREDICTED: ethylene-responsive transcription factor 1A-like [Brassica rapa]
BraA01g009140.3C	699	721	60.8297	A01	4552254	4553704	-	-	K05609	virNOG13223	O	sp|Q8GWE1|UCH3_ARATH Ubiquitin carboxyl-terminal hydrolase 3 OS=Arabidopsis thaliana GN=UCH3 PE=2 SV=1	gi|685258358|ref|XP_009130677.1| PREDICTED: ubiquitin carboxyl-terminal hydrolase isozyme L3 isoform X1 [Brassica rapa] gi|923759574|ref|XP_013676773.1| PREDICTED: ubiquitin carboxyl-terminal hydrolase isozyme L3-like [Brassica napus]
BraA01g009150.3C	1044	2453	138.565	A01	4554260	4555925	+	-	K13199	virNOG11226;KOG2945;NOG210070	SR	sp|O23593|RGGB_ARATH RGG repeats nuclear RNA binding protein B OS=Arabidopsis thaliana GN=RGGB PE=1 SV=1	gi|685258362|ref|XP_009130695.1| PREDICTED: intracellular hyaluronan-binding protein 4-like [Brassica rapa]
BraA01g009160.3C	900	763	49.9965	A01	4556352	4558170	-	GO:0003924;GO:0005525;	K07874	virNOG05410	U	sp|Q9SEH3|RAD2C_ARATH Ras-related protein RABD2c OS=Arabidopsis thaliana GN=RABD2C PE=1 SV=1	gi|674879591|emb|CDY52557.1| BnaC08g48160D [Brassica napus]
BraA01g009170.3C	879	111	7.44718	A01	4561618	4563191	+	-	-	virNOG18481	S	-	gi|685258373|ref|XP_009130748.1| PREDICTED: uncharacterized protein LOC103855507 [Brassica rapa]
BraA01g009200.3C	1491	64	2.5314	A01	4578307	4580754	-	GO:0003700;GO:0006355;GO:0008270;GO:0043565;	-	virNOG02095	K	sp|Q8W4H1|GAT26_ARATH GATA transcription factor 26 OS=Arabidopsis thaliana GN=GATA26 PE=2 SV=1	gi|685258379|ref|XP_009130778.1| PREDICTED: GATA transcription factor 26-like isoform X2 [Brassica rapa]
BraA01g009210.3C	2364	228	5.68781	A01	4585267	4588413	-	GO:0005488;GO:0005874;GO:0008017;	-	virNOG04781	S	sp|F4IK92|TORL2_ARATH TORTIFOLIA1-like protein 2 OS=Arabidopsis thaliana GN=TOR1L2 PE=4 SV=1	gi|685258381|ref|XP_009130790.1| PREDICTED: microtubule-associated protein TORTIFOLIA1 [Brassica rapa]
BraA01g009220.3C	5400	384	4.19368	A01	4590321	4604684	-	GO:0003723;GO:0005488;GO:0006396;GO:0008173;	-	virNOG00125	A	sp|Q13395|TARB1_HUMAN Probable methyltransferase TARBP1 OS=Homo sapiens GN=TARBP1 PE=1 SV=1	gi|685258383|ref|XP_009130801.1| PREDICTED: uncharacterized protein LOC103855553 [Brassica rapa]
BraA01g009230.3C	642	1103	101.321	A01	4613102	4615104	+	GO:0005509;	K06268	virNOG06819	T	sp|O81445|CNBL1_ARATH Calcineurin B-like protein 1 OS=Arabidopsis thaliana GN=CBL1 PE=1 SV=3	gi|685258385|ref|XP_009130811.1| PREDICTED: calcineurin B-like protein 1 [Brassica rapa] gi|685258387|ref|XP_009130820.1| PREDICTED: calcineurin B-like protein 1 [Brassica rapa] gi|674894453|emb|CDY38412.1| BnaC01g10210D [Brassica napus]
BraA01g009240.3C	1491	194	7.67329	A01	4616371	4619349	+	-	K14845	virNOG08888	L	sp|Q8RY73|DXO_ARATH Decapping nuclease DXO homolog, chloroplastic OS=Arabidopsis thaliana GN=At4g17620 PE=1 SV=1	gi|685258389|ref|XP_009130831.1| PREDICTED: decapping nuclease DXO homolog, chloroplastic-like [Brassica rapa]
BraA01g009250.3C	846	349	24.3284	A01	4619706	4621124	+	-	K03115	virNOG28582;virNOG03148	TDK	sp|P40229|CSK2C_ARATH Casein kinase II subunit beta-2 OS=Arabidopsis thaliana GN=CKB2 PE=1 SV=1	gi|685258391|ref|XP_009130842.1| PREDICTED: casein kinase II subunit beta&apos;-like [Brassica rapa]
BraA01g009260.3C	735	403	32.3352	A01	4621751	4622747	+	-	K18588	virNOG04993	I	sp|Q6DFA6|CQ10A_XENLA Coenzyme Q-binding protein COQ10 homolog A, mitochondrial OS=Xenopus laevis GN=coq10b-a PE=2 SV=1	gi|685258393|ref|XP_009130853.1| PREDICTED: coenzyme Q-binding protein COQ10 homolog, mitochondrial [Brassica rapa] gi|923506704|ref|XP_013711099.1| PREDICTED: coenzyme Q-binding protein COQ10 homolog, mitochondrial-like isoform X2 [Brassica napus] gi|674954314|emb|CDX78787.1| BnaA01g08540D [Brassica napus]
BraA01g009270.3C	459	647	83.1284	A01	4625589	4626229	-	-	-	virNOG23679;virNOG21893	S	-	gi|685258396|ref|XP_009130866.1| PREDICTED: uncharacterized protein LOC103855611 [Brassica rapa] gi|923506706|ref|XP_013711203.1| PREDICTED: uncharacterized protein LOC106415095 [Brassica napus] gi|674954315|emb|CDX78788.1| BnaA01g08550D [Brassica napus]
BraA01g009320.3C	630	66	6.17819	A01	4658601	4661501	-	GO:0003677;	-	virNOG29716;virNOG13946	K	sp|Q941I2|KAN3_ARATH Probable transcription factor KAN3 OS=Arabidopsis thaliana GN=KAN3 PE=2 SV=1	gi|685258402|ref|XP_009130900.1| PREDICTED: probable transcription factor KAN3 [Brassica rapa]
BraA01g009330.3C	909	262	16.9979	A01	4673990	4675168	-	GO:0003676;	-	virNOG26536;virNOG08336	R	sp|Q9LFD5|BPA1_ARATH Binding partner of ACD11 1 OS=Arabidopsis thaliana GN=BPA1 PE=1 SV=1	gi|685258404|ref|XP_009130911.1| PREDICTED: uncharacterized protein LOC103855649 [Brassica rapa]
BraA01g009340.3C	831	2476	175.714	A01	4676463	4677793	+	GO:0005484;GO:0006886;GO:0016020;GO:0016192;	K08488	KOG0811;virNOG00034	U	sp|O04378|SYP23_ARATH Syntaxin-23 OS=Arabidopsis thaliana GN=SYP23 PE=1 SV=1	gi|685258406|ref|XP_009130922.1| PREDICTED: syntaxin-23-like [Brassica rapa]
BraA01g009350.3C	1299	254	11.5314	A01	4678399	4679800	-	GO:0003700;GO:0005634;GO:0006355;GO:0043565;	K09419	virNOG32658;virNOG08346	K	sp|P41151|HFA1A_ARATH Heat stress transcription factor A-1a OS=Arabidopsis thaliana GN=HSFA1A PE=1 SV=2	gi|685258408|ref|XP_009130935.1| PREDICTED: heat stress transcription factor A-1a [Brassica rapa]
BraA01g009380.3C	774	376	28.6487	A01	4698196	4699215	+	-	-	COG0398;virNOG02357	S	sp|Q8L586|Y4958_ARATH Uncharacterized membrane protein At4g09580 OS=Arabidopsis thaliana GN=At4g09580 PE=1 SV=1	gi|923506720|ref|XP_013711837.1| PREDICTED: uncharacterized membrane protein At4g09580-like [Brassica napus] gi|923506723|ref|XP_013711905.1| PREDICTED: uncharacterized membrane protein At4g09580-like [Brassica napus] gi|674954328|emb|CDX78801.1| BnaA01g08680D [Brassica napus]
BraA01g009410.3C	1302	378	17.1214	A01	4740841	4743253	+	GO:0008152;GO:0016787;	K01438	virNOG05177	E	sp|Q9C5C4|ARGE_ARATH Acetylornithine deacetylase OS=Arabidopsis thaliana GN=At4g17830 PE=2 SV=1	gi|685258428|ref|XP_009131083.1| PREDICTED: acetylornithine deacetylase [Brassica rapa]
BraA01g009420.3C	1218	1544	74.758	A01	4743425	4745036	-	-	-	euNOG07194;virNOG05879	S	-	gi|685258426|ref|XP_009131074.1| PREDICTED: uncharacterized protein LOC103855787 [Brassica rapa]
BraA01g009450.3C	576	15	1.53577	A01	4761031	4761606	+	-	K14496	virNOG10278;euNOG07833	T	sp|O49686|PYR1_ARATH Abscisic acid receptor PYR1 OS=Arabidopsis thaliana GN=PYR1 PE=1 SV=1	gi|685258434|ref|XP_009131115.1| PREDICTED: abscisic acid receptor PYR1-like [Brassica rapa]
BraA01g009460.3C	693	38	3.23376	A01	4768793	4769485	-	GO:0046983;	K13422	virNOG10242	K	sp|O49687|MYC4_ARATH Transcription factor MYC4 OS=Arabidopsis thaliana GN=MYC4 PE=1 SV=1	gi|685258436|ref|XP_009131125.1| PREDICTED: transcription factor MYC4-like [Brassica rapa]
BraA01g009470.3C	894	63	4.15586	A01	4774534	4775427	-	-	K13422	virNOG10242	K	sp|O49687|MYC4_ARATH Transcription factor MYC4 OS=Arabidopsis thaliana GN=MYC4 PE=1 SV=1	gi|923906984|ref|XP_013723448.1| PREDICTED: transcription factor MYC4 [Brassica napus]
BraA01g009480.3C	1185	130	6.46968	A01	4778779	4781047	+	GO:0005096;	K12493	virNOG04701	T	sp|Q8H100|AGD8_ARATH Probable ADP-ribosylation factor GTPase-activating protein AGD8 OS=Arabidopsis thaliana GN=AGD8 PE=1 SV=1	gi|685258438|ref|XP_009131135.1| PREDICTED: probable ADP-ribosylation factor GTPase-activating protein AGD8 [Brassica rapa] gi|923906926|ref|XP_013723423.1| PREDICTED: probable ADP-ribosylation factor GTPase-activating protein AGD8 [Brassica napus]
BraA01g009490.3C	726	124	10.0726	A01	4786408	4788048	+	-	-	euNOG02776;virNOG06190	S	-	gi|685258440|ref|XP_009131146.1| PREDICTED: uncharacterized protein LOC103855852 [Brassica rapa]
BraA01g009520.3C	636	2159	200.195	A01	4801946	4802840	+	GO:0005515;	-	virNOG19856	S	-	gi|685258450|ref|XP_009131195.1| PREDICTED: uncharacterized protein LOC103855897 [Brassica rapa]
BraA01g009530.3C	1143	590	30.4413	A01	4803316	4804772	-	GO:0003677;	-	euNOG08601;virNOG03400	S	sp|Q940I0|AHL13_ARATH AT-hook motif nuclear-localized protein 13 OS=Arabidopsis thaliana GN=AHL13 PE=1 SV=1	gi|685258448|ref|XP_009131185.1| PREDICTED: LOW QUALITY PROTEIN: uncharacterized protein LOC103855887 [Brassica rapa]
BraA01g009550.3C	1491	321	12.6965	A01	4823634	4826218	-	GO:0004672;GO:0005515;GO:0005524;GO:0006468;	K14500	virNOG00524;euNOG05548	T	sp|Q944A7|Y4523_ARATH Probable serine/threonine-protein kinase At4g35230 OS=Arabidopsis thaliana GN=At4g35230 PE=1 SV=1	gi|685258458|ref|XP_009131234.1| PREDICTED: probable serine/threonine-protein kinase At4g35230 [Brassica rapa]
BraA01g009560.3C	1794	662	21.7617	A01	4833866	4836670	-	GO:0046856;	-	virNOG06088	U	sp|Q9FUR2|IP5P2_ARATH Type I inositol polyphosphate 5-phosphatase 2 OS=Arabidopsis thaliana GN=IP5P2 PE=1 SV=2	gi|923906996|ref|XP_013723453.1| PREDICTED: type I inositol polyphosphate 5-phosphatase 2-like [Brassica napus]
BraA01g009590.3C	1515	374	14.5585	A01	4853705	4856344	-	GO:0000160;GO:0003677;	-	virNOG09137	K	sp|Q6LA43|APRR2_ARATH Two-component response regulator-like APRR2 OS=Arabidopsis thaliana GN=APRR2 PE=2 SV=2	gi|685258462|ref|XP_009131253.1| PREDICTED: two-component response regulator-like APRR2 [Brassica rapa] gi|685258464|ref|XP_009131264.1| PREDICTED: two-component response regulator-like APRR2 [Brassica rapa]
BraA01g009600.3C	324	202	36.7675	A01	4871182	4872154	-	GO:0004672;GO:0005524;GO:0006468;	-	KOG1187;COG0515;virNOG29859	T	sp|Q8RWZ1|SUB_ARATH Protein STRUBBELIG OS=Arabidopsis thaliana GN=SUB PE=1 SV=1	gi|685315644|ref|XP_009148445.1| PREDICTED: protein STRUBBELIG [Brassica rapa]
BraA01g009610.3C	1863	1231	38.9675	A01	4873909	4877108	-	GO:0008168;	-	euNOG10987;virNOG05462	R	sp|Q94EJ6|PMTE_ARATH Probable methyltransferase PMT14 OS=Arabidopsis thaliana GN=At4g18030 PE=2 SV=1	gi|685258489|ref|XP_009131372.1| PREDICTED: probable methyltransferase PMT14 [Brassica rapa] gi|923689114|ref|XP_013655993.1| PREDICTED: probable methyltransferase PMT14 [Brassica napus]
BraA01g009620.3C	687	966	82.9236	A01	4878533	4879685	-	GO:0003723;GO:0003743;GO:0005737;GO:0006413;	K03259	virNOG08364	J	sp|O23252|IF4E1_ARATH Eukaryotic translation initiation factor 4E-1 OS=Arabidopsis thaliana GN=EIF4E1 PE=1 SV=1	gi|685258491|ref|XP_009131383.1| PREDICTED: eukaryotic translation initiation factor 4E-1-like [Brassica rapa] gi|302138291|gb|ADK94607.1| translation initiation factor eIF4E.a [Brassica rapa] gi|430007156|gb|AGA20262.1| eukaryotic translation initiation factor eIF4E.a [Brassica napus] gi|459284110|gb|AGG54049.1| eukaryotic translation initiation factor 4E.a [Brassica rapa subsp. pekinensis]
BraA01g009630.3C	402	3210	470.909	A01	4880153	4880784	-	-	K02912	virNOG18244	J	sp|P49211|RL321_ARATH 60S ribosomal protein L32-1 OS=Arabidopsis thaliana GN=RPL32A PE=2 SV=2	gi|685258493|ref|XP_009131393.1| PREDICTED: 60S ribosomal protein L32-1 [Brassica rapa] gi|685291934|ref|XP_009136905.1| PREDICTED: 60S ribosomal protein L32-1 [Brassica rapa] gi|685344061|ref|XP_009108351.1| PREDICTED: 60S ribosomal protein L32-1 [Brassica rapa] gi|922411978|ref|XP_013636736.1| PREDICTED: 60S ribosomal protein L32-1 [Brassica oleracea var. oleracea] gi|922524141|ref|XP_013595827…
BraA01g009640.3C	1995	525	15.5194	A01	4882354	4885055	+	GO:0003676;	-	virNOG02718;virNOG32007	D	sp|Q9SVV9|AML3_ARATH Protein MEI2-like 3 OS=Arabidopsis thaliana GN=ML3 PE=2 SV=2	gi|685258497|ref|XP_009131417.1| PREDICTED: protein MEI2-like 3 [Brassica rapa] gi|685258499|ref|XP_009131423.1| PREDICTED: protein MEI2-like 3 [Brassica rapa] gi|685258501|ref|XP_009131428.1| PREDICTED: protein MEI2-like 3 [Brassica rapa]
BraA01g009650.3C	3345	464	8.18049	A01	4885348	4888870	-	GO:0000155;GO:0005515;GO:0006355;GO:0007165;GO:0009584;GO:0009585;GO:0009881;GO:0017006;GO:0018298;GO:0042803;	K12123	virNOG02385	K	sp|P42498|PHYE_ARATH Phytochrome E OS=Arabidopsis thaliana GN=PHYE PE=1 SV=2	gi|685258495|ref|XP_009131404.1| PREDICTED: phytochrome E [Brassica rapa]
BraA01g009660.3C	2328	643	16.2887	A01	4891624	4895031	+	GO:0005515;	-	virNOG03015;virNOG32832	S	-	gi|685258503|ref|XP_009131438.1| PREDICTED: flocculation protein FLO11 [Brassica rapa]
BraA01g009670.3C	1320	48	2.14449	A01	4897749	4899154	+	-	K05389	virNOG31325;virNOG00693;KOG1418	P	sp|Q9SVV6|KCO6_ARATH Two-pore potassium channel 3 OS=Arabidopsis thaliana GN=TPK3 PE=2 SV=1	gi|685258505|ref|XP_009131449.1| PREDICTED: two-pore potassium channel 3-like [Brassica rapa]
BraA01g009680.3C	252	6	1.40413	A01	4899855	4900201	+	GO:0005576;GO:0050832;	-	virNOG36447	R	sp|Q2L6T3|DEF27_ARATH Putative defensin-like protein 27 OS=Arabidopsis thaliana GN=At4g18823 PE=3 SV=1	gi|685258507|ref|XP_009131461.1| PREDICTED: putative defensin-like protein 27 [Brassica rapa] gi|923524221|ref|XP_013677680.1| PREDICTED: putative defensin-like protein 27 [Brassica napus] gi|923725101|ref|XP_013666246.1| PREDICTED: putative defensin-like protein 27 [Brassica napus] gi|674954357|emb|CDX78830.1| BnaA01g08970D [Brassica napus]
BraA01g009730.3C	705	189	15.8099	A01	4925256	4926339	-	-	K07441	virNOG11031	R	sp|Q96F25|ALG14_HUMAN UDP-N-acetylglucosamine transferase subunit ALG14 homolog OS=Homo sapiens GN=ALG14 PE=1 SV=1	gi|685258515|ref|XP_009131506.1| PREDICTED: UDP-N-acetylglucosamine transferase subunit ALG14 homolog isoform X1 [Brassica rapa]
BraA01g009830.3C	954	335	20.7088	A01	5023845	5025305	+	GO:0004252;GO:0006508;	-	virNOG13249	O	sp|Q9SEL7|DEGP5_ARATH Protease Do-like 5, chloroplastic OS=Arabidopsis thaliana GN=DEGP5 PE=1 SV=3	gi|685258540|ref|XP_009131633.1| PREDICTED: protease Do-like 5, chloroplastic [Brassica rapa]
BraA01g009840.3C	342	395	68.1128	A01	5025468	5025809	-	-	-	virNOG24257	S	sp|Q55A45|RSMB_DICDI Small nuclear ribonucleoprotein-associated protein B OS=Dictyostelium discoideum GN=snrpb PE=3 SV=1	gi|685258538|ref|XP_009131621.1| PREDICTED: uncharacterized protein LOC103856271 [Brassica rapa] gi|674954372|emb|CDX78845.1| BnaA01g09120D [Brassica napus]
BraA01g009850.3C	1731	116	3.95201	A01	5026955	5029228	+	GO:0003676;GO:0003723;	K13162	virNOG09210;virNOG31551	A	sp|P58223|Y4837_ARATH KH domain-containing protein At4g18375 OS=Arabidopsis thaliana GN=At4g18375 PE=2 SV=1	gi|685258542|ref|XP_009131645.1| PREDICTED: KH domain-containing protein At4g18375 [Brassica rapa]
BraA01g009860.3C	1134	1949	101.358	A01	5032816	5033949	+	GO:0005515;	-	virNOG02085;virNOG27601	R	sp|O49508|FB237_ARATH F-box protein At4g18380 OS=Arabidopsis thaliana GN=At4g18380 PE=2 SV=1	gi|685258544|ref|XP_009131656.1| PREDICTED: F-box protein At4g18380 [Brassica rapa]
BraA01g009870.3C	1077	193	10.5682	A01	5039559	5040635	-	-	-	virNOG11276	K	sp|Q93V43|TCP2_ARATH Transcription factor TCP2 OS=Arabidopsis thaliana GN=TCP2 PE=1 SV=1	gi|685258546|ref|XP_009131667.1| PREDICTED: transcription factor TCP2 [Brassica rapa] gi|685258548|ref|XP_009131675.1| PREDICTED: transcription factor TCP2 [Brassica rapa] gi|685258551|ref|XP_009131682.1| PREDICTED: transcription factor TCP2 [Brassica rapa]
BraA01g009890.3C	471	829	103.799	A01	5050289	5052215	-	-	-	virNOG24493	S	-	gi|685258556|ref|XP_009131701.1| PREDICTED: uncharacterized protein LOC103856342 [Brassica rapa] gi|674954380|emb|CDX78853.1| BnaA01g09200D [Brassica napus]
BraA01g009930.3C	1269	33	1.53359	A01	5076463	5078857	+	GO:0005634;GO:0006974;GO:0030915;GO:0031348;GO:0045892;	-	virNOG03144	S	sp|Q9SWA6|SNI1_ARATH Negative regulator of systemic acquired resistance SNI1 OS=Arabidopsis thaliana GN=SNI1 PE=1 SV=1	gi|685258566|ref|XP_009131754.1| PREDICTED: uncharacterized protein LOC103856393 [Brassica rapa]
BraA01g009940.3C	630	125	11.7011	A01	5087486	5088665	-	GO:0002161;GO:0005737;GO:0051499;	K07560	virNOG16400	J	sp|Q54EY1|DTD_DICDI D-aminoacyl-tRNA deacylase OS=Dictyostelium discoideum GN=dtd PE=3 SV=1	gi|923507055|ref|XP_013721052.1| PREDICTED: D-tyrosyl-tRNA(Tyr) deacylase-like isoform X1 [Brassica napus] gi|923507262|ref|XP_013726288.1| PREDICTED: D-tyrosyl-tRNA(Tyr) deacylase-like isoform X1 [Brassica napus] gi|923507269|ref|XP_013726428.1| PREDICTED: D-tyrosyl-tRNA(Tyr) deacylase-like isoform X1 [Brassica napus]
BraA01g009950.3C	2061	250	7.15352	A01	5089051	5093537	+	GO:0004386;	K13117	virNOG11782	A	sp|F4JRJ6|DEAH9_ARATH Probable pre-mRNA-splicing factor ATP-dependent RNA helicase DEAH9 OS=Arabidopsis thaliana GN=At4g18465 PE=3 SV=1	gi|685258575|ref|XP_009131789.1| PREDICTED: probable ATP-dependent RNA helicase DHX35 [Brassica rapa]
BraA01g009960.3C	1272	858	39.7794	A01	5093828	5095307	-	-	K03405	virNOG02374	H	sp|P16127|CHLI1_ARATH Magnesium-chelatase subunit ChlI-1, chloroplastic OS=Arabidopsis thaliana GN=CHLI1 PE=1 SV=1	gi|685258573|ref|XP_009131778.1| PREDICTED: magnesium-chelatase subunit ChlI-1, chloroplastic [Brassica rapa] gi|923507063|ref|XP_013721197.1| PREDICTED: magnesium-chelatase subunit ChlI-1, chloroplastic-like [Brassica napus]
BraA01g009980.3C	1353	1553	67.6911	A01	5102238	5103938	-	GO:0005777;GO:0010468;	-	NOG107110	S	-	gi|674954389|emb|CDX78862.1| BnaA01g09290D [Brassica napus]
BraA01g010000.3C	204	7	2.0236	A01	5112009	5112212	+	-	K09422	NOG171570;virNOG07669	K	sp|Q9S7L2|MYB98_ARATH Transcription factor MYB98 OS=Arabidopsis thaliana GN=MYB98 PE=2 SV=1	gi|923520961|ref|XP_013668307.1| PREDICTED: transcription factor MYB98-like [Brassica napus] gi|923912559|ref|XP_013725967.1| PREDICTED: transcription factor MYB98-like [Brassica napus] gi|674954418|emb|CDX78891.1| BnaA01g09580D [Brassica napus]
BraA01g010020.3C	1194	261	12.8912	A01	5145356	5147450	+	-	-	virNOG00862	S	-	gi|685258599|ref|XP_009131909.1| PREDICTED: uncharacterized protein LOC103856548 isoform X1 [Brassica rapa]
BraA01g010070.3C	1821	450	14.5734	A01	5173652	5176463	+	-	-	virNOG01704	S	sp|Q9LI74|CHUP1_ARATH Protein CHUP1, chloroplastic OS=Arabidopsis thaliana GN=CHUP1 PE=1 SV=1	gi|685258614|ref|XP_009131983.1| PREDICTED: protein CHUP1, chloroplastic-like [Brassica rapa]
BraA01g010080.3C	429	73	10.0351	A01	5176743	5177536	-	-	-	-	-	-	gi|923507087|ref|XP_013721677.1| PREDICTED: uncharacterized protein LOC106425455 [Brassica napus]
BraA01g010090.3C	309	863	164.706	A01	5178550	5178970	+	-	K10740	virNOG23385	L	sp|Q6NLG7|RFA3B_ARATH Replication protein A 14 kDa subunit B OS=Arabidopsis thaliana GN=RPA3B PE=1 SV=1	gi|685258616|ref|XP_009131990.1| PREDICTED: replication protein A 14 kDa subunit B [Brassica rapa] gi|922408903|ref|XP_013619547.1| PREDICTED: replication protein A 14 kDa subunit B [Brassica oleracea var. oleracea] gi|923507091|ref|XP_013721759.1| PREDICTED: replication protein A 14 kDa subunit B [Brassica napus] gi|923740301|ref|XP_013671021.1| PREDICTED: replication protein A 14 kDa subunit B …
BraA01g010100.3C	462	105	13.4031	A01	5180634	5181189	+	-	K14819	virNOG22598	V	sp|Q570P7|DUSL1_ARATH Probable inactive dual specificity protein phosphatase-like At4g18593 OS=Arabidopsis thaliana GN=At4g18593 PE=2 SV=1	gi|685258618|ref|XP_009132000.1| PREDICTED: probable inactive dual specificity protein phosphatase-like At4g18593 [Brassica rapa] gi|923521207|ref|XP_013668897.1| PREDICTED: probable inactive dual specificity protein phosphatase-like At4g18593 [Brassica napus]
BraA01g010110.3C	519	24	2.7271	A01	5181676	5182194	+	GO:0005615;	-	virNOG24255;virNOG17674	R	sp|Q6NMJ2|OLE96_ARATH Pollen-specific protein-like At4g18596 OS=Arabidopsis thaliana GN=At4g18596 PE=2 SV=1	gi|685258620|ref|XP_009132011.1| PREDICTED: pollen-specific protein-like At4g18596 [Brassica rapa] gi|923507099|ref|XP_013721932.1| PREDICTED: pollen-specific protein-like At4g18596 [Brassica napus] gi|674954401|emb|CDX78874.1| BnaA01g09410D [Brassica napus]
BraA01g010120.3C	6876	384	3.29346	A01	5182599	5190373	-	-	-	virNOG11141	S	sp|Q5XPK0|SCARL_ARATH Scar-like domain-containing protein WAVE 5 OS=Arabidopsis thaliana GN=WAVE5 PE=1 SV=2	gi|923507095|ref|XP_013721830.1| PREDICTED: scar-like domain-containing protein WAVE 5 [Brassica napus]
BraA01g010160.3C	501	9	1.05941	A01	5210197	5210697	+	-	K14496	virNOG33787;virNOG34311	T	sp|Q9SN51|PYL13_ARATH Abscisic acid receptor PYL13 OS=Arabidopsis thaliana GN=PYL13 PE=2 SV=1	gi|685260476|ref|XP_009140109.1| PREDICTED: abscisic acid receptor PYL13 [Brassica rapa]
BraA01g010170.3C	1428	68	2.80827	A01	5220789	5222334	+	-	-	virNOG29432;virNOG30030	S	-	gi|685258627|ref|XP_009132049.1| PREDICTED: uncharacterized protein LOC103856682 [Brassica rapa]
BraA01g010180.3C	2067	104	2.96723	A01	5223933	5226897	+	GO:0004672;GO:0004713;GO:0005515;GO:0005524;GO:0006468;	-	virNOG03176	T	sp|C0LGQ4|MDIS2_ARATH Protein MALE DISCOVERER 2 OS=Arabidopsis thaliana GN=MDIS2 PE=2 SV=1	gi|685258629|ref|XP_009132057.1| PREDICTED: probable LRR receptor-like serine/threonine-protein kinase MRH1 [Brassica rapa]
BraA01g010210.3C	2310	1059	27.0359	A01	5242620	5244929	-	GO:0005515;	-	NOG121919;euNOG10076;virNOG06886	SR	sp|Q9SN46|LRX5_ARATH Leucine-rich repeat extensin-like protein 5 OS=Arabidopsis thaliana GN=LRX5 PE=2 SV=2	gi|685258638|ref|XP_009132101.1| PREDICTED: leucine-rich repeat extensin-like protein 5 [Brassica rapa]
BraA01g010230.3C	1485	962	38.2038	A01	5250363	5251847	-	GO:0004672;GO:0005524;GO:0006468;	K07198	virNOG10135	T	sp|Q9SN43|CIPKC_ARATH CBL-interacting serine/threonine-protein kinase 12 OS=Arabidopsis thaliana GN=CIPK12 PE=1 SV=1	gi|685258643|ref|XP_009132122.1| PREDICTED: CBL-interacting serine/threonine-protein kinase 12 [Brassica rapa]
BraA01g010240.3C	1125	1873	98.1845	A01	5258053	5259665	+	GO:0004672;GO:0005524;GO:0006468;	K14502	COG0515;virNOG12331	T	sp|Q39011|KSG7_ARATH Shaggy-related protein kinase eta OS=Arabidopsis thaliana GN=ASK7 PE=1 SV=2	gi|685258646|ref|XP_009132133.1| PREDICTED: shaggy-related protein kinase eta [Brassica rapa] gi|923506328|ref|XP_013700431.1| PREDICTED: shaggy-related protein kinase eta [Brassica napus]
BraA01g010250.3C	549	1426	153.181	A01	5260548	5261497	+	-	K02868	virNOG07508	J	sp|P42794|RL112_ARATH 60S ribosomal protein L11-2 OS=Arabidopsis thaliana GN=RPL11B PE=2 SV=2	gi|567168038|ref|XP_006398262.1| hypothetical protein EUTSA_v10001041mg [Eutrema salsugineum] gi|567183685|ref|XP_006402758.1| hypothetical protein EUTSA_v10006260mg [Eutrema salsugineum] gi|567220874|ref|XP_006414066.1| hypothetical protein EUTSA_v10026344mg [Eutrema salsugineum] gi|567220876|ref|XP_006414067.1| hypothetical protein EUTSA_v10026344mg [Eutrema salsugineum] gi|685275679|ref|XP_009…
BraA01g010260.3C	678	19	1.65265	A01	5261722	5262617	-	GO:0006353;	-	virNOG26378	S	-	gi|685258652|ref|XP_009132165.1| PREDICTED: uncharacterized protein LOC103856784 isoform X1 [Brassica rapa]
BraA01g010280.3C	1131	232	12.0971	A01	5266054	5267699	-	GO:0005515;	-	virNOG00481	R	sp|Q9SN38|RLP51_ARATH Receptor-like protein 51 OS=Arabidopsis thaliana GN=RLP51 PE=1 SV=1	gi|923506325|ref|XP_013700361.1| PREDICTED: receptor-like protein kinase 5 [Brassica napus]
BraA01g010300.3C	645	260	23.7723	A01	5280917	5281788	-	GO:0003924;GO:0005525;	K07904	COG1100;virNOG33328;virNOG00115	RU	sp|Q9SN35|RAA1D_ARATH Ras-related protein RABA1d OS=Arabidopsis thaliana GN=RABA1D PE=2 SV=1	gi|685258663|ref|XP_009132207.1| PREDICTED: ras-related protein RABA1d [Brassica rapa]
BraA01g010310.3C	1437	355	14.569	A01	5295942	5298426	-	-	-	virNOG02699	G	sp|Q9LQI7|CIA30_ARATH Probable complex I intermediate-associated protein 30 OS=Arabidopsis thaliana GN=At1g17350 PE=1 SV=2	gi|923507275|ref|XP_013726572.1| PREDICTED: uncharacterized protein LOC106430307 [Brassica napus]
BraA01g010320.3C	330	24	4.28899	A01	5298538	5299023	-	-	-	virNOG02699	G	-	gi|923507275|ref|XP_013726572.1| PREDICTED: uncharacterized protein LOC106430307 [Brassica napus]
BraA01g010330.3C	3051	790	15.2701	A01	5310727	5314567	+	GO:0003887;GO:0005524;GO:0006260;GO:0009360;	-	virNOG06612	L	sp|F4JRP0|STIL3_ARATH Protein STICHEL-like 3 OS=Arabidopsis thaliana GN=At4g18820 PE=3 SV=1	gi|685258680|ref|XP_009132253.1| PREDICTED: protein STICHEL-like 3 isoform X1 [Brassica rapa]
BraA01g010350.3C	1608	99	3.63084	A01	5318259	5319866	-	GO:0005515;	-	virNOG15374;virNOG05384	R	sp|O49399|PP321_ARATH Pentatricopeptide repeat-containing protein At4g18840 OS=Arabidopsis thaliana GN=PCMP-E101 PE=3 SV=2	gi|685258684|ref|XP_009132265.1| PREDICTED: pentatricopeptide repeat-containing protein At4g18840 [Brassica rapa]
BraA01g010370.3C	1167	28	1.41496	A01	5327748	5329002	-	GO:0003700;GO:0005634;GO:0006355;GO:0043565;	K09419	virNOG06483;COG5169	K	sp|O49403|HFA4A_ARATH Heat stress transcription factor A-4a OS=Arabidopsis thaliana GN=HSFA4A PE=2 SV=1	gi|685258689|ref|XP_009132283.1| PREDICTED: heat stress transcription factor A-4a-like [Brassica rapa] gi|685258691|ref|XP_009132288.1| PREDICTED: heat stress transcription factor A-4a-like [Brassica rapa]
BraA01g010380.3C	831	267	18.9482	A01	5339271	5341826	+	GO:0003700;GO:0006351;GO:0009742;	-	virNOG03072	S	sp|O49404|BEH3_ARATH BES1/BZR1 homolog protein 3 OS=Arabidopsis thaliana GN=BEH3 PE=1 SV=1	gi|685258693|ref|XP_009132289.1| PREDICTED: BES1/BZR1 homolog protein 3 [Brassica rapa] gi|674954430|emb|CDX78903.1| BnaA01g09700D [Brassica napus]
BraA01g010390.3C	1512	475	18.5268	A01	5343391	5346086	+	GO:0005515;	K14791	virNOG04996	R	sp|Q9P775|YBEG_SCHPO Uncharacterized WD repeat-containing protein C17D11.16 OS=Schizosaccharomyces pombe (strain 972 / ATCC 24843) GN=SPBC1711.16 PE=1 SV=1	gi|685258695|ref|XP_009132290.1| PREDICTED: periodic tryptophan protein 1 homolog [Brassica rapa] gi|685258698|ref|XP_009132293.1| PREDICTED: periodic tryptophan protein 1 homolog [Brassica rapa]
BraA01g010400.3C	894	55	3.62813	A01	5352967	5354977	+	-	K09874	COG0580;virNOG01212	G	sp|Q8LFP7|NIP12_ARATH Aquaporin NIP1-2 OS=Arabidopsis thaliana GN=NIP1-2 PE=2 SV=2	gi|685258701|ref|XP_009132304.1| PREDICTED: aquaporin NIP1-2-like [Brassica rapa]
BraA01g010410.3C	1476	642	25.6511	A01	5355704	5358838	+	-	-	virNOG07683	S	sp|Q1PE68|OBP2B_ARATH Oil body-associated protein 2B OS=Arabidopsis thaliana GN=OBAP2B PE=2 SV=1	gi|674954433|emb|CDX78906.1| BnaA01g09730D [Brassica napus]
BraA01g010420.3C	1380	4874	208.288	A01	5361076	5363452	+	GO:0004672;GO:0005515;GO:0005524;GO:0006468;	-	virNOG08314;NOG12668	TR	sp|F4IS56|ILK1_ARATH Integrin-linked protein kinase 1 OS=Arabidopsis thaliana GN=ILK1 PE=1 SV=1	gi|685258710|ref|XP_009132346.1| PREDICTED: probable serine/threonine-protein kinase drkC [Brassica rapa]
BraA01g010430.3C	378	1641	256.02	A01	5372075	5372816	+	GO:0003700;GO:0005634;GO:0006355;	K09264	virNOG04525	K	sp|Q01540|AG_BRANA Floral homeotic protein AGAMOUS OS=Brassica napus GN=AG1 PE=2 SV=1	gi|674919932|emb|CDY13236.1| BnaC09g24200D [Brassica napus]
BraA01g010440.3C	1071	136	7.48871	A01	5374383	5377023	-	GO:0005515;	-	virNOG01101	S	sp|Q2V3H0|PP322_ARATH Pentatricopeptide repeat-containing protein At4g18975, chloroplastic OS=Arabidopsis thaliana GN=At4g18975 PE=2 SV=2	gi|685258725|ref|XP_009132407.1| PREDICTED: pentatricopeptide repeat-containing protein At4g18975, chloroplastic [Brassica rapa]
BraA01g010450.3C	348	79	13.3877	A01	5382095	5382442	+	-	-	virNOG35592	S	-	gi|685258727|ref|XP_009132419.1| PREDICTED: uncharacterized protein LOC103857015 [Brassica rapa]
BraA01g010470.3C	540	353	38.5513	A01	5394491	5395532	-	-	K12189	virNOG07934	U	sp|Q8VZC9|VPS25_ARATH Vacuolar protein sorting-associated protein 25 OS=Arabidopsis thaliana GN=VPS25 PE=1 SV=1	gi|685258732|ref|XP_009132439.1| PREDICTED: vacuolar protein sorting-associated protein 25 [Brassica rapa]
BraA01g010480.3C	1722	244	8.35631	A01	5396293	5398693	-	GO:0003824;GO:0008152;	K01904	virNOG12082	I	sp|Q84P24|4CLL6_ARATH 4-coumarate--CoA ligase-like 6 OS=Arabidopsis thaliana GN=4CLL6 PE=2 SV=2	gi|685258735|ref|XP_009132447.1| PREDICTED: 4-coumarate--CoA ligase-like 6 isoform X1 [Brassica rapa]
BraA01g010490.3C	3426	726	12.497	A01	5402148	5407951	+	GO:0003682;	K00558	virNOG10393	B	sp|Q94F87|CMT2_ARATH DNA (cytosine-5)-methyltransferase CMT2 OS=Arabidopsis thaliana GN=CMT2 PE=2 SV=3	gi|685258740|ref|XP_009132470.1| PREDICTED: DNA (cytosine-5)-methyltransferase CMT2 isoform X1 [Brassica rapa]
BraA01g010500.3C	3459	80	1.36395	A01	5415667	5419208	-	-	K06685	virNOG05377;euNOG20231;COG4886	SR	sp|P0CB16|DRL25_ARATH Putative disease resistance protein At4g19050 OS=Arabidopsis thaliana GN=At4g19050 PE=3 SV=2	gi|685258746|ref|XP_009132501.1| PREDICTED: putative disease resistance protein At4g19050 [Brassica rapa]
BraA01g010510.3C	1098	19	1.02049	A01	5420709	5421806	-	-	-	virNOG13375	R	sp|Q84WD3|DRL26_ARATH Probable disease resistance protein At4g19060 OS=Arabidopsis thaliana GN=At4g19060 PE=2 SV=2	gi|685258748|ref|XP_009132513.1| PREDICTED: probable disease resistance protein At4g19060 [Brassica rapa]
BraA01g010520.3C	1803	1105	36.143	A01	5424348	5426691	-	GO:0008168;	-	virNOG01670	R	sp|Q94II3|PMTL_ARATH Probable methyltransferase PMT21 OS=Arabidopsis thaliana GN=ERD3 PE=2 SV=1	gi|685258751|ref|XP_009132524.1| PREDICTED: probable methyltransferase PMT21 [Brassica rapa]
BraA01g010530.3C	885	352	23.4562	A01	5431388	5432709	+	-	-	virNOG06266;euNOG00737	S	-	gi|685258755|ref|XP_009132546.1| PREDICTED: uncharacterized protein LOC103857136 [Brassica rapa]
BraA01g010540.3C	756	826	64.4341	A01	5432911	5434161	-	GO:0005515;	-	virNOG06577	R	sp|Q4UMH6|Y381_RICFE Putative ankyrin repeat protein RF_0381 OS=Rickettsia felis (strain ATCC VR-1525 / URRWXCal2) GN=RF_0381 PE=4 SV=1	gi|685258753|ref|XP_009132535.1| PREDICTED: serine/threonine-protein phosphatase 6 regulatory ankyrin repeat subunit A [Brassica rapa]
BraA01g010550.3C	1293	986	44.9714	A01	5438388	5440390	+	GO:0005515;	-	virNOG09330	S	-	gi|685258757|ref|XP_009132556.1| PREDICTED: uncharacterized protein LOC103857147 isoform X1 [Brassica rapa]
BraA01g010560.3C	1788	1379	45.4836	A01	5442720	5444507	+	GO:0016702;GO:0055114;	K09840	virNOG06560	Q	sp|O49675|CCD4_ARATH Probable carotenoid cleavage dioxygenase 4, chloroplastic OS=Arabidopsis thaliana GN=CCD4 PE=1 SV=1	gi|685258762|ref|XP_009132578.1| PREDICTED: probable carotenoid cleavage dioxygenase 4, chloroplastic [Brassica rapa]
BraA01g010570.3C	2205	284	7.59569	A01	5450190	5452472	-	-	-	virNOG03864	F	sp|F4JSH1|APY7_ARATH Probable apyrase 7 OS=Arabidopsis thaliana GN=APY7 PE=2 SV=1	gi|685258765|ref|XP_009132598.1| PREDICTED: probable apyrase 7 [Brassica rapa]
BraA01g010580.3C	1197	392	19.313	A01	5453658	5456117	-	GO:0016020;GO:0016021;GO:0022857;	-	virNOG05468	S	sp|Q8W4R9|WTR35_ARATH WAT1-related protein At4g19185 OS=Arabidopsis thaliana GN=At4g19185 PE=2 SV=1	gi|685258768|ref|XP_009132609.1| PREDICTED: WAT1-related protein At4g19185 isoform X1 [Brassica rapa] gi|923507394|ref|XP_013729798.1| PREDICTED: WAT1-related protein At4g19185-like [Brassica napus]
BraA01g010590.3C	1758	633	21.2345	A01	5456480	5458984	+	GO:0003676;GO:0008270;	-	virNOG00904;virNOG03938	RK	sp|Q8VZ67|Y4919_ARATH Uncharacterized zinc finger CCHC domain-containing protein At4g19190 OS=Arabidopsis thaliana GN=At4g19190 PE=2 SV=1	gi|923507396|ref|XP_013729897.1| PREDICTED: uncharacterized zinc finger CCHC domain-containing protein At4g19190-like [Brassica napus]
BraA01g010600.3C	534	188	20.7622	A01	5460687	5461755	+	-	-	-	-	-	gi|297788769|ref|XP_002862431.1| expressed protein [Arabidopsis lyrata subsp. lyrata] gi|297307940|gb|EFH38689.1| expressed protein [Arabidopsis lyrata subsp. lyrata]
BraA01g010650.3C	1818	936	30.3626	A01	5480300	5482983	+	GO:0005524;GO:0016887;	K06174	virNOG06129	A	sp|Q8LPJ4|AB2E_ARATH ABC transporter E family member 2 OS=Arabidopsis thaliana GN=ABCE2 PE=2 SV=1	gi|923507406|ref|XP_013730294.1| PREDICTED: ABC transporter E family member 2-like [Brassica napus] gi|923507408|ref|XP_013730380.1| PREDICTED: ABC transporter E family member 2-like isoform X1 [Brassica napus] gi|923507410|ref|XP_013730437.1| PREDICTED: ABC transporter E family member 2-like isoform X2 [Brassica napus] gi|923507413|ref|XP_013730510.1| PREDICTED: ABC transporter E family member 2…
BraA01g010670.3C	510	638	73.7748	A01	5505570	5507148	-	-	-	virNOG23270	S	-	gi|685258801|ref|XP_009132716.1| PREDICTED: uncharacterized protein LOC103857288 isoform X2 [Brassica rapa]
BraA01g010710.3C	2316	360	9.16688	A01	5527128	5532541	-	GO:0016491;GO:0055114;	K17756	virNOG01712;COG2303	RE	sp|O65709|FAO4A_ARATH Long-chain-alcohol oxidase FAO4A OS=Arabidopsis thaliana GN=FAO4A PE=3 SV=2	gi|685258808|ref|XP_009132755.1| PREDICTED: long-chain-alcohol oxidase FAO4A [Brassica rapa]
BraA01g010720.3C	771	650	49.7183	A01	5540976	5542375	-	-	-	virNOG17389	S	-	gi|685258810|ref|XP_009132764.1| PREDICTED: uncharacterized protein LOC103857348 [Brassica rapa] gi|923507419|ref|XP_013730702.1| PREDICTED: uncharacterized protein LOC106434366 [Brassica napus]
BraA01g010740.3C	444	96	12.751	A01	5550988	5551833	-	-	-	KOG4287;virNOG20089	SM	-	gi|685258812|ref|XP_009132774.1| PREDICTED: uncharacterized protein LOC103857359 [Brassica rapa]
BraA01g010750.3C	2316	2196	55.918	A01	5553095	5562066	-	-	K19882	virNOG09972;virNOG14489;virNOG02113	M	sp|Q940J8|PAE7_ARATH Pectin acetylesterase 7 OS=Arabidopsis thaliana GN=PAE7 PE=2 SV=1	gi|685258814|ref|XP_009132784.1| PREDICTED: uncharacterized protein LOC103857370 [Brassica rapa]
BraA01g010770.3C	504	9	1.0531	A01	5584719	5585222	-	-	-	virNOG27260	S	-	gi|685258818|ref|XP_009132805.1| PREDICTED: uncharacterized protein LOC103857386 [Brassica rapa]
BraA01g010790.3C	1716	189	6.49534	A01	5598610	5602528	+	-	-	euNOG07950;virNOG03433	S	sp|F4I9E1|NFD4_ARATH Protein NUCLEAR FUSION DEFECTIVE 4 OS=Arabidopsis thaliana GN=NFD4 PE=3 SV=1	gi|685258822|ref|XP_009132824.1| PREDICTED: uncharacterized protein LOC103857403 [Brassica rapa]
BraA01g010800.3C	1485	69	2.74019	A01	5603062	5604546	-	-	-	virNOG02895;COG0438	M	sp|Q59002|Y1607_METJA Uncharacterized glycosyltransferase MJ1607 OS=Methanocaldococcus jannaschii (strain ATCC 43067 / DSM 2661 / JAL-1 / JCM 10045 / NBRC 100440) GN=MJ1607 PE=3 SV=1	gi|685258824|ref|XP_009132837.1| PREDICTED: uncharacterized protein LOC103857412 [Brassica rapa]
BraA01g010810.3C	4476	273	3.59692	A01	5607046	5612118	+	GO:0005515;GO:0007165;GO:0046872;	-	virNOG31392;KOG0198	T	sp|P0DKH5|WR52C_ARATH Disease resistance protein RRS1 OS=Arabidopsis thaliana GN=RRS1 PE=1 SV=1	gi|674954464|emb|CDX78937.1| BnaA01g10040D [Brassica napus]
BraA01g010820.3C	3081	599	11.4655	A01	5613461	5619994	+	-	K17600	virNOG09484	U	sp|F4JT76|VPS54_ARATH Vacuolar protein sorting-associated protein 54, chloroplastic OS=Arabidopsis thaliana GN=VPS54 PE=1 SV=1	gi|685258834|ref|XP_009132876.1| PREDICTED: vacuolar protein sorting-associated protein 54, chloroplastic [Brassica rapa]
BraA01g010830.3C	945	95	5.92856	A01	5620848	5622418	+	GO:0005524;	K03593	virNOG05274	D	sp|Q54F15|NUBPL_DICDI Iron-sulfur protein NUBPL OS=Dictyostelium discoideum GN=nubpl PE=3 SV=1	gi|685258837|ref|XP_009132889.1| PREDICTED: iron-sulfur protein NUBPL [Brassica rapa]
BraA01g010840.3C	1218	192	9.29633	A01	5623479	5625573	+	GO:0000079;GO:0005634;GO:0006355;GO:0019901;	K15188	virNOG01608;virNOG32458	D	sp|Q56YF8|CCT12_ARATH Cyclin-T1-2 OS=Arabidopsis thaliana GN=CYCT1-2 PE=2 SV=2	gi|685258842|ref|XP_009132908.1| PREDICTED: cyclin-T1-2 isoform X2 [Brassica rapa] gi|685258844|ref|XP_009132916.1| PREDICTED: cyclin-T1-2 isoform X2 [Brassica rapa]
BraA01g010860.3C	1341	24	1.05546	A01	5630903	5632243	+	-	-	virNOG00255;virNOG33918	O	sp|Q9QYI4|DJB12_MOUSE DnaJ homolog subfamily B member 12 OS=Mus musculus GN=Dnajb12 PE=1 SV=2	gi|923507631|ref|XP_013734245.1| PREDICTED: adenylate cyclase, terminal-differentiation specific-like [Brassica napus] gi|923507635|ref|XP_013734251.1| PREDICTED: adenylate cyclase, terminal-differentiation specific-like [Brassica napus]
BraA01g010870.3C	3690	1460	23.3337	A01	5633272	5640778	+	GO:0003676;	K14787	virNOG01608;virNOG02186	DR	sp|Q8GYM6|CCT14_ARATH Cyclin-T1-4 OS=Arabidopsis thaliana GN=CYCT1-4 PE=1 SV=1	gi|674933904|emb|CDX99358.1| BnaC01g11940D [Brassica napus]
BraA01g010880.3C	504	13	1.52114	A01	5645848	5646580	+	-	-	-	-	-	gi|685258863|ref|XP_009133005.1| PREDICTED: uncharacterized protein LOC103857548 [Brassica rapa] gi|923507615|ref|XP_013734188.1| PREDICTED: uncharacterized protein LOC106437766 [Brassica napus] gi|674954473|emb|CDX78946.1| BnaA01g10130D [Brassica napus]
BraA01g010890.3C	603	215	21.0271	A01	5647986	5649245	-	-	-	-	-	-	gi|685258865|ref|XP_009133016.1| PREDICTED: uncharacterized protein LOC103857559 [Brassica rapa] gi|923507612|ref|XP_013734175.1| PREDICTED: uncharacterized protein LOC106437760 [Brassica napus]
BraA01g010920.3C	1377	504	21.5851	A01	5656120	5659938	-	GO:0003924;GO:0005525;GO:0016021;	-	virNOG13382;virNOG01596	TU	sp|Q9SN68|RAF2B_ARATH Ras-related protein RABF2b OS=Arabidopsis thaliana GN=RABF2B PE=1 SV=1	gi|685258868|ref|XP_009133025.1| PREDICTED: transmembrane protein 56 [Brassica rapa] gi|685258870|ref|XP_009133033.1| PREDICTED: transmembrane protein 56 [Brassica rapa] gi|685258872|ref|XP_009133040.1| PREDICTED: transmembrane protein 56 [Brassica rapa]
BraA01g010940.3C	1722	78	2.67128	A01	5672302	5674023	+	GO:0003690;GO:0006355;	-	virNOG30607;virNOG00047	K	sp|Q9M219|MTEFH_ARATH Transcription termination factor MTEF18, mitochondrial OS=Arabidopsis thaliana GN=MTERF18 PE=1 SV=1	gi|685258886|ref|XP_009133108.1| PREDICTED: uncharacterized protein LOC103857647 [Brassica rapa]
BraA01g010960.3C	1767	359	11.9816	A01	5679002	5680991	-	GO:0005515;	K14508	virNOG01450	R	sp|Q5ICL9|NPR4_ARATH Regulatory protein NPR4 OS=Arabidopsis thaliana GN=NPR4 PE=1 SV=1	gi|685258889|ref|XP_009133120.1| PREDICTED: regulatory protein NPR4 [Brassica rapa]
BraA01g010970.3C	1626	441	15.9947	A01	5685043	5687302	-	GO:0003676;GO:0004842;GO:0016567;GO:0046872;	-	virNOG08384	O	sp|Q4KLT0|RN217_XENLA Probable E3 ubiquitin-protein ligase RNF217 OS=Xenopus laevis GN=rnf217 PE=2 SV=1	gi|674954483|emb|CDX78956.1| BnaA01g10230D [Brassica napus]
BraA01g011020.3C	1050	85	4.77405	A01	5716253	5717524	+	GO:0005385;GO:0016020;GO:0016021;GO:0030001;GO:0046873;GO:0055085;GO:0071577;	K14709	virNOG11346	P	sp|Q38856|IRT1_ARATH Fe(2+) transport protein 1 OS=Arabidopsis thaliana GN=IRT1 PE=1 SV=2	gi|685258902|ref|XP_009133184.1| PREDICTED: fe(2+) transport protein 1 [Brassica rapa]
BraA01g011030.3C	891	212	14.0319	A01	5725220	5726247	-	-	K19042	virNOG05913;virNOG33610	O	sp|O81851|BOI_ARATH E3 ubiquitin-protein ligase BOI OS=Arabidopsis thaliana GN=BOI PE=1 SV=1	gi|685258906|ref|XP_009133197.1| PREDICTED: E3 ubiquitin-protein ligase BOI [Brassica rapa]
BraA01g011040.3C	2772	941	20.0195	A01	5742095	5746675	+	GO:0016491;GO:0050661;GO:0055114;	K12524	virNOG05761	E	sp|O81852|AKH2_ARATH Bifunctional aspartokinase/homoserine dehydrogenase 2, chloroplastic OS=Arabidopsis thaliana GN=AKHSDH2 PE=1 SV=1	gi|685258909|ref|XP_009133206.1| PREDICTED: bifunctional aspartokinase/homoserine dehydrogenase 2, chloroplastic [Brassica rapa]
BraA01g011050.3C	1140	401	20.7442	A01	5749060	5750850	-	GO:0005975;GO:0008061;	K01183	virNOG14183;virNOG15637;COG3325	G	sp|Q13231|CHIT1_HUMAN Chitotriosidase-1 OS=Homo sapiens GN=CHIT1 PE=1 SV=1	gi|685258912|ref|XP_009133224.1| PREDICTED: chitotriosidase-1-like [Brassica rapa]
BraA01g011070.3C	705	137	11.4601	A01	5762008	5762712	-	GO:0016021;GO:0055085;	K13783	virNOG00502;COG2271	G	sp|Q9SL56|GLPT5_ARATH Putative glycerol-3-phosphate transporter 5 OS=Arabidopsis thaliana GN=At2g13100 PE=2 SV=2	gi|923533865|ref|XP_013705674.1| PREDICTED: putative glycerol-3-phosphate transporter 5 [Brassica napus]
BraA01g011080.3C	666	39	3.45341	A01	5764818	5766434	+	-	-	virNOG05827;euNOG03018	R	sp|O81865|P2A01_ARATH Protein PHLOEM PROTEIN 2-LIKE A1 OS=Arabidopsis thaliana GN=PP2A1 PE=2 SV=1	gi|685258915|ref|XP_009133235.1| PREDICTED: protein PHLOEM PROTEIN 2-LIKE A1-like [Brassica rapa]
BraA01g011100.3C	1602	720	26.505	A01	5770668	5773092	-	GO:0006629;GO:0008374;	-	virNOG09394	I	sp|Q71N54|LCAT4_ARATH Lecithin-cholesterol acyltransferase-like 4 OS=Arabidopsis thaliana GN=LCAT4 PE=1 SV=1	gi|685258917|ref|XP_009133245.1| PREDICTED: lecithin-cholesterol acyltransferase-like 4 [Brassica rapa]
BraA01g011110.3C	7170	1545	12.7077	A01	5776626	5786059	-	GO:0003676;GO:0005515;	K12856	COG5178;virNOG00696	A	sp|Q9SSD2|PRP8A_ARATH Pre-mRNA-processing-splicing factor 8A OS=Arabidopsis thaliana GN=PRP8A PE=1 SV=1	gi|922415946|ref|XP_013597739.1| PREDICTED: pre-mRNA-processing-splicing factor 8-like [Brassica oleracea var. oleracea]
BraA01g011120.3C	2103	54	1.5143	A01	5786962	5789064	-	GO:0005515;	-	virNOG05693	R	sp|P0C8Q3|PP326_ARATH Pentatricopeptide repeat-containing protein At4g19890 OS=Arabidopsis thaliana GN=At4g19890 PE=2 SV=1	gi|685258924|ref|XP_009133290.1| PREDICTED: pentatricopeptide repeat-containing protein At4g19890 [Brassica rapa]
BraA01g011150.3C	2439	45	1.08807	A01	5815164	5818420	+	GO:0015079;GO:0016020;GO:0071805;	K03549	virNOG03185;COG3158	P	sp|O49423|POT9_ARATH Potassium transporter 9 OS=Arabidopsis thaliana GN=POT9 PE=2 SV=2	gi|685258926|ref|XP_009133300.1| PREDICTED: potassium transporter 9 [Brassica rapa] gi|685258928|ref|XP_009133308.1| PREDICTED: potassium transporter 9 [Brassica rapa]
BraA01g011170.3C	381	20	3.09573	A01	5825886	5826266	-	-	-	virNOG25792	S	-	gi|685258932|ref|XP_009133332.1| PREDICTED: uncharacterized protein LOC103857837 [Brassica rapa] gi|923521280|ref|XP_013669063.1| PREDICTED: uncharacterized protein LOC106373436 [Brassica napus] gi|674954493|emb|CDX78966.1| BnaA01g10330D [Brassica napus]
BraA01g011180.3C	660	292	26.0914	A01	5830895	5832048	-	GO:0008080;	-	virNOG19757	R	sp|Q1XDU5|YCF52_PYRYE Uncharacterized N-acetyltransferase ycf52 OS=Pyropia yezoensis GN=ycf52 PE=3 SV=1	gi|685258934|ref|XP_009133343.1| PREDICTED: uncharacterized N-acetyltransferase ycf52 [Brassica rapa]
BraA01g011190.3C	2232	427	11.2821	A01	5832945	5835613	+	GO:0006355;GO:0008270;	-	virNOG10261;virNOG13155;NOG173999	SK	sp|Q5UBY2|FRS1_ARATH Protein FAR1-RELATED SEQUENCE 1 OS=Arabidopsis thaliana GN=FRS1 PE=1 SV=1	gi|685258937|ref|XP_009133354.1| PREDICTED: protein FAR1-RELATED SEQUENCE 1 isoform X1 [Brassica rapa] gi|685258940|ref|XP_009133362.1| PREDICTED: protein FAR1-RELATED SEQUENCE 1 isoform X1 [Brassica rapa]
BraA01g011210.3C	1254	562	26.43	A01	5844679	5846831	-	-	-	virNOG18467	S	sp|O49429|MORF1_ARATH Multiple organellar RNA editing factor 1, mitochondrial OS=Arabidopsis thaliana GN=MORF1 PE=1 SV=1	gi|685258950|ref|XP_009133404.1| PREDICTED: DAG protein, chloroplastic-like [Brassica rapa]
BraA01g011220.3C	459	398	51.1361	A01	5847140	5848018	+	GO:0003676;	-	virNOG24070	R	sp|Q6YWP9|ORRM1_ORYSJ Organelle RRM domain-containing protein 1, chloroplastic OS=Oryza sativa subsp. japonica GN=ORRM1 PE=3 SV=1	gi|685258954|ref|XP_009133425.1| PREDICTED: glycine-rich RNA-binding protein 4, mitochondrial-like [Brassica rapa]
BraA01g011250.3C	3381	65	1.13377	A01	5859435	5863694	-	-	K13144	virNOG06127	S	sp|Q54PL2|INT7_DICDI Integrator complex subunit 7 homolog OS=Dictyostelium discoideum GN=ints7 PE=3 SV=1	gi|685258962|ref|XP_009133454.1| PREDICTED: uncharacterized protein LOC103857948 isoform X1 [Brassica rapa] gi|685258964|ref|XP_009133460.1| PREDICTED: uncharacterized protein LOC103857948 isoform X2 [Brassica rapa]
BraA01g011260.3C	1836	84	2.69814	A01	5864491	5866326	-	-	-	virNOG07075	R	sp|O49436|PP327_ARATH Pentatricopeptide repeat-containing protein At4g20090 OS=Arabidopsis thaliana GN=EMB1025 PE=3 SV=1	gi|685258967|ref|XP_009133470.1| PREDICTED: pentatricopeptide repeat-containing protein At4g20090 [Brassica rapa]
BraA01g011300.3C	1500	219	8.61015	A01	5892768	5894842	+	-	-	virNOG04739	S	sp|O65431|GALS3_ARATH Galactan beta-1,4-galactosyltransferase GALS3 OS=Arabidopsis thaliana GN=GALS3 PE=2 SV=1	gi|685258982|ref|XP_009133544.1| PREDICTED: uncharacterized protein LOC103858013 isoform X2 [Brassica rapa]
BraA01g011330.3C	1653	78	2.78278	A01	5904147	5907231	-	GO:0000287;GO:0008152;GO:0010333;GO:0016829;	-	virNOG30062	H	sp|O65434|TPS07_ARATH Putative terpenoid synthase 7 OS=Arabidopsis thaliana GN=TPS07 PE=3 SV=2	gi|685260494|ref|XP_009140221.1| PREDICTED: LOW QUALITY PROTEIN: putative terpenoid synthase 7 [Brassica rapa]
BraA01g011340.3C	732	3250	261.836	A01	5918245	5919951	+	GO:0046658;GO:0051716;	-	virNOG20752	R	sp|Q96262|PCAP1_ARATH Plasma membrane-associated cation-binding protein 1 OS=Arabidopsis thaliana GN=PCAP1 PE=1 SV=1	gi|685258988|ref|XP_009133577.1| PREDICTED: plasma membrane-associated cation-binding protein 1 [Brassica rapa]
BraA01g011350.3C	2901	124	2.52076	A01	5926313	5929555	+	GO:0004672;GO:0005515;GO:0005524;GO:0006468;	-	virNOG11468	T	sp|O65440|BAME3_ARATH Leucine-rich repeat receptor-like serine/threonine-protein kinase BAM3 OS=Arabidopsis thaliana GN=BAM3 PE=2 SV=3	gi|685258991|ref|XP_009133589.1| PREDICTED: leucine-rich repeat receptor-like serine/threonine-protein kinase BAM3 [Brassica rapa]
BraA01g011360.3C	612	450	43.3629	A01	5931229	5932058	+	GO:0005634;GO:0006367;GO:0046982;	K03135	virNOG18202	K	sp|Q9M565|TAF11_ARATH Transcription initiation factor TFIID subunit 11 OS=Arabidopsis thaliana GN=TAF11 PE=1 SV=1	gi|685258993|ref|XP_009133602.1| PREDICTED: transcription initiation factor TFIID subunit 11 [Brassica rapa] gi|923684808|ref|XP_013654744.1| PREDICTED: transcription initiation factor TFIID subunit 11-like [Brassica napus]
BraA01g011370.3C	1197	467	23.0081	A01	5933683	5936568	+	-	-	braNOG17172;virNOG14001	S	-	gi|685258998|ref|XP_009133621.1| PREDICTED: serine/threonine-protein kinase pakA-like isoform X2 [Brassica rapa]
BraA01g011380.3C	1569	259	9.73497	A01	5937231	5939217	+	-	K07765	virNOG05871;COG0750	OM	sp|F4JUU5|S2P_ARATH Membrane-bound transcription factor site-2 protease homolog OS=Arabidopsis thaliana GN=S2P PE=2 SV=2	gi|685259001|ref|XP_009133632.1| PREDICTED: membrane-bound transcription factor site-2 protease isoform X1 [Brassica rapa] gi|685259004|ref|XP_009133638.1| PREDICTED: membrane-bound transcription factor site-2 protease isoform X2 [Brassica rapa]
BraA01g011390.3C	1791	2491	82.023	A01	5965968	5969634	+	-	K01937	virNOG28769;virNOG03792;COG0504	F	sp|Q6GME1|PYRG2_XENLA CTP synthase 2 OS=Xenopus laevis GN=ctps2 PE=2 SV=1	gi|685259010|ref|XP_009133667.1| PREDICTED: CTP synthase [Brassica rapa] gi|685259013|ref|XP_009133673.1| PREDICTED: CTP synthase [Brassica rapa]
BraA01g011400.3C	1560	61	2.30602	A01	5970721	5974661	+	GO:0005634;GO:0016491;GO:0055114;	K10744	virNOG07566;virNOG10505	S	sp|Q5PQ59|ALKB6_XENLA Alpha-ketoglutarate-dependent dioxygenase alkB homolog 6 OS=Xenopus laevis GN=alkbh6 PE=2 SV=1	gi|674954514|emb|CDX78987.1| BnaA01g10540D [Brassica napus]
BraA01g011410.3C	1413	1798	75.0421	A01	5974922	5976334	+	GO:0003924;GO:0005525;	K02358	virNOG04003	J	sp|P17745|EFTU_ARATH Elongation factor Tu, chloroplastic OS=Arabidopsis thaliana GN=TUFA PE=1 SV=1	gi|923688757|ref|XP_013655876.1| PREDICTED: elongation factor Tu, chloroplastic [Brassica napus]
BraA01g011430.3C	663	263	23.3938	A01	5980024	5981744	-	GO:0007034;	K12191	virNOG01715;COG5491	NU	sp|Q0WTY4|VPS2B_ARATH Vacuolar protein sorting-associated protein 2 homolog 2 OS=Arabidopsis thaliana GN=VPS2.2 PE=1 SV=2	gi|685260498|ref|XP_009140251.1| PREDICTED: vacuolar protein sorting-associated protein 2 homolog 2-like, partial [Brassica rapa]
BraA01g011440.3C	519	603	68.5185	A01	5983953	5985131	+	-	-	virNOG20596	S	sp|P94077|LSD1_ARATH Protein LSD1 OS=Arabidopsis thaliana GN=LSD1 PE=1 SV=1	gi|923688778|ref|XP_013655883.1| PREDICTED: protein LSD1-like isoform X3 [Brassica napus] gi|923688782|ref|XP_013655884.1| PREDICTED: protein LSD1-like isoform X3 [Brassica napus]
BraA01g011450.3C	2889	1153	23.5364	A01	5986509	5991065	+	-	K11446	virNOG03902	R	sp|Q8GUI6|JMJ14_ARATH Probable lysine-specific demethylase JMJ14 OS=Arabidopsis thaliana GN=JMJ14 PE=1 SV=1	gi|685259046|ref|XP_009133815.1| PREDICTED: probable lysine-specific demethylase JMJ14 isoform X2 [Brassica rapa]
BraA01g011460.3C	876	474	31.9104	A01	5991579	5993896	-	GO:0005515;	-	virNOG02310	U	sp|Q9SPE5|SNAG_ARATH Gamma-soluble NSF attachment protein OS=Arabidopsis thaliana GN=GSNAP PE=2 SV=1	gi|685259039|ref|XP_009133787.1| PREDICTED: gamma-soluble NSF attachment protein [Brassica rapa]
BraA01g011480.3C	2577	303	6.93403	A01	5994983	5998412	-	GO:0004252;GO:0006508;	-	virNOG02489	O	sp|Q9SUN6|SBT22_ARATH Subtilisin-like protease SBT2.2 OS=Arabidopsis thaliana GN=SBT2.2 PE=3 SV=1	gi|685259052|ref|XP_009133843.1| PREDICTED: subtilisin-like protease isoform X1 [Brassica rapa] gi|685259054|ref|XP_009133851.1| PREDICTED: subtilisin-like protease isoform X1 [Brassica rapa]
BraA01g011490.3C	798	954	70.5023	A01	6000562	6001359	-	-	K11086	COG1958;virNOG14656	AK	sp|Q9N1Q0|RSMB_MACEU Small nuclear ribonucleoprotein-associated protein B&apos; OS=Macropus eugenii GN=SNRPB PE=2 SV=1	gi|923688814|ref|XP_013655894.1| PREDICTED: small nuclear ribonucleoprotein-associated proteins B and B&apos;-like [Brassica napus] gi|674954523|emb|CDX78996.1| BnaA01g10630D [Brassica napus]
BraA01g011500.3C	1236	338	16.1271	A01	6003644	6005509	-	-	K12448	COG1087;virNOG32283;virNOG08786	M	sp|Q9SUN3|ARAE3_ARATH Probable UDP-arabinose 4-epimerase 3 OS=Arabidopsis thaliana GN=At4g20460 PE=2 SV=3	gi|685259062|ref|XP_009133895.1| PREDICTED: probable UDP-arabinose 4-epimerase 3 [Brassica rapa] gi|674954525|emb|CDX78998.1| BnaA01g10650D [Brassica napus]
BraA01g011510.3C	2181	55	1.48718	A01	6009181	6011361	+	GO:0005515;	-	virNOG13339	R	sp|Q9SVH3|PP328_ARATH Pentatricopeptide repeat-containing protein At4g20740 OS=Arabidopsis thaliana GN=At4g20740 PE=3 SV=1	gi|685259069|ref|XP_009133931.1| PREDICTED: pentatricopeptide repeat-containing protein At4g20740 [Brassica rapa]
BraA01g011520.3C	909	98	6.35799	A01	6012025	6013458	+	-	-	virNOG01693	Q	sp|Q7Z9I2|YCP9_SCHPO Uncharacterized oxidoreductase C663.09c OS=Schizosaccharomyces pombe (strain 972 / ATCC 24843) GN=SPCC663.09c PE=3 SV=1	gi|685259067|ref|XP_009133917.1| PREDICTED: uncharacterized oxidoreductase C663.09c [Brassica rapa]
BraA01g011540.3C	567	112	11.6491	A01	6017592	6018158	-	GO:0005509;	K13448	virNOG19882	T	sp|Q9SVG9|CML42_ARATH Calcium-binding protein CML42 OS=Arabidopsis thaliana GN=CML42 PE=1 SV=1	gi|685259071|ref|XP_009133942.1| PREDICTED: calcium-binding protein CML42 [Brassica rapa] gi|674954529|emb|CDX79002.1| BnaA01g10690D [Brassica napus]
BraA01g011580.3C	1524	200	7.73932	A01	6037911	6039567	-	GO:0005515;	-	virNOG29678;virNOG27606	SO	sp|Q56XW8|FBL30_ARATH F-box/LRR-repeat protein At1g48400 OS=Arabidopsis thaliana GN=At1g48400 PE=2 SV=2	gi|685259080|ref|XP_009133988.1| PREDICTED: F-box/LRR-repeat protein At1g48400-like isoform X1 [Brassica rapa]
BraA01g011600.3C	1608	264	9.68223	A01	6042896	6044503	+	GO:0003824;GO:0016491;GO:0016614;GO:0050660;GO:0055114;	-	virNOG15366;virNOG39050;virNOG39040	R	sp|Q9SVG5|BBE18_ARATH Berberine bridge enzyme-like 18 OS=Arabidopsis thaliana GN=At4g20820 PE=3 SV=1	gi|685259085|ref|XP_009134010.1| PREDICTED: cannabidiolic acid synthase-like 1 [Brassica rapa] gi|674954534|emb|CDX79007.1| BnaA01g10740D [Brassica napus]
BraA01g011610.3C	1620	3667	133.491	A01	6048922	6050927	+	GO:0003824;GO:0016491;GO:0016614;GO:0050660;GO:0055114;	-	virNOG00954;COG0277	CR	sp|Q9SVG4|RETOL_ARATH Berberine bridge enzyme-like 19 OS=Arabidopsis thaliana GN=At4g20830 PE=1 SV=2	gi|685259087|ref|XP_009134021.1| PREDICTED: reticuline oxidase-like protein [Brassica rapa]
BraA01g011620.3C	4104	1501	21.569	A01	6053355	6062091	-	GO:0004252;GO:0006508;	K01280	virNOG02111	O	sp|F4JVN6|TPPII_ARATH Tripeptidyl-peptidase 2 OS=Arabidopsis thaliana GN=TPP2 PE=1 SV=1	gi|685259089|ref|XP_009134032.1| PREDICTED: tripeptidyl-peptidase 2 [Brassica rapa]
BraA01g011640.3C	714	1770	146.195	A01	6071973	6073177	-	GO:0005506;GO:0008610;GO:0016491;GO:0055114;	K19706	virNOG10935	I	sp|Q9SUC5|FAH2_ARATH Dihydroceramide fatty acyl 2-hydroxylase FAH2 OS=Arabidopsis thaliana GN=FAH2 PE=1 SV=1	gi|685259095|ref|XP_009134054.1| PREDICTED: fatty acid 2-hydroxylase 2 [Brassica rapa] gi|685259097|ref|XP_009134061.1| PREDICTED: fatty acid 2-hydroxylase 2 [Brassica rapa] gi|923507857|ref|XP_013735170.1| PREDICTED: fatty acid 2-hydroxylase 2 [Brassica napus] gi|923507861|ref|XP_013735178.1| PREDICTED: fatty acid 2-hydroxylase 2 [Brassica napus] gi|923740603|ref|XP_013671117.1| PREDICTED: fatty…
BraA01g011650.3C	1215	611	29.6567	A01	6078028	6079242	-	-	-	virNOG22164;euNOG17519	S	-	gi|685259099|ref|XP_009134073.1| PREDICTED: uncharacterized protein LOC103858457 [Brassica rapa]
BraA01g011660.3C	420	295	41.4219	A01	6081586	6082005	+	-	K07375	COG5023;virNOG27941	Z	sp|P29517|TBB9_ARATH Tubulin beta-9 chain OS=Arabidopsis thaliana GN=TUBB9 PE=1 SV=1	gi|685259102|ref|XP_009134084.1| PREDICTED: tubulin beta-9 chain [Brassica rapa]
BraA01g011670.3C	402	511	74.964	A01	6082126	6082631	+	-	K07375	COG5023;virNOG28642;virNOG27941	Z	sp|P18025|TBB1_MAIZE Tubulin beta-1 chain OS=Zea mays GN=TUBB1 PE=2 SV=1	gi|803378193|emb|CEO92105.1| beta-tubulin, partial [Camelina microcarpa]
BraA01g011680.3C	2766	457	9.74365	A01	6083643	6093698	-	-	-	virNOG09385	R	sp|Q9C5Q8|HEN1_ARATH Small RNA 2&apos;-O-methyltransferase OS=Arabidopsis thaliana GN=HEN1 PE=1 SV=1	gi|685259104|ref|XP_009134095.1| PREDICTED: small RNA 2&apos;-O-methyltransferase [Brassica rapa]
BraA01g011700.3C	2973	102	2.02331	A01	6098036	6101884	-	-	-	virNOG09385	R	sp|Q9C5Q8|HEN1_ARATH Small RNA 2&apos;-O-methyltransferase OS=Arabidopsis thaliana GN=HEN1 PE=1 SV=1	gi|923507841|ref|XP_013735085.1| PREDICTED: small RNA 2&apos;-O-methyltransferase-like [Brassica napus]
BraA01g011710.3C	2829	216	4.50276	A01	6104468	6107790	+	GO:0004672;GO:0005515;GO:0005524;GO:0006468;	-	virNOG02144	T	sp|C0LGQ9|Y4294_ARATH Probable LRR receptor-like serine/threonine-protein kinase At4g20940 OS=Arabidopsis thaliana GN=At4g20940 PE=1 SV=1	gi|297804072|ref|XP_002869920.1| leucine-rich repeat family protein [Arabidopsis lyrata subsp. lyrata] gi|297315756|gb|EFH46179.1| leucine-rich repeat family protein [Arabidopsis lyrata subsp. lyrata]
BraA01g011800.3C	291	10	2.02658	A01	6157934	6158224	+	-	-	virNOG27051;virNOG00918;KOG2287	SG	-	gi|674954554|emb|CDX79027.1| BnaA01g10940D [Brassica napus]
BraA01g011820.3C	2064	42	1.20004	A01	6166943	6169563	+	GO:0006486;GO:0008378;GO:0016020;GO:0030246;	-	virNOG00918	G	sp|A7XDQ9|B3GTK_ARATH Hydroxyproline O-galactosyltransferase GALT2 OS=Arabidopsis thaliana GN=GALT2 PE=1 SV=1	gi|685259159|ref|XP_009134321.1| PREDICTED: probable beta-1,3-galactosyltransferase 20 [Brassica rapa]
BraA01g011850.3C	600	19	1.8675	A01	6177477	6178901	-	GO:0009055;GO:0051536;	-	virNOG11146	C	sp|Q8S904|MFDX2_ARATH Adrenodoxin-like protein 2, mitochondrial OS=Arabidopsis thaliana GN=MFDX2 PE=2 SV=1	gi|685259163|ref|XP_009134344.1| PREDICTED: adrenodoxin-like protein, mitochondrial [Brassica rapa]
BraA01g011860.3C	207	210	59.8283	A01	6180517	6180986	+	-	-	virNOG24879	S	-	gi|923521369|ref|XP_013669236.1| PREDICTED: uncharacterized protein LOC106373633 [Brassica napus] gi|674954560|emb|CDX79033.1| BnaA01g11000D [Brassica napus]
BraA01g011880.3C	438	997	134.239	A01	6186960	6187797	+	-	K12873	virNOG06256	K	sp|Q94DE2|BD31A_ORYSJ Protein BUD31 homolog 1 OS=Oryza sativa subsp. japonica GN=Os01g0857700 PE=2 SV=1	gi|685259175|ref|XP_009134394.1| PREDICTED: protein BUD31 homolog 1 [Brassica rapa] gi|922412825|ref|XP_013639795.1| PREDICTED: protein BUD31 homolog 1 [Brassica oleracea var. oleracea] gi|923507822|ref|XP_013735010.1| PREDICTED: protein BUD31 homolog 1 [Brassica napus] gi|923507824|ref|XP_013735019.1| PREDICTED: protein BUD31 homolog 1 [Brassica napus] gi|923740624|ref|XP_013671124.1| PREDICTED:…
BraA01g011890.3C	723	265	21.6155	A01	6188830	6189552	-	-	-	virNOG14575;euNOG13749;virNOG39449	S	-	gi|674954563|emb|CDX79036.1| BnaA01g11030D [Brassica napus]
BraA01g011910.3C	396	33	4.91447	A01	6197813	6199178	-	-	K01613	KOG2420;virNOG10106	I	sp|Q84V22|PSD1_ARATH Phosphatidylserine decarboxylase proenzyme 1, mitochondrial OS=Arabidopsis thaliana GN=PSD1 PE=2 SV=1	gi|674885778|emb|CDY46776.1| BnaCnng14450D [Brassica napus]
BraA01g011920.3C	2064	987	28.201	A01	6202397	6207101	+	-	K12667	virNOG07902	O	sp|Q93Z16|RPN2_ARATH Dolichyl-diphosphooligosaccharide--protein glycosyltransferase subunit 2 OS=Arabidopsis thaliana GN=RPN2 PE=1 SV=1	gi|685259187|ref|XP_009134445.1| PREDICTED: dolichyl-diphosphooligosaccharide--protein glycosyltransferase subunit 2 [Brassica rapa]
BraA01g011930.3C	951	97	6.01518	A01	6207930	6214696	+	GO:0005096;	K12486	COG5347;virNOG02389	TU	sp|Q9FVJ3|AGD12_ARATH ADP-ribosylation factor GTPase-activating protein AGD12 OS=Arabidopsis thaliana GN=AGD12 PE=1 SV=1	gi|685259195|ref|XP_009134478.1| PREDICTED: ADP-ribosylation factor GTPase-activating protein AGD12-like [Brassica rapa] gi|685259197|ref|XP_009134486.1| PREDICTED: ADP-ribosylation factor GTPase-activating protein AGD12-like [Brassica rapa]
BraA01g011950.3C	1992	117	3.46381	A01	6217303	6220010	+	-	K09540	virNOG12853;virNOG29805	O	sp|F4JIN3|DNJ29_ARATH DnaJ protein ERDJ2B OS=Arabidopsis thaliana GN=ERDJ2B PE=1 SV=1	gi|685259205|ref|XP_009134514.1| PREDICTED: translocation protein SEC63 homolog [Brassica rapa] gi|685259207|ref|XP_009134520.1| PREDICTED: translocation protein SEC63 homolog [Brassica rapa]
BraA01g011960.3C	915	94	6.05849	A01	6220292	6221547	-	GO:0005515;	-	NOG55225;virNOG00230	SR	sp|Q8LG95|PP332_ARATH Pentatricopeptide repeat-containing protein At4g21190 OS=Arabidopsis thaliana GN=EMB1417 PE=2 SV=1	gi|685259200|ref|XP_009134495.1| PREDICTED: pentatricopeptide repeat-containing protein At4g21190 isoform X1 [Brassica rapa]
BraA01g011990.3C	1200	204	10.0255	A01	6242651	6244265	+	GO:0005524;GO:0016772;	K20115	virNOG04050	R	sp|O49562|PDRP1_ARATH Pyruvate, phosphate dikinase regulatory protein 1, chloroplastic OS=Arabidopsis thaliana GN=RP1 PE=1 SV=1	gi|685259214|ref|XP_009134561.1| PREDICTED: pyruvate, phosphate dikinase regulatory protein 1, chloroplastic [Brassica rapa]
BraA01g012000.3C	603	148	14.4744	A01	6250127	6252584	-	-	-	virNOG21798	S	-	gi|685259217|ref|XP_009134573.1| PREDICTED: uncharacterized protein LOC103858880 [Brassica rapa] gi|685259220|ref|XP_009134580.1| PREDICTED: uncharacterized protein LOC103858880 [Brassica rapa] gi|923508445|ref|XP_013737367.1| PREDICTED: uncharacterized protein LOC106440287 [Brassica napus] gi|923508447|ref|XP_013737375.1| PREDICTED: uncharacterized protein LOC106440287 [Brassica napus] gi|674954…
BraA01g012030.3C	684	1594	137.433	A01	6265880	6266724	+	GO:0005509;GO:0009523;GO:0009654;GO:0015979;GO:0019898;	K08901	virNOG10745	R	sp|Q9XFT3|PSBQ1_ARATH Oxygen-evolving enhancer protein 3-1, chloroplastic OS=Arabidopsis thaliana GN=PSBQ1 PE=1 SV=3	gi|923846591|ref|XP_013702607.1| PREDICTED: oxygen-evolving enhancer protein 3-1, chloroplastic-like [Brassica napus] gi|923909467|ref|XP_013724581.1| PREDICTED: oxygen-evolving enhancer protein 3-1, chloroplastic-like [Brassica napus]
BraA01g012050.3C	507	43	5.00171	A01	6270291	6270964	-	-	-	virNOG20126	S	-	gi|685259230|ref|XP_009134632.1| PREDICTED: uncharacterized protein LOC103858928 [Brassica rapa] gi|923507795|ref|XP_013734889.1| PREDICTED: uncharacterized protein LOC106438317 [Brassica napus] gi|923508436|ref|XP_013737329.1| PREDICTED: uncharacterized protein LOC106440252 [Brassica napus] gi|674954581|emb|CDX79054.1| BnaA01g11210D [Brassica napus]
BraA01g012090.3C	1122	305	16.0311	A01	6280764	6281885	-	GO:0004842;GO:0005488;GO:0005515;GO:0016567;	-	virNOG10295	O	sp|O81902|PUB8_ARATH U-box domain-containing protein 8 OS=Arabidopsis thaliana GN=PUB8 PE=2 SV=1	gi|685259239|ref|XP_009134680.1| PREDICTED: U-box domain-containing protein 8 [Brassica rapa]
BraA01g012140.3C	2808	301	6.3216	A01	6300636	6304820	-	-	K15601	KOG1356;virNOG12289	K	sp|Q9SSE9|JMJ25_ARATH Lysine-specific demethylase JMJ25 OS=Arabidopsis thaliana GN=JMJ25 PE=1 SV=1	gi|685259250|ref|XP_009134735.1| PREDICTED: uncharacterized protein LOC103859003 isoform X1 [Brassica rapa]
BraA01g012170.3C	879	914	61.3218	A01	6329753	6331499	+	GO:0005789;	-	virNOG08242;virNOG31865;NOG38207	U	sp|Q8VYN2|VAP42_ARATH Vesicle-associated protein 4-2 OS=Arabidopsis thaliana GN=PVA42 PE=1 SV=1	gi|685259262|ref|XP_009134790.1| PREDICTED: vesicle-associated protein 4-2 [Brassica rapa]
BraA01g012180.3C	1140	476	24.6241	A01	6332034	6333867	+	GO:0008152;GO:0016787;	K00861	virNOG04523	H	sp|Q84MD8|FHYRK_ARATH Bifunctional riboflavin kinase/FMN phosphatase OS=Arabidopsis thaliana GN=FHY PE=1 SV=1	gi|685259264|ref|XP_009134802.1| PREDICTED: bifunctional riboflavin kinase/FMN phosphatase [Brassica rapa]
BraA01g012190.3C	1542	222	8.49036	A01	6334184	6337090	-	GO:0005215;GO:0016020;GO:0016021;GO:0022857;GO:0022891;GO:0055085;	-	virNOG01520;virNOG03715	R	sp|O65413|STP12_ARATH Sugar transport protein 12 OS=Arabidopsis thaliana GN=STP12 PE=2 SV=1	gi|685259266|ref|XP_009134813.1| PREDICTED: sugar transport protein 12 [Brassica rapa] gi|674954593|emb|CDX79066.1| BnaA01g11330D [Brassica napus]
BraA01g012200.3C	678	60	5.2189	A01	6340033	6340710	-	-	-	virNOG22998;virNOG40621	S	-	gi|685259268|ref|XP_009134823.1| PREDICTED: uncharacterized protein LOC103859088 [Brassica rapa]
BraA01g012220.3C	624	264	24.9504	A01	6350295	6351082	-	GO:0005515;	-	virNOG25009;virNOG19628	R	sp|O65416|SKI27_ARATH F-box protein SKIP27 OS=Arabidopsis thaliana GN=SKIP27 PE=1 SV=2	gi|685259270|ref|XP_009134834.1| PREDICTED: F-box protein SKIP27 [Brassica rapa]
BraA01g012230.3C	1212	200	9.73162	A01	6351604	6354357	-	GO:0005515;	-	virNOG08820	R	sp|Q60525|WAP53_MESAU Telomerase Cajal body protein 1 OS=Mesocricetus auratus GN=Wrap53 PE=2 SV=1	gi|674954596|emb|CDX79069.1| BnaA01g11360D [Brassica napus]
BraA01g012240.3C	2241	134	3.52631	A01	6354897	6360057	+	GO:0005515;	K03351	virNOG11492	D	sp|O65418|APC4_ARATH Anaphase-promoting complex subunit 4 OS=Arabidopsis thaliana GN=APC4 PE=2 SV=2	gi|685259277|ref|XP_009134863.1| PREDICTED: anaphase-promoting complex subunit 4 [Brassica rapa]
BraA01g012250.3C	2097	250	7.03071	A01	6360742	6366013	+	GO:0003677;	-	virNOG09200	K	sp|O65420|VAL3_ARATH B3 domain-containing transcription factor VAL3 OS=Arabidopsis thaliana GN=VAL3 PE=4 SV=3	gi|685259281|ref|XP_009134879.1| PREDICTED: B3 domain-containing transcription factor VAL3 isoform X2 [Brassica rapa]
BraA01g012260.3C	630	617	57.7567	A01	6366483	6367112	-	-	K12184	virNOG12716	U	sp|O65421|VP281_ARATH Vacuolar protein sorting-associated protein 28 homolog 1 OS=Arabidopsis thaliana GN=VPS28-1 PE=1 SV=1	gi|685259283|ref|XP_009134891.1| PREDICTED: vacuolar protein sorting-associated protein 28 homolog 1 [Brassica rapa] gi|685259285|ref|XP_009134899.1| PREDICTED: vacuolar protein sorting-associated protein 28 homolog 1 [Brassica rapa] gi|685259287|ref|XP_009134906.1| PREDICTED: vacuolar protein sorting-associated protein 28 homolog 1 [Brassica rapa] gi|923508367|ref|XP_013737089.1| PREDICTED: vacu…
BraA01g012270.3C	885	3178	211.772	A01	6368617	6369741	-	-	-	virNOG04072	T	sp|Q54WM0|T1843_DICDI Transmembrane protein 184 homolog DDB_G0279555 OS=Dictyostelium discoideum GN=tmem184C PE=3 SV=1	gi|685259299|ref|XP_009134968.1| PREDICTED: transmembrane protein 184 homolog DDB_G0279555 [Brassica rapa] gi|685259301|ref|XP_009134976.1| PREDICTED: transmembrane protein 184 homolog DDB_G0279555 [Brassica rapa]
BraA01g012290.3C	1368	4704	202.786	A01	6374951	6376733	-	GO:0005515;	-	virNOG10584	S	sp|Q9LVA0|BAG7_ARATH BAG family molecular chaperone regulator 7 OS=Arabidopsis thaliana GN=BAG7 PE=1 SV=1	gi|685259295|ref|XP_009134948.1| PREDICTED: BAG family molecular chaperone regulator 7-like [Brassica rapa]
BraA01g012300.3C	2004	2872	84.5171	A01	6378174	6382303	+	GO:0003676;GO:0004519;GO:0006308;GO:0016491;GO:0016788;GO:0055114;	-	virNOG01107;virNOG01896	QR	sp|F4JJL0|ENDO4_ARATH Endonuclease 4 OS=Arabidopsis thaliana GN=ENDO4 PE=3 SV=1	gi|685259289|ref|XP_009134917.1| PREDICTED: endonuclease 4 [Brassica rapa]
BraA01g012340.3C	2256	1274	33.3034	A01	6394747	6398001	-	GO:0004252;GO:0006508;	-	virNOG33074;COG1404	O	sp|Q9SVT4|SBT3E_ARATH Subtilisin-like protease SBT3.14 OS=Arabidopsis thaliana GN=SBT3.14 PE=3 SV=2	gi|685259307|ref|XP_009135013.1| PREDICTED: subtilisin-like protease SBT5.3 [Brassica rapa]
BraA01g012350.3C	1608	818	30.0003	A01	6399425	6403702	-	-	K12829	virNOG03812	A	sp|Q13435|SF3B2_HUMAN Splicing factor 3B subunit 2 OS=Homo sapiens GN=SF3B2 PE=1 SV=2	gi|685259309|ref|XP_009135024.1| PREDICTED: splicing factor 3B subunit 2 [Brassica rapa]
BraA01g012360.3C	2970	56	1.11196	A01	6407112	6413569	+	-	K18998	virNOG01524;virNOG03562	K	sp|Q5YDB6|CPL1_ARATH RNA polymerase II C-terminal domain phosphatase-like 1 OS=Arabidopsis thaliana GN=CPL1 PE=1 SV=1	gi|685259311|ref|XP_009135034.1| PREDICTED: RNA polymerase II C-terminal domain phosphatase-like 1 [Brassica rapa]
BraA01g012370.3C	1752	189	6.36188	A01	6414144	6416171	-	-	-	virNOG28299;virNOG05618	P	sp|Q8GXN2|PTR47_ARATH Protein NRT1/ PTR FAMILY 7.2 OS=Arabidopsis thaliana GN=NPF7.2 PE=2 SV=2	gi|685259313|ref|XP_009135044.1| PREDICTED: protein NRT1/ PTR FAMILY 7.2-like [Brassica rapa] gi|893670254|gb|AKQ98332.1| nitrate transporter 1.8 [Brassica juncea]
BraA01g012380.3C	2763	338	7.21429	A01	6449381	6452143	+	-	-	virNOG04441	S	-	gi|685259317|ref|XP_009135061.1| PREDICTED: uncharacterized protein LOC103859300 [Brassica rapa]
BraA01g012410.3C	3645	1194	19.3181	A01	6464033	6470264	-	-	K03010	virNOG07480	K	sp|P38420|NRPB2_ARATH DNA-directed RNA polymerase II subunit 2 OS=Arabidopsis thaliana GN=NRPB2 PE=1 SV=2	gi|923508340|ref|XP_013736979.1| PREDICTED: DNA-directed RNA polymerase II subunit 2 [Brassica napus] gi|923646396|ref|XP_013642981.1| PREDICTED: DNA-directed RNA polymerase II subunit 2 [Brassica napus]
BraA01g012420.3C	735	468	37.5505	A01	6470575	6473200	+	-	-	virNOG22491	S	-	gi|685259325|ref|XP_009135102.1| PREDICTED: uncharacterized protein LOC103859331 isoform X2 [Brassica rapa] gi|923521528|ref|XP_013669621.1| PREDICTED: uncharacterized protein LOC106374058 isoform X2 [Brassica napus] gi|923646389|ref|XP_013642980.1| PREDICTED: uncharacterized protein LOC106347905 isoform X2 [Brassica napus]
BraA01g012480.3C	2280	259	6.69919	A01	6511853	6515061	+	GO:0003677;GO:0006355;GO:0008289;GO:0043565;	K09338	euNOG06552;virNOG01745	K	sp|Q8RWU4|ATML1_ARATH Homeobox-leucine zipper protein MERISTEM L1 OS=Arabidopsis thaliana GN=ATML1 PE=2 SV=1	gi|685259342|ref|XP_009135189.1| PREDICTED: homeobox-leucine zipper protein MERISTEM L1 isoform X2 [Brassica rapa]
BraA01g012500.3C	1410	249	10.4145	A01	6520037	6522211	-	GO:0001522;GO:0003723;GO:0009451;GO:0009982;	-	virNOG03079	A	sp|Q9SVS0|PUS6_ARATH RNA pseudouridine synthase 6, chloroplastic OS=Arabidopsis thaliana GN=At4g21770 PE=2 SV=1	gi|685259344|ref|XP_009135200.1| PREDICTED: RNA pseudouridine synthase 6, chloroplastic [Brassica rapa]
BraA01g012530.3C	1836	1552	49.8513	A01	6535770	6540437	+	GO:0003924;	K06883	virNOG04189;virNOG07646;NOG00233	SRL	sp|Q9FEG2|TOM1_ARATH Tobamovirus multiplication protein 1 OS=Arabidopsis thaliana GN=TOM1 PE=1 SV=1	gi|685259362|ref|XP_009135278.1| PREDICTED: GPN-loop GTPase 1 homolog [Brassica rapa]
BraA01g012540.3C	735	300	24.0709	A01	6540719	6542308	-	GO:0004252;GO:0016021;	K13989	virNOG02714;COG5291	S	sp|Q8VZ96|DER21_ARATH Derlin-2.1 OS=Arabidopsis thaliana GN=DER2.1 PE=2 SV=3	gi|923646359|ref|XP_013642970.1| PREDICTED: derlin-2.1 [Brassica napus] gi|674954624|emb|CDX79097.1| BnaA01g11640D [Brassica napus]
BraA01g012550.3C	3672	185	2.97116	A01	6543568	6550055	+	GO:0005488;GO:0005515;GO:0007051;	K16743	virNOG05346	Z	sp|P62297|ASPM_SHEEP Abnormal spindle-like microcephaly-associated protein homolog (Fragment) OS=Ovis aries GN=ASPM PE=2 SV=1	gi|685259369|ref|XP_009135305.1| PREDICTED: abnormal spindle-like microcephaly-associated protein homolog isoform X3 [Brassica rapa]
BraA01g012560.3C	645	1353	123.707	A01	6550499	6551352	-	-	K07305	virNOG18569	O	sp|Q9C5C8|MSRB2_ARATH Peptide methionine sulfoxide reductase B2, chloroplastic OS=Arabidopsis thaliana GN=MSRB2 PE=1 SV=1	gi|685259371|ref|XP_009135314.1| PREDICTED: peptide methionine sulfoxide reductase B5 [Brassica rapa]
BraA01g012570.3C	417	1639	231.793	A01	6552240	6552797	-	-	K13993	virNOG21347;KOG0710	O	sp|O49710|HS154_ARATH 15.4 kDa class V heat shock protein OS=Arabidopsis thaliana GN=HSP15.4 PE=2 SV=1	gi|685259374|ref|XP_009135325.1| PREDICTED: 15.4 kDa class V heat shock protein [Brassica rapa]
BraA01g012580.3C	2586	292	6.65905	A01	6553704	6558334	+	GO:0005515;	-	virNOG01250	S	sp|O49711|PP335_ARATH Pentatricopeptide repeat-containing protein At4g21880, mitochondrial OS=Arabidopsis thaliana GN=At4g21880 PE=3 SV=2	gi|685259382|ref|XP_009135359.1| PREDICTED: pentatricopeptide repeat-containing protein At4g21880, mitochondrial isoform X1 [Brassica rapa]
BraA01g012630.3C	1551	67	2.54754	A01	6576388	6578397	-	GO:0005515;	K18213	virNOG08555	S	sp|F4JKB6|PRRP3_ARATH Proteinaceous RNase P 3 OS=Arabidopsis thaliana GN=PRORP3 PE=1 SV=1	gi|685259397|ref|XP_009135421.1| PREDICTED: proteinaceous RNase P 3 [Brassica rapa]
BraA01g012660.3C	522	46	5.19691	A01	6596825	6597346	+	-	-	virNOG20584;virNOG34790	S	-	gi|685259405|ref|XP_009135451.1| PREDICTED: uncharacterized protein LOC103859632 [Brassica rapa]
BraA01g012670.3C	1722	114	3.90418	A01	6598184	6600578	+	GO:0004672;GO:0005509;GO:0005524;GO:0006468;	K13412	virNOG00057;virNOG27807	T	sp|O49717|CDPKF_ARATH Calcium-dependent protein kinase 15 OS=Arabidopsis thaliana GN=CPK15 PE=2 SV=1	gi|685259407|ref|XP_009135461.1| PREDICTED: calcium-dependent protein kinase 15 [Brassica rapa]
BraA01g012680.3C	996	13842	819.591	A01	6606556	6608294	-	GO:0004601;GO:0006979;GO:0020037;GO:0055114;	K00430	virNOG11780	G	sp|Q9SB81|PER42_ARATH Peroxidase 42 OS=Arabidopsis thaliana GN=PER42 PE=1 SV=2	gi|685259409|ref|XP_009135472.1| PREDICTED: peroxidase 42 [Brassica rapa] gi|922416605|ref|XP_013601039.1| PREDICTED: peroxidase 42 [Brassica oleracea var. oleracea] gi|923720119|ref|XP_013664719.1| PREDICTED: peroxidase 42 [Brassica napus] gi|923925751|ref|XP_013731861.1| PREDICTED: peroxidase 42 [Brassica napus] gi|674950623|emb|CDX82887.1| BnaC01g13370D [Brassica napus] gi|674954640|emb|CDX791…
BraA01g012690.3C	984	1307	78.3318	A01	6613964	6617701	+	-	K08341	virNOG19391;virNOG34540;KOG1654;virNOG23087	ZS	sp|Q8LEM4|ATG8A_ARATH Autophagy-related protein 8a OS=Arabidopsis thaliana GN=ATG8A PE=1 SV=2	gi|685259411|ref|XP_009135481.1| PREDICTED: uncharacterized protein LOC103859660 [Brassica rapa] gi|685259413|ref|XP_009135487.1| PREDICTED: uncharacterized protein LOC103859660 [Brassica rapa] gi|923659269|ref|XP_013647040.1| PREDICTED: uncharacterized protein LOC106351864 [Brassica napus] gi|674954642|emb|CDX79115.1| BnaA01g11820D [Brassica napus]
BraA01g012700.3C	1407	4435	185.89	A01	6618089	6619655	-	GO:0045454;	K05907	COG0175;virNOG05633	PE	sp|P92980|APR3_ARATH 5&apos;-adenylylsulfate reductase 3, chloroplastic OS=Arabidopsis thaliana GN=APR3 PE=2 SV=2	gi|685259415|ref|XP_009135496.1| PREDICTED: 5&apos;-adenylylsulfate reductase 3, chloroplastic [Brassica rapa]
BraA01g012710.3C	393	937	140.606	A01	6620503	6620895	-	-	-	virNOG22385	S	-	gi|685259420|ref|XP_009135519.1| PREDICTED: uncharacterized protein LOC103859696 [Brassica rapa] gi|923646283|ref|XP_013642944.1| PREDICTED: uncharacterized protein LOC106347878 [Brassica napus] gi|923646285|ref|XP_013642945.1| PREDICTED: uncharacterized protein LOC106347878 [Brassica napus] gi|674954646|emb|CDX79119.1| BnaA01g11860D [Brassica napus]
BraA01g012720.3C	1626	1289	46.7509	A01	6634227	6637770	+	GO:0005507;GO:0016491;GO:0055114;	-	virNOG01931	Q	sp|Q00624|ASOL_BRANA L-ascorbate oxidase homolog OS=Brassica napus GN=Bp10 PE=2 SV=1	gi|923741732|ref|XP_013671465.1| PREDICTED: L-ascorbate oxidase homolog isoform X1 [Brassica napus] gi|923741735|ref|XP_013671466.1| PREDICTED: L-ascorbate oxidase homolog isoform X1 [Brassica napus]
BraA01g012730.3C	1617	475	17.3237	A01	6650817	6653835	-	GO:0003700;GO:0006355;GO:0043565;	-	virNOG07061;NOG129410;braNOG04158	K	sp|Q93WT0|WRK31_ARATH Probable WRKY transcription factor 31 OS=Arabidopsis thaliana GN=WRKY31 PE=2 SV=1	gi|685259425|ref|XP_009135540.1| PREDICTED: probable WRKY transcription factor 31 [Brassica rapa] gi|685259427|ref|XP_009135548.1| PREDICTED: probable WRKY transcription factor 31 [Brassica rapa]
BraA01g012760.3C	2307	184	4.70357	A01	6683501	6686277	-	GO:0016020;	-	virNOG05194;virNOG31305	S	sp|Q5XEZ5|CSC1_ARATH Calcium permeable stress-gated cation channel 1 OS=Arabidopsis thaliana GN=CSC1 PE=2 SV=1	gi|685259434|ref|XP_009135587.1| PREDICTED: calcium permeable stress-gated cation channel 1 [Brassica rapa]
BraA01g012800.3C	2121	361	10.0375	A01	6708916	6712629	+	GO:0004672;GO:0005515;GO:0005524;GO:0006468;	-	virNOG10460	T	sp|Q6R2J8|SRF8_ARATH Protein STRUBBELIG-RECEPTOR FAMILY 8 OS=Arabidopsis thaliana GN=SRF8 PE=2 SV=1	gi|685259447|ref|XP_009135627.1| PREDICTED: protein STRUBBELIG-RECEPTOR FAMILY 8 [Brassica rapa]
BraA01g012810.3C	696	229	19.4037	A01	6713718	6715300	-	GO:0003682;	-	virNOG03127;NOG98538	RK	sp|F4JL28|EBS_ARATH Chromatin remodeling protein EBS OS=Arabidopsis thaliana GN=EBS PE=1 SV=1	gi|685259449|ref|XP_009135638.1| PREDICTED: protein polybromo-1 [Brassica rapa] gi|922416662|ref|XP_013601208.1| PREDICTED: protein polybromo-1 [Brassica oleracea var. oleracea] gi|674950645|emb|CDX82909.1| BnaC01g13590D [Brassica napus]
BraA01g012820.3C	909	249	16.1545	A01	6718087	6719316	-	GO:0005515;	K14012	virNOG03930	Y	sp|Q9SUG6|PUX3_ARATH Plant UBX domain-containing protein 3 OS=Arabidopsis thaliana GN=PUX3 PE=1 SV=1	gi|685259452|ref|XP_009135649.1| PREDICTED: UBA and UBX domain-containing protein At4g15410 [Brassica rapa]
BraA01g012830.3C	480	256	31.4526	A01	6719783	6720356	+	-	-	virNOG25787	S	sp|Q8L8L9|Y4216_ARATH Uncharacterized protein At4g22160 OS=Arabidopsis thaliana GN=At4g22160 PE=2 SV=2	gi|685259454|ref|XP_009135661.1| PREDICTED: uncharacterized protein At4g22160 [Brassica rapa]
BraA01g012880.3C	1002	755	44.4362	A01	6747314	6748315	-	-	-	virNOG04595;euNOG12153	S	-	gi|674954661|emb|CDX79134.1| BnaA01g12010D [Brassica napus]
BraA01g012890.3C	2367	1262	31.4426	A01	6753014	6756647	-	GO:0005216;GO:0005249;GO:0005515;GO:0006811;GO:0006813;GO:0016020;GO:0055085;	-	virNOG07276	P	sp|Q38898|AKT2_ARATH Potassium channel AKT2/3 OS=Arabidopsis thaliana GN=AKT2 PE=1 SV=1	gi|685259462|ref|XP_009135705.1| PREDICTED: potassium channel AKT2/3 [Brassica rapa]
BraA01g012900.3C	480	1131	138.957	A01	6783040	6783792	-	-	-	virNOG18316	C	sp|O49627|ISU1_ARATH Iron-sulfur cluster assembly protein 1 OS=Arabidopsis thaliana GN=ISU1 PE=2 SV=1	gi|685259465|ref|XP_009135725.1| PREDICTED: iron-sulfur cluster assembly protein 1 [Brassica rapa]
BraA01g012910.3C	960	955	58.6664	A01	6784682	6785730	-	-	-	virNOG00321	S	sp|Q94KU6|PAP2_BRACM Plastid lipid-associated protein 2, chloroplastic OS=Brassica campestris GN=PAP2 PE=1 SV=1	gi|685259468|ref|XP_009135738.1| PREDICTED: plastid lipid-associated protein 2, chloroplastic [Brassica rapa]
BraA01g012930.3C	1065	218	12.0716	A01	6788072	6789905	-	GO:0009916;GO:0055114;	K17893	virNOG15273	R	sp|Q56X52|AOX4_ARATH Ubiquinol oxidase 4, chloroplastic/chromoplastic OS=Arabidopsis thaliana GN=AOX4 PE=1 SV=2	gi|685259473|ref|XP_009135756.1| PREDICTED: ubiquinol oxidase 4, chloroplastic/chromoplastic [Brassica rapa]
BraA01g012960.3C	1290	652	29.8068	A01	6800613	6802895	+	-	-	virNOG32093;virNOG30855	S	-	gi|922416127|ref|XP_013598646.1| PREDICTED: uncharacterized protein LOC106306536 [Brassica oleracea var. oleracea] gi|923543149|ref|XP_013734007.1| PREDICTED: uncharacterized protein LOC106437634 [Brassica napus] gi|674950664|emb|CDX82928.1| BnaC01g13780D [Brassica napus]
BraA01g012970.3C	1332	1399	61.94	A01	6803840	6805643	-	-	-	euNOG11527;virNOG10340	S	sp|Q9FZ45|Y1686_ARATH Uncharacterized membrane protein At1g16860 OS=Arabidopsis thaliana GN=At1g16860 PE=1 SV=1	gi|685259477|ref|XP_009135776.1| PREDICTED: uncharacterized membrane protein At1g16860 [Brassica rapa]
BraA01g012980.3C	327	136	24.5272	A01	6809272	6810285	+	GO:0005743;GO:0006850;	-	virNOG35908;virNOG19798	S	sp|O49636|MPC4_ARATH Mitochondrial pyruvate carrier 4 OS=Arabidopsis thaliana GN=MPC4 PE=3 SV=1	gi|685259490|ref|XP_009135828.1| PREDICTED: mitochondrial pyruvate carrier 2-like [Brassica rapa] gi|674954671|emb|CDX79144.1| BnaA01g12110D [Brassica napus]
BraA01g013000.3C	327	72	12.985	A01	6817910	6818939	+	GO:0005743;GO:0006850;	-	virNOG35908;virNOG19798	S	sp|O49636|MPC4_ARATH Mitochondrial pyruvate carrier 4 OS=Arabidopsis thaliana GN=MPC4 PE=3 SV=1	gi|685259486|ref|XP_009135808.1| PREDICTED: mitochondrial pyruvate carrier 2-like [Brassica rapa] gi|685259488|ref|XP_009135816.1| PREDICTED: mitochondrial pyruvate carrier 2-like [Brassica rapa] gi|923743770|ref|XP_013672057.1| PREDICTED: mitochondrial pyruvate carrier 4-like [Brassica napus] gi|923743773|ref|XP_013672058.1| PREDICTED: mitochondrial pyruvate carrier 4-like [Brassica napus]
BraA01g013010.3C	603	393	38.4355	A01	6819518	6820710	-	-	-	virNOG21855	S	-	gi|685259483|ref|XP_009135796.1| PREDICTED: uncharacterized protein LOC103859949 [Brassica rapa]
BraA01g013020.3C	768	1465	112.495	A01	6824937	6825776	+	-	K04711	virNOG01980	I	sp|Q94IB9|ACER_ARATH Alkaline ceramidase OS=Arabidopsis thaliana GN=ACER PE=2 SV=1	gi|923743781|ref|XP_013672060.1| PREDICTED: alkaline ceramidase 3-like [Brassica napus] gi|923743785|ref|XP_013672061.1| PREDICTED: alkaline ceramidase 3-like [Brassica napus] gi|923743792|ref|XP_013672064.1| PREDICTED: alkaline ceramidase 3-like [Brassica napus] gi|923743795|ref|XP_013672065.1| PREDICTED: alkaline ceramidase 3-like [Brassica napus] gi|674954674|emb|CDX79147.1| BnaA01g12140D [Bra…
BraA01g013030.3C	1215	46	2.23275	A01	6826165	6828378	-	-	K00981	virNOG03392	I	sp|O49639|CDS2_ARATH Phosphatidate cytidylyltransferase 2 OS=Arabidopsis thaliana GN=CDS2 PE=1 SV=1	gi|685259492|ref|XP_009135838.1| PREDICTED: LOW QUALITY PROTEIN: phosphatidate cytidylyltransferase [Brassica rapa]
BraA01g013040.3C	1515	220	8.56382	A01	6829918	6832719	-	GO:0008270;GO:0016579;GO:0036459;	K12847	virNOG02458	Z	sp|Q3TIX9|SNUT2_MOUSE U4/U6.U5 tri-snRNP-associated protein 2 OS=Mus musculus GN=Usp39 PE=1 SV=2	gi|685259494|ref|XP_009135849.1| PREDICTED: U4/U6.U5 tri-snRNP-associated protein 2-like [Brassica rapa] gi|685259497|ref|XP_009135857.1| PREDICTED: U4/U6.U5 tri-snRNP-associated protein 2-like [Brassica rapa]
BraA01g013050.3C	1080	513	28.0125	A01	6833477	6835069	+	GO:0005515;	K15223	virNOG08123;COG5531	KB	sp|O74503|UAF30_SCHPO Upstream activation factor subunit spp27 OS=Schizosaccharomyces pombe (strain 972 / ATCC 24843) GN=spp27 PE=1 SV=1	gi|685259503|ref|XP_009135888.1| PREDICTED: uncharacterized protein LOC103860027 [Brassica rapa]
BraA01g013070.3C	387	1664	253.571	A01	6837364	6837915	-	-	K12845	virNOG19266	A	sp|Q6P8E9|NH2L1_XENTR NHP2-like protein 1 OS=Xenopus tropicalis GN=snu13 PE=2 SV=1	gi|685259499|ref|XP_009135868.1| PREDICTED: NHP2-like protein 1 [Brassica rapa] gi|685286706|ref|XP_009134282.1| PREDICTED: NHP2-like protein 1 [Brassica rapa] gi|922430383|ref|XP_013621253.1| PREDICTED: NHP2-like protein 1 [Brassica oleracea var. oleracea] gi|922434961|ref|XP_013623380.1| PREDICTED: NHP2-like protein 1 [Brassica oleracea var. oleracea] gi|922561056|ref|XP_013608817.1| PREDICTED:…
BraA01g013080.3C	741	381	30.3225	A01	6838185	6839800	+	GO:0016020;	-	virNOG05987	S	sp|Q7SXW4|EMC3_DANRE ER membrane protein complex subunit 3 OS=Danio rerio GN=emc3 PE=2 SV=1	gi|923743815|ref|XP_013672071.1| PREDICTED: ER membrane protein complex subunit 3-like [Brassica napus] gi|674954680|emb|CDX79153.1| BnaA01g12200D [Brassica napus]
BraA01g013110.3C	402	56	8.21523	A01	6853241	6853642	-	-	-	virNOG21444;virNOG34957;virNOG21135	R	sp|Q9S7I2|AIR1_ARATH Putative lipid-binding protein AIR1 OS=Arabidopsis thaliana GN=AIR1 PE=2 SV=1	gi|685259514|ref|XP_009135928.1| PREDICTED: putative lipid-binding protein AIR1 [Brassica rapa]
BraA01g013160.3C	786	978	73.3794	A01	6875565	6876418	-	GO:0008152;GO:0008168;	-	virNOG02779	R	sp|Q55EX9|Y8948_DICDI Putative methyltransferase DDB_G0268948 OS=Dictyostelium discoideum GN=DDB_G0268948 PE=1 SV=2	gi|685259526|ref|XP_009135961.1| PREDICTED: putative methyltransferase DDB_G0268948 [Brassica rapa]
BraA01g013170.3C	2256	665	17.3836	A01	6877131	6881394	-	-	K20456	virNOG27702;virNOG02689;NOG01212	TRU	sp|Q940Y1|ORP2A_ARATH Oxysterol-binding protein-related protein 2A OS=Arabidopsis thaliana GN=ORP2A PE=2 SV=1	gi|685259531|ref|XP_009135974.1| PREDICTED: oxysterol-binding protein-related protein 2A isoform X2 [Brassica rapa]
BraA01g013180.3C	636	158	14.6507	A01	6899271	6899906	-	-	-	virNOG02103	I	sp|Q9SUW4|LPPB_ARATH Probable lipid phosphate phosphatase beta OS=Arabidopsis thaliana GN=LPPB PE=2 SV=1	gi|685259536|ref|XP_009135995.1| PREDICTED: probable lipid phosphate phosphatase beta [Brassica rapa]
BraA01g013190.3C	1317	320	14.3292	A01	6904120	6905436	-	-	-	virNOG02275	WMG	sp|Q9SUW1|GT19_ARATH Probable xyloglucan galactosyltransferase GT19 OS=Arabidopsis thaliana GN=GT19 PE=2 SV=1	gi|674954691|emb|CDX79164.1| BnaA01g12310D [Brassica napus]
BraA01g013200.3C	1128	921	48.1513	A01	6906366	6908043	-	GO:0003824;GO:0005992;	K01087	virNOG05679;COG1877	G	sp|Q9SUW0|TPPG_ARATH Probable trehalose-phosphate phosphatase G OS=Arabidopsis thaliana GN=TPPG PE=2 SV=1	gi|685259540|ref|XP_009136013.1| PREDICTED: probable trehalose-phosphate phosphatase G [Brassica rapa] gi|923532744|ref|XP_013701608.1| PREDICTED: probable trehalose-phosphate phosphatase G [Brassica napus] gi|923532748|ref|XP_013701616.1| PREDICTED: probable trehalose-phosphate phosphatase G [Brassica napus] gi|674954692|emb|CDX79165.1| BnaA01g12320D [Brassica napus]
BraA01g013230.3C	483	522	63.7354	A01	6925727	6926209	+	GO:0009733;	K14488	euNOG23443;virNOG22840;virNOG27991	S	sp|O22150|SAU36_ARATH Auxin-responsive protein SAUR36 OS=Arabidopsis thaliana GN=SAUR36 PE=2 SV=1	gi|685259544|ref|XP_009136028.1| PREDICTED: indole-3-acetic acid-induced protein ARG7 [Brassica rapa] gi|923737118|ref|XP_013670100.1| PREDICTED: auxin-responsive protein SAUR36-like [Brassica napus] gi|674954694|emb|CDX79167.1| BnaA01g12340D [Brassica napus]
BraA01g013250.3C	1227	1683	80.8904	A01	6937591	6939817	+	GO:0005515;GO:0046983;	K09560	virNOG06727	OT	sp|Q93YR3|F10AL_ARATH FAM10 family protein At4g22670 OS=Arabidopsis thaliana GN=At4g22670 PE=1 SV=1	gi|674852216|emb|CDY71439.1| BnaCnng72890D, partial [Brassica napus]
BraA01g013280.3C	1575	2246	84.0982	A01	6957600	6959174	+	GO:0005506;GO:0016705;GO:0020037;GO:0055114;	K00512	COG2124;virNOG28782	Q	sp|O81973|C93A3_SOYBN Cytochrome P450 93A3 OS=Glycine max GN=CYP93A3 PE=2 SV=1	gi|923743864|ref|XP_013672085.1| PREDICTED: geraniol 8-hydroxylase-like [Brassica napus]
BraA01g013290.3C	1062	197	10.9395	A01	6962125	6963333	+	-	K01409	virNOG03221	O	sp|Q7SYR1|OSGEP_XENLA Probable tRNA N6-adenosine threonylcarbamoyltransferase OS=Xenopus laevis GN=osgep PE=2 SV=1	gi|685259564|ref|XP_009136072.1| PREDICTED: probable tRNA N6-adenosine threonylcarbamoyltransferase [Brassica rapa]
BraA01g013300.3C	2064	103	2.94297	A01	6966424	6968842	+	GO:0004672;GO:0005515;GO:0005524;GO:0006468;	-	virNOG13420	T	sp|Q8RY65|NIK2_ARATH Protein NSP-INTERACTING KINASE 2 OS=Arabidopsis thaliana GN=NIK2 PE=1 SV=1	gi|685259566|ref|XP_009136073.1| PREDICTED: somatic embryogenesis receptor kinase 4 [Brassica rapa]
BraA01g013330.3C	288	10	2.04769	A01	6974913	6975846	+	-	-	virNOG29788	R	sp|Q9FNM2|JAL45_ARATH Jacalin-related lectin 45 OS=Arabidopsis thaliana GN=JAL45 PE=3 SV=1	gi|674954702|emb|CDX79175.1| BnaA01g12420D [Brassica napus]
BraA01g013360.3C	1791	912	30.0301	A01	6996188	6999844	-	GO:0005506;GO:0008610;GO:0016491;GO:0055114;	K14423	virNOG05308;virNOG08214	RI	sp|F4JLZ6|SMO13_ARATH Methylsterol monooxygenase 1-3 OS=Arabidopsis thaliana GN=SMO1-3 PE=2 SV=1	gi|567219994|ref|XP_006413626.1| hypothetical protein EUTSA_v10024722mg [Eutrema salsugineum] gi|557114796|gb|ESQ55079.1| hypothetical protein EUTSA_v10024722mg [Eutrema salsugineum]
BraA01g013370.3C	921	406	25.997	A01	7004731	7006410	-	GO:0005506;GO:0008610;GO:0016491;GO:0055114;	K14423	virNOG08214	I	sp|Q1EC69|SMO12_ARATH Methylsterol monooxygenase 1-2 OS=Arabidopsis thaliana GN=SMO1-2 PE=2 SV=1	gi|923508668|ref|XP_013738118.1| PREDICTED: methylsterol monooxygenase 1-2 [Brassica napus]
BraA01g013380.3C	765	20	1.54179	A01	7016240	7017398	+	-	-	virNOG07138;virNOG31606;virNOG22858	R	sp|Q56XJ7|Y4276_ARATH Uncharacterized protein At4g22758 OS=Arabidopsis thaliana GN=At4g22758 PE=2 SV=1	gi|674950705|emb|CDX82969.1| BnaC01g14190D [Brassica napus]
BraA01g013390.3C	1752	108	3.63536	A01	7018314	7020065	+	GO:0005515;	-	virNOG07138	R	sp|P0C8Q5|PP336_ARATH Pentatricopeptide repeat-containing protein At4g22760 OS=Arabidopsis thaliana GN=PCMP-E6 PE=2 SV=1	gi|685259590|ref|XP_009136179.1| PREDICTED: LOW QUALITY PROTEIN: pentatricopeptide repeat-containing protein At4g22760 [Brassica rapa]
BraA01g013400.3C	918	91	5.84597	A01	7020196	7021655	-	-	-	virNOG06628	S	sp|O49658|AHL2_ARATH AT-hook motif nuclear-localized protein 2 OS=Arabidopsis thaliana GN=AHL2 PE=2 SV=1	gi|685259588|ref|XP_009136168.1| PREDICTED: uncharacterized protein LOC103860329 [Brassica rapa]
BraA01g013440.3C	564	418	43.7074	A01	7058010	7058954	-	-	-	virNOG22031	S	sp|Q55720|YC49L_SYNY3 Ycf49-like protein OS=Synechocystis sp. (strain PCC 6803 / Kazusa) GN=sll0608 PE=3 SV=1	gi|685259599|ref|XP_009136225.1| PREDICTED: uncharacterized protein LOC103860381 [Brassica rapa] gi|923508657|ref|XP_013738056.1| PREDICTED: ycf49-like protein [Brassica napus]
BraA01g013450.3C	915	324	20.8825	A01	7060064	7061349	+	GO:0016021;	-	virNOG08410;virNOG28219	S	sp|Q55909|Y305_SYNY3 TVP38/TMEM64 family membrane protein slr0305 OS=Synechocystis sp. (strain PCC 6803 / Kazusa) GN=slr0305 PE=3 SV=1	gi|685259601|ref|XP_009136236.1| PREDICTED: Golgi apparatus membrane protein TVP38 [Brassica rapa] gi|685259603|ref|XP_009136244.1| PREDICTED: Golgi apparatus membrane protein TVP38 [Brassica rapa] gi|923508648|ref|XP_013738020.1| PREDICTED: uncharacterized protein LOC106440809 [Brassica napus] gi|923508651|ref|XP_013738029.1| PREDICTED: uncharacterized protein LOC106440809 [Brassica napus] gi|92…
BraA01g013460.3C	1392	82	3.47402	A01	7062631	7065843	+	-	-	virNOG08410;virNOG31715;virNOG16370	S	sp|F4I2H7|TPX2_ARATH Protein TPX2 OS=Arabidopsis thaliana GN=TPX2 PE=1 SV=1	gi|685259605|ref|XP_009136255.1| PREDICTED: protein TPX2-like isoform X1 [Brassica rapa] gi|923508642|ref|XP_013737988.1| PREDICTED: protein TPX2-like isoform X1 [Brassica napus]
BraA01g013480.3C	960	671	41.2201	A01	7069615	7071238	+	-	-	virNOG07725	S	sp|Q8H112|PGL1A_ARATH PGR5-like protein 1A, chloroplastic OS=Arabidopsis thaliana GN=PGRL1A PE=1 SV=1	gi|685259612|ref|XP_009136287.1| PREDICTED: PGR5-like protein 1A, chloroplastic isoform X1 [Brassica rapa] gi|685259614|ref|XP_009136294.1| PREDICTED: PGR5-like protein 1A, chloroplastic isoform X1 [Brassica rapa] gi|923508640|ref|XP_013737976.1| PREDICTED: PGR5-like protein 1A, chloroplastic [Brassica napus] gi|674891508|emb|CDY41285.1| BnaA01g12540D [Brassica napus]
BraA01g013500.3C	1416	826	34.4013	A01	7076407	7078443	+	GO:0005515;GO:0010997;GO:0097027;GO:1904668;	K03364	virNOG00288	D	sp|Q8L3Z8|FZR2_ARATH Protein FIZZY-RELATED 2 OS=Arabidopsis thaliana GN=FZR2 PE=1 SV=1	gi|685259618|ref|XP_009136311.1| PREDICTED: protein FIZZY-RELATED 2 [Brassica rapa] gi|923508637|ref|XP_013737968.1| PREDICTED: protein FIZZY-RELATED 2-like [Brassica napus] gi|674891506|emb|CDY41283.1| BnaA01g12560D [Brassica napus]
BraA01g013510.3C	2592	1632	37.1315	A01	7079214	7084962	-	GO:0004672;GO:0004713;GO:0006468;	-	NOG63100;virNOG04586	S	sp|O82741|SGR1_ARATH Protein STAY-GREEN 1, chloroplastic OS=Arabidopsis thaliana GN=SGR1 PE=1 SV=1	gi|685259626|ref|XP_009136345.1| PREDICTED: putative receptor-like protein kinase At4g00960 isoform X1 [Brassica rapa]
BraA01g013630.3C	2058	38	1.08892	A01	7186714	7189949	-	GO:0016021;GO:0055085;	-	virNOG08658	P	sp|Q93ZQ5|SPXM3_ARATH SPX domain-containing membrane protein At4g22990 OS=Arabidopsis thaliana GN=At4g22990 PE=2 SV=2	gi|685259668|ref|XP_009136588.1| PREDICTED: SPX domain-containing membrane protein At4g22990 isoform X1 [Brassica rapa] gi|685259670|ref|XP_009136597.1| PREDICTED: SPX domain-containing membrane protein At4g22990 isoform X1 [Brassica rapa] gi|923508558|ref|XP_013737741.1| PREDICTED: SPX domain-containing membrane protein At4g22990 isoform X1 [Brassica napus] gi|923508561|ref|XP_013737750.1| PREDI…
BraA01g013640.3C	825	402	28.7362	A01	7193226	7197403	-	GO:0055085;	K15277	NOG13856;virNOG03163;virNOG27845	GU	sp|Q29Q28|UTR2_ARATH UDP-galactose/UDP-glucose transporter 2 OS=Arabidopsis thaliana GN=UTR2 PE=2 SV=1	gi|674939342|emb|CDX94144.1| BnaC07g37780D [Brassica napus]
BraA01g013650.3C	1293	53	2.41732	A01	7204969	7210431	-	-	-	virNOG20351	S	-	gi|685259678|ref|XP_009136635.1| PREDICTED: uncharacterized protein LOC103860717 isoform X2 [Brassica rapa]
BraA01g013670.3C	1491	559	22.1102	A01	7241454	7244429	+	GO:0005515;	-	euNOG01924;virNOG03740	S	-	gi|685259682|ref|XP_009136658.1| PREDICTED: protein IQ-DOMAIN 14-like [Brassica rapa]
BraA01g013690.3C	696	28	2.3725	A01	7252533	7253551	+	-	-	virNOG01607	R	sp|P13046|PRR1_TOBAC Pathogenesis-related protein R major form OS=Nicotiana tabacum PE=1 SV=1	gi|685259686|ref|XP_009136680.1| PREDICTED: thaumatin-like protein 1 [Brassica rapa]
BraA01g013700.3C	411	8	1.1479	A01	7256643	7257502	-	-	K12169	virNOG09810;KOG4692	O	sp|Q9SIZ8|RKP_ARATH E3 ubiquitin-protein ligase RKP OS=Arabidopsis thaliana GN=RKP PE=2 SV=2	gi|674922586|emb|CDY10655.1| BnaA05g17070D [Brassica napus] gi|674940495|emb|CDX93147.1| BnaA03g38690D [Brassica napus]
BraA01g013720.3C	1536	2067	79.361	A01	7263285	7266034	-	-	K01919	virNOG12291	H	sp|O23736|GSH1_BRAJU Glutamate--cysteine ligase, chloroplastic OS=Brassica juncea GN=GSH1 PE=1 SV=1	gi|685259694|ref|XP_009136711.1| PREDICTED: glutamate--cysteine ligase, chloroplastic [Brassica rapa] gi|685259696|ref|XP_009136719.1| PREDICTED: glutamate--cysteine ligase, chloroplastic [Brassica rapa] gi|685259698|ref|XP_009136726.1| PREDICTED: glutamate--cysteine ligase, chloroplastic [Brassica rapa] gi|923508538|ref|XP_013737671.1| PREDICTED: glutamate--cysteine ligase, chloroplastic [Brassi…
BraA01g013730.3C	1329	196	8.69739	A01	7271620	7274065	-	-	-	virNOG05235;COG0515	T	sp|Q8GYA4|CRK10_ARATH Cysteine-rich receptor-like protein kinase 10 OS=Arabidopsis thaliana GN=CRK10 PE=1 SV=3	gi|685259700|ref|XP_009136737.1| PREDICTED: LOW QUALITY PROTEIN: cysteine-rich receptor-like protein kinase 10 [Brassica rapa]
BraA01g013760.3C	1773	1345	44.7374	A01	7282894	7285410	+	GO:0004672;GO:0005524;GO:0006468;	-	virNOG05235;COG0515	T	sp|Q8GYA4|CRK10_ARATH Cysteine-rich receptor-like protein kinase 10 OS=Arabidopsis thaliana GN=CRK10 PE=1 SV=3	gi|685259737|ref|XP_009136929.1| PREDICTED: cysteine-rich receptor-like protein kinase 10 [Brassica rapa]
BraA01g013920.3C	450	207	27.1279	A01	7357943	7358917	+	-	-	virNOG21836	S	-	gi|685259739|ref|XP_009136940.1| PREDICTED: uncharacterized protein LOC103860998 isoform X1 [Brassica rapa]
BraA01g013980.3C	849	20	1.38925	A01	7376860	7378086	+	GO:0016021;	-	virNOG28634;virNOG01010	S	sp|Q84WF6|TET5_ARATH Tetraspanin-5 OS=Arabidopsis thaliana GN=TET5 PE=2 SV=1	gi|685259743|ref|XP_009136959.1| PREDICTED: tetraspanin-5 isoform X1 [Brassica rapa]
BraA01g013990.3C	1017	196	11.3656	A01	7381337	7383535	+	-	-	NOG17960;virNOG00303	QR	sp|A2RVM0|TIC32_ARATH Short-chain dehydrogenase TIC 32, chloroplastic OS=Arabidopsis thaliana GN=TIC32 PE=2 SV=1	gi|685259747|ref|XP_009136980.1| PREDICTED: short-chain dehydrogenase TIC 32, chloroplastic [Brassica rapa] gi|923508782|ref|XP_013738486.1| PREDICTED: short-chain dehydrogenase TIC 32, chloroplastic-like [Brassica napus]
BraA01g014000.3C	2808	205	4.30541	A01	7392582	7395389	+	GO:0005515;GO:0007165;	-	euNOG10033;virNOG00123	R	-	gi|685259749|ref|XP_009136993.1| PREDICTED: uncharacterized protein LOC103861032 [Brassica rapa]
BraA01g014010.3C	534	13	1.43569	A01	7395860	7396576	-	-	-	virNOG20866;KOG0800	O	sp|Q2HIJ8|RHB1A_ARATH Probable E3 ubiquitin-protein ligase RHB1A OS=Arabidopsis thaliana GN=RHB1A PE=2 SV=1	gi|685259751|ref|XP_009137005.1| PREDICTED: RING-H2 finger protein ATL81 [Brassica rapa] gi|685259753|ref|XP_009137009.1| PREDICTED: RING-H2 finger protein ATL81 [Brassica rapa] gi|685259755|ref|XP_009137015.1| PREDICTED: RING-H2 finger protein ATL81 [Brassica rapa] gi|923508789|ref|XP_013738508.1| PREDICTED: RING-H2 finger protein ATL81 [Brassica napus] gi|674888553|emb|CDY44098.1| BnaA01g13060D…
BraA01g014050.3C	885	157	10.462	A01	7422556	7424159	+	-	-	virNOG01941	S	-	gi|685259760|ref|XP_009137042.1| PREDICTED: uncharacterized protein LOC103861082 [Brassica rapa]
BraA01g014060.3C	1584	256	9.53109	A01	7424686	7426915	-	-	-	NOG22779;virNOG02701;virNOG32090	SG	-	gi|923830342|ref|XP_013697314.1| PREDICTED: uncharacterized protein LOC106401356 [Brassica napus] gi|674871204|emb|CDY63419.1| BnaCnng42070D [Brassica napus]
BraA01g014070.3C	261	126	28.47	A01	7432706	7433057	-	-	-	KOG2246;virNOG26759	SG	-	gi|685259764|ref|XP_009137060.1| PREDICTED: uncharacterized protein LOC103861102 [Brassica rapa] gi|923521644|ref|XP_013669932.1| PREDICTED: uncharacterized protein LOC106374457 [Brassica napus]
BraA01g014080.3C	300	328	64.4778	A01	7434801	7435173	-	-	K18635	virNOG25463	S	sp|Q8LGD1|SP1L5_ARATH Protein SPIRAL1-like 5 OS=Arabidopsis thaliana GN=SP1L5 PE=2 SV=1	gi|685259766|ref|XP_009137067.1| PREDICTED: protein SPIRAL1-like 5 [Brassica rapa] gi|923521647|ref|XP_013669940.1| PREDICTED: protein SPIRAL1-like 5 [Brassica napus] gi|674888558|emb|CDY44103.1| BnaA01g13110D [Brassica napus]
BraA01g014090.3C	1482	692	27.5369	A01	7446323	7449386	+	GO:0004650;GO:0005975;	-	virNOG05862	R	sp|A7PZL3|PGLR_VITVI Probable polygalacturonase OS=Vitis vinifera GN=GSVIVT00026920001 PE=1 SV=1	gi|685259770|ref|XP_009137085.1| PREDICTED: probable polygalacturonase [Brassica rapa] gi|923508802|ref|XP_013738557.1| PREDICTED: probable polygalacturonase [Brassica napus]
BraA01g014170.3C	1086	1922	104.371	A01	7480452	7481537	+	-	-	virNOG29975	R	sp|Q4PSE7|FB262_ARATH F-box protein At5g25290 OS=Arabidopsis thaliana GN=At5g25290 PE=2 SV=1	gi|923508808|ref|XP_013738590.1| PREDICTED: F-box protein At5g25290-like [Brassica napus]
BraA01g014180.3C	543	34	3.69264	A01	7490346	7490971	-	GO:0016301;	-	virNOG00334;KOG2381	OT	sp|Q9ZPY9|P4KG4_ARATH Phosphatidylinositol 4-kinase gamma 4 OS=Arabidopsis thaliana GN=PI4KG4 PE=1 SV=1	gi|685259776|ref|XP_009137114.1| PREDICTED: phosphatidylinositol 4-kinase gamma 4 [Brassica rapa] gi|685259778|ref|XP_009137119.1| PREDICTED: phosphatidylinositol 4-kinase gamma 4 [Brassica rapa]
BraA01g014210.3C	1170	79	3.98198	A01	7511686	7512855	+	-	-	virNOG30526	S	-	gi|685259786|ref|XP_009137139.1| PREDICTED: uncharacterized protein LOC103861190 [Brassica rapa] gi|923508814|ref|XP_013738614.1| PREDICTED: uncharacterized protein LOC106441326 [Brassica napus]
BraA01g014220.3C	3402	244	4.22973	A01	7513024	7518349	-	GO:0005488;	K14794	KOG1248;virNOG05724	S	sp|Q5ZKD5|RRP12_CHICK RRP12-like protein OS=Gallus gallus GN=RRP12 PE=2 SV=1	gi|685259782|ref|XP_009137134.1| PREDICTED: RRP12-like protein isoform X1 [Brassica rapa]
BraA01g014240.3C	1443	29	1.18519	A01	7541163	7543644	-	GO:0003824;	-	virNOG11914	G	sp|Q9SUS0|GUN20_ARATH Endoglucanase 20 OS=Arabidopsis thaliana GN=At4g23560 PE=2 SV=1	gi|685259793|ref|XP_009137168.1| PREDICTED: endoglucanase 20 [Brassica rapa] gi|923521655|ref|XP_013669967.1| PREDICTED: LOW QUALITY PROTEIN: endoglucanase 20-like [Brassica napus] gi|674888571|emb|CDY44116.1| BnaA01g13240D [Brassica napus]
BraA01g014290.3C	1278	832	38.3928	A01	7582739	7584844	+	GO:0003824;GO:0009058;GO:0030170;	K00815	COG0436;virNOG29001	E	sp|Q9SUR6|CORI3_ARATH Cystine lyase CORI3 OS=Arabidopsis thaliana GN=CORI3 PE=1 SV=1	gi|685259809|ref|XP_009137236.1| PREDICTED: cystine lyase CORI3-like [Brassica rapa]
BraA01g014310.3C	807	272	19.8771	A01	7591546	7592988	-	GO:0003735;GO:0005840;GO:0006412;GO:0008097;	K02897	virNOG01924	J	sp|B2IG64|RL25_BEII9 50S ribosomal protein L25 OS=Beijerinckia indica subsp. indica (strain ATCC 9039 / DSM 1715 / NCIB 8712) GN=rplY PE=3 SV=1	gi|685259811|ref|XP_009137240.1| PREDICTED: uncharacterized protein LOC103861282 [Brassica rapa] gi|923508824|ref|XP_013738644.1| PREDICTED: 50S ribosomal protein L25-like [Brassica napus] gi|674888577|emb|CDY44122.1| BnaA01g13300D [Brassica napus]
BraA01g014320.3C	831	1529	108.509	A01	7594736	7595970	+	-	-	virNOG05448;KOG1792	U	sp|Q9SUR3|RTNLA_ARATH Reticulon-like protein B1 OS=Arabidopsis thaliana GN=RTNLB1 PE=1 SV=1	gi|685259816|ref|XP_009137263.1| PREDICTED: reticulon-like protein B1 [Brassica rapa]
BraA01g014330.3C	2346	355	8.92397	A01	7596904	7600291	-	GO:0015079;GO:0016020;GO:0071805;	K03549	virNOG14534;virNOG02130	P	sp|Q9FE38|POT3_ARATH Potassium transporter 3 OS=Arabidopsis thaliana GN=POT3 PE=1 SV=1	gi|685259818|ref|XP_009137273.1| PREDICTED: potassium transporter 3 [Brassica rapa] gi|923508829|ref|XP_013738663.1| PREDICTED: potassium transporter 3 [Brassica napus]
BraA01g014340.3C	1578	734	27.4313	A01	7601410	7603777	-	GO:0004672;GO:0005509;GO:0005524;GO:0006468;	K13412	virNOG01312	T	sp|Q42479|CDPK3_ARATH Calcium-dependent protein kinase 3 OS=Arabidopsis thaliana GN=CPK3 PE=1 SV=1	gi|685259820|ref|XP_009137281.1| PREDICTED: calcium-dependent protein kinase 3-like [Brassica rapa]
BraA01g014350.3C	1236	151	7.2047	A01	7604574	7606799	-	GO:0016021;GO:0016765;	K06125	COG0382;virNOG04529	H	sp|Q93YP7|COQ2_ARATH 4-hydroxybenzoate polyprenyltransferase, mitochondrial OS=Arabidopsis thaliana GN=PPT1 PE=2 SV=1	gi|685259822|ref|XP_009137292.1| PREDICTED: 4-hydroxybenzoate polyprenyltransferase, mitochondrial-like [Brassica rapa]
BraA01g014400.3C	333	318	56.3171	A01	7657294	7657861	+	-	K02152	virNOG21992	C	sp|O82629|VATG2_ARATH V-type proton ATPase subunit G2 OS=Arabidopsis thaliana GN=VHA-G2 PE=1 SV=2	gi|685259831|ref|XP_009137332.1| PREDICTED: V-type proton ATPase subunit G2 [Brassica rapa] gi|923840339|ref|XP_013700709.1| PREDICTED: V-type proton ATPase subunit G2-like [Brassica napus]
BraA01g014450.3C	915	663	42.7317	A01	7695425	7697321	+	GO:0003824;GO:0005975;GO:0016853;GO:0030246;	K01792	virNOG16177;virNOG00149	TG	sp|Q40784|AAPC_CENCI Putative glucose-6-phosphate 1-epimerase OS=Cenchrus ciliaris PE=2 SV=1	gi|685259834|ref|XP_009137352.1| PREDICTED: putative glucose-6-phosphate 1-epimerase [Brassica rapa] gi|923741743|ref|XP_013671468.1| PREDICTED: putative glucose-6-phosphate 1-epimerase [Brassica napus] gi|923741746|ref|XP_013671469.1| PREDICTED: putative glucose-6-phosphate 1-epimerase [Brassica napus]
BraA01g014460.3C	1527	1160	44.7999	A01	7698991	7701293	+	GO:0004672;GO:0005515;GO:0005524;GO:0006468;	-	virNOG00149	T	sp|Q9SUQ3|Y4374_ARATH Probable inactive receptor kinase At4g23740 OS=Arabidopsis thaliana GN=At4g23740 PE=2 SV=1	gi|685259836|ref|XP_009137362.1| PREDICTED: probable inactive receptor kinase At4g23740 [Brassica rapa]
BraA01g014470.3C	948	51	3.17263	A01	7712981	7713928	+	GO:0003677;GO:0003700;GO:0006355;	-	virNOG28139;virNOG20350	K	sp|Q9SUQ2|CRF2_ARATH Ethylene-responsive transcription factor CRF2 OS=Arabidopsis thaliana GN=CRF2 PE=1 SV=1	gi|685259838|ref|XP_009137370.1| PREDICTED: ethylene-responsive transcription factor CRF2-like [Brassica rapa] gi|674884916|emb|CDY47623.1| BnaA01g13420D [Brassica napus]
BraA01g014480.3C	1326	2242	99.7125	A01	7719672	7721764	+	-	K09273	virNOG09936	R	sp|Q9SUP7|HMGB6_ARATH High mobility group B protein 6 OS=Arabidopsis thaliana GN=HMGB6 PE=2 SV=1	gi|685259842|ref|XP_009137390.1| PREDICTED: high mobility group B protein 6 [Brassica rapa]
BraA01g014490.3C	951	1316	81.6081	A01	7721909	7723035	-	GO:0003700;GO:0006355;GO:0043565;	-	virNOG14359;virNOG13175	SK	sp|Q9SUP6|WRK53_ARATH Probable WRKY transcription factor 53 OS=Arabidopsis thaliana GN=WRKY53 PE=1 SV=1	gi|685259840|ref|XP_009137380.1| PREDICTED: probable WRKY transcription factor 53 [Brassica rapa]
BraA01g014510.3C	1335	617	27.256	A01	7731418	7734368	-	GO:0004650;GO:0005975;	-	virNOG03953	R	sp|A7PZL3|PGLR_VITVI Probable polygalacturonase OS=Vitis vinifera GN=GSVIVT00026920001 PE=1 SV=1	gi|685259844|ref|XP_009137402.1| PREDICTED: probable polygalacturonase [Brassica rapa] gi|923741765|ref|XP_013671476.1| PREDICTED: probable polygalacturonase [Brassica napus]
BraA01g014520.3C	2007	3325	97.7017	A01	7735637	7739775	-	GO:0003824;GO:0008152;	K01897	virNOG01655	I	sp|Q9T0A0|LACS4_ARATH Long chain acyl-CoA synthetase 4 OS=Arabidopsis thaliana GN=LACS4 PE=2 SV=1	gi|685259852|ref|XP_009137437.1| PREDICTED: long chain acyl-CoA synthetase 4 [Brassica rapa] gi|923741767|ref|XP_013671477.1| PREDICTED: long chain acyl-CoA synthetase 4-like [Brassica napus]
BraA01g014540.3C	1203	592	29.0211	A01	7748171	7749932	+	GO:0008270;	K11979	virNOG00181	R	sp|Q8N806|UBR7_HUMAN Putative E3 ubiquitin-protein ligase UBR7 OS=Homo sapiens GN=UBR7 PE=1 SV=2	gi|685259854|ref|XP_009137444.1| PREDICTED: putative E3 ubiquitin-protein ligase UBR7 [Brassica rapa] gi|674884910|emb|CDY47617.1| BnaA01g13480D [Brassica napus]
BraA01g014550.3C	354	256	42.6476	A01	7752838	7753191	+	-	-	virNOG35974	S	-	gi|685259856|ref|XP_009137456.1| PREDICTED: uncharacterized protein LOC103861489 [Brassica rapa] gi|922412699|ref|XP_013639483.1| PREDICTED: uncharacterized protein LOC106344708 [Brassica oleracea var. oleracea] gi|923872553|ref|XP_013710181.1| PREDICTED: uncharacterized protein LOC106414009 [Brassica napus] gi|674884909|emb|CDY47616.1| BnaA01g13490D [Brassica napus] gi|674929969|emb|CDY03513.1| …
BraA01g014560.3C	525	792	88.9659	A01	7754573	7755097	-	-	-	braNOG08421;virNOG27203	S	-	gi|685259858|ref|XP_009137467.1| PREDICTED: uncharacterized protein LOC103861498 [Brassica rapa] gi|923867062|ref|XP_013708398.1| PREDICTED: uncharacterized protein LOC106412060 [Brassica napus] gi|674884908|emb|CDY47615.1| BnaA01g13500D [Brassica napus]
BraA01g014580.3C	231	262	66.8878	A01	7763833	7764643	+	-	-	virNOG24940	S	-	gi|685259862|ref|XP_009137489.1| PREDICTED: uncharacterized protein LOC103861518 [Brassica rapa] gi|923878315|ref|XP_013711871.1| PREDICTED: uncharacterized protein LOC106415660 [Brassica napus]
BraA01g014590.3C	729	468	37.8596	A01	7764941	7765669	-	GO:0009767;	-	virNOG17590	S	sp|Q9T0A4|NDHS_ARATH NAD(P)H-quinone oxidoreductase subunit S, chloroplastic OS=Arabidopsis thaliana GN=ndhS PE=1 SV=1	gi|674884907|emb|CDY47614.1| BnaA01g13510D [Brassica napus]
BraA01g014600.3C	714	18	1.48673	A01	7768084	7769490	+	-	K00940	virNOG00492;virNOG11956	FT	sp|Q8LAH8|NDK4_ARATH Nucleoside diphosphate kinase IV, chloroplastic/mitochondrial OS=Arabidopsis thaliana GN=NDK4 PE=1 SV=2	gi|685259864|ref|XP_009137500.1| PREDICTED: nucleoside diphosphate kinase IV, chloroplastic/mitochondrial [Brassica rapa]
BraA01g014610.3C	879	868	58.2356	A01	7770174	7772438	+	-	-	virNOG19561	S	-	gi|674929963|emb|CDY03507.1| BnaC01g15750D [Brassica napus]
BraA01g014620.3C	1047	301	16.9542	A01	7775041	7777386	+	-	K01784	COG1087;virNOG02010	M	sp|Q9T0A7|UGE2_ARATH UDP-glucose 4-epimerase 2 OS=Arabidopsis thaliana GN=UGE2 PE=1 SV=1	gi|685259870|ref|XP_009137528.1| PREDICTED: UDP-glucose 4-epimerase 2 [Brassica rapa]
BraA01g014630.3C	606	369	35.9097	A01	7777798	7778403	-	-	-	virNOG18102	S	-	gi|685259868|ref|XP_009137519.1| PREDICTED: uncharacterized protein LOC103861549 [Brassica rapa]
BraA01g014660.3C	2799	750	15.8021	A01	7788499	7793081	+	GO:0005524;	-	virNOG04226	O	sp|O22993|FTSI1_ARATH Probable inactive ATP-dependent zinc metalloprotease FTSHI 1, chloroplastic OS=Arabidopsis thaliana GN=FTSHI1 PE=1 SV=1	gi|685259875|ref|XP_009137556.1| PREDICTED: ATP-dependent zinc metalloprotease FTSH 2, chloroplastic [Brassica rapa]
BraA01g014670.3C	1683	59	2.0674	A01	7793398	7795532	+	-	-	virNOG04528;virNOG04226	SO	sp|F4JPE9|SUN5_ARATH SUN domain-containing protein 5 OS=Arabidopsis thaliana GN=SUN5 PE=1 SV=1	gi|685259877|ref|XP_009137568.1| PREDICTED: uncharacterized protein slp1 [Brassica rapa]
BraA01g014680.3C	1815	214	6.95336	A01	7807060	7810065	+	GO:0003677;GO:0005515;GO:0005634;GO:0006355;GO:0009725;	K14486	virNOG01554	K	sp|Q9XED8|ARFI_ARATH Auxin response factor 9 OS=Arabidopsis thaliana GN=ARF9 PE=1 SV=1	gi|923873162|ref|XP_013710271.1| PREDICTED: auxin response factor 9-like isoform X1 [Brassica napus]
BraA01g014750.3C	2856	613	12.6578	A01	7840692	7844238	+	GO:0005515;	-	virNOG01601	K	sp|Q84TH9|NLP7_ARATH Protein NLP7 OS=Arabidopsis thaliana GN=NLP7 PE=1 SV=2	gi|685259885|ref|XP_009137614.1| PREDICTED: protein NLP7 [Brassica rapa]
BraA01g014760.3C	237	16	3.98134	A01	7845240	7845476	+	-	-	virNOG27181;virNOG26286;virNOG37364	S	-	gi|685259887|ref|XP_009137624.1| PREDICTED: uncharacterized protein LOC103861657 [Brassica rapa] gi|923736491|ref|XP_013669924.1| PREDICTED: uncharacterized protein LOC106374449 [Brassica napus] gi|923873185|ref|XP_013710278.1| PREDICTED: uncharacterized protein LOC106414117 [Brassica napus] gi|674867416|emb|CDY66676.1| BnaA01g35080D [Brassica napus] gi|674929952|emb|CDY03496.1| BnaC01g15860D [Br…
BraA01g014770.3C	1773	460	15.3005	A01	7847197	7849974	+	GO:0003824;	K01194	virNOG11551;COG1626	G	sp|Q9SU50|TRE1_ARATH Trehalase OS=Arabidopsis thaliana GN=TRE1 PE=2 SV=1	gi|685259889|ref|XP_009137634.1| PREDICTED: trehalase [Brassica rapa] gi|923873156|ref|XP_013710269.1| PREDICTED: trehalase-like [Brassica napus] gi|923873158|ref|XP_013710270.1| PREDICTED: trehalase-like [Brassica napus]
BraA01g014780.3C	981	44	2.6451	A01	7856236	7858674	+	-	K11153	virNOG12115	Q	sp|A2RVM0|TIC32_ARATH Short-chain dehydrogenase TIC 32, chloroplastic OS=Arabidopsis thaliana GN=TIC32 PE=2 SV=1	gi|923873180|ref|XP_013710276.1| PREDICTED: short-chain dehydrogenase TIC 32, chloroplastic-like [Brassica napus]
BraA01g014790.3C	1038	519	29.4868	A01	7866139	7867549	+	GO:0003677;GO:0006355;	-	virNOG16481	K	sp|Q8LAP8|DOF46_ARATH Dof zinc finger protein DOF4.6 OS=Arabidopsis thaliana GN=DOF4.6 PE=2 SV=2	gi|685259893|ref|XP_009137657.1| PREDICTED: dof zinc finger protein DOF4.6 [Brassica rapa] gi|923873175|ref|XP_013710275.1| PREDICTED: dof zinc finger protein DOF4.6-like [Brassica napus]
BraA01g014810.3C	825	415	29.6655	A01	7879674	7880719	+	GO:0003824;	-	COG3836;virNOG04618;virNOG29835	SRG	sp|B1LLJ9|RHMA_ECOSM 2-keto-3-deoxy-L-rhamnonate aldolase OS=Escherichia coli (strain SMS-3-5 / SECEC) GN=rhmA PE=3 SV=1	gi|685259897|ref|XP_009137681.1| PREDICTED: uncharacterized protein LOC103861708 [Brassica rapa]
BraA01g014820.3C	945	178	11.1083	A01	7881804	7883338	+	-	-	virNOG13822	S	-	gi|685259900|ref|XP_009137688.1| PREDICTED: uncharacterized protein LOC103861719 [Brassica rapa]
BraA01g014830.3C	2121	177	4.92142	A01	7883890	7888416	+	GO:0004672;GO:0005524;GO:0006468;	-	strNOG04768;virNOG02713	T	sp|Q551H4|FRAY2_DICDI Serine/threonine-protein kinase fray2 OS=Dictyostelium discoideum GN=fray2 PE=3 SV=1	gi|685259902|ref|XP_009137694.1| PREDICTED: serine/threonine-protein kinase fray2 [Brassica rapa]
BraA01g014840.3C	744	1284	101.777	A01	7889041	7889784	-	-	-	virNOG21816	S	-	gi|685259905|ref|XP_009137701.1| PREDICTED: uncharacterized protein LOC103861739 [Brassica rapa]
BraA01g014850.3C	1920	907	27.8589	A01	7894937	7897333	+	GO:0055085;	-	virNOG15975;COG1297	SP	sp|Q6R3L0|YSL1_ARATH Metal-nicotianamine transporter YSL1 OS=Arabidopsis thaliana GN=YSL1 PE=2 SV=2	gi|674956970|emb|CDX76329.1| BnaA08g10710D [Brassica napus]
BraA01g014860.3C	474	186	23.1415	A01	7906691	7907315	+	-	-	virNOG19075	S	-	gi|685259912|ref|XP_009137720.1| PREDICTED: uncharacterized protein LOC103861763 [Brassica rapa] gi|923871616|ref|XP_013709912.1| PREDICTED: uncharacterized protein LOC106413710 [Brassica napus]
BraA01g014880.3C	1212	108	5.25507	A01	7926268	7927761	+	GO:0005634;GO:0006351;GO:0032502;	-	virNOG22599;euNOG21409	K	sp|Q9SU44|GRF8_ARATH Growth-regulating factor 8 OS=Arabidopsis thaliana GN=GRF8 PE=2 SV=1	gi|923741855|ref|XP_013671506.1| PREDICTED: growth-regulating factor 8-like isoform X1 [Brassica napus] gi|923741857|ref|XP_013671507.1| PREDICTED: growth-regulating factor 8-like isoform X1 [Brassica napus] gi|923741864|ref|XP_013671510.1| PREDICTED: growth-regulating factor 8-like isoform X1 [Brassica napus]
BraA01g014910.3C	1224	1190	57.3354	A01	7938064	7940042	+	GO:0003824;	-	virNOG02194	R	sp|O22975|LPAAT_ARATH 1-acylglycerol-3-phosphate O-acyltransferase OS=Arabidopsis thaliana GN=At4g24160 PE=1 SV=1	gi|685259918|ref|XP_009137743.1| PREDICTED: abhydrolase domain-containing protein 4 [Brassica rapa] gi|923865247|ref|XP_013707827.1| PREDICTED: 1-acylglycerol-3-phosphate O-acyltransferase-like [Brassica napus]
BraA01g014930.3C	924	200	12.7648	A01	7950233	7951747	+	-	-	virNOG07395	Z	sp|Q0HZF8|Y494_SHESR UPF0307 protein Shewmr7_0494 OS=Shewanella sp. (strain MR-7) GN=Shewmr7_0494 PE=3 SV=1	gi|685259923|ref|XP_009137755.1| PREDICTED: uncharacterized protein LOC103861798 [Brassica rapa] gi|923508968|ref|XP_013739008.1| PREDICTED: UPF0307 protein Asuc_0809-like [Brassica napus] gi|923867283|ref|XP_013708467.1| PREDICTED: UPF0307 protein Asuc_0809-like [Brassica napus]
BraA01g014940.3C	771	23	1.75926	A01	7952754	7953607	-	-	-	virNOG01991	R	sp|A0A1P8B554|THLP1_ARATH Thaumatin-like protein 1 OS=Arabidopsis thaliana GN=TLP1 PE=2 SV=1	gi|674898578|emb|CDY34263.1| BnaA01g13660D [Brassica napus]
BraA01g014950.3C	2379	4371	108.354	A01	7954325	7958037	-	GO:0005524;GO:0006457;GO:0006950;GO:0051082;	K09487	virNOG04777;COG0326	O	sp|Q9STX5|ENPL_ARATH Endoplasmin homolog OS=Arabidopsis thaliana GN=HSP90-7 PE=1 SV=1	gi|685259927|ref|XP_009137776.1| PREDICTED: endoplasmin homolog [Brassica rapa]
BraA01g014970.3C	441	342	45.7346	A01	7961192	7961632	+	GO:0005515;	K14495	virNOG20734	R	sp|Q9STX3|GID2_ARATH F-box protein GID2 OS=Arabidopsis thaliana GN=GID2 PE=1 SV=1	gi|685259931|ref|XP_009137796.1| PREDICTED: F-box protein GID2 [Brassica rapa] gi|923508976|ref|XP_013739025.1| PREDICTED: F-box protein GID2-like [Brassica napus] gi|923866308|ref|XP_013708159.1| PREDICTED: F-box protein GID2-like [Brassica napus] gi|259014871|gb|ACV88719.1| SLY1 F-box protein [Brassica napus]
BraA01g014990.3C	1119	495	26.0875	A01	7964687	7966234	-	GO:0000062;	-	NOG116338;virNOG23926	SI	sp|Q9STX1|ACBP3_ARATH Acyl-CoA-binding domain-containing protein 3 OS=Arabidopsis thaliana GN=ACBP3 PE=1 SV=1	gi|685259937|ref|XP_009137826.1| PREDICTED: acyl-CoA-binding domain-containing protein 3 isoform X2 [Brassica rapa]
BraA01g015000.3C	1002	266	15.6557	A01	7967089	7968473	+	GO:0003700;GO:0006355;GO:0043565;	-	virNOG16795	K	sp|Q9STX0|WRKY7_ARATH Probable WRKY transcription factor 7 OS=Arabidopsis thaliana GN=WRKY7 PE=2 SV=1	gi|685259940|ref|XP_009137837.1| PREDICTED: probable WRKY transcription factor 7 [Brassica rapa] gi|685259942|ref|XP_009137844.1| PREDICTED: probable WRKY transcription factor 7 [Brassica rapa]
BraA01g015030.3C	465	33	4.18522	A01	7976593	7977057	-	-	-	virNOG26581	S	-	gi|685259949|ref|XP_009137876.1| PREDICTED: uncharacterized protein LOC103861914 [Brassica rapa] gi|923509000|ref|XP_013739079.1| PREDICTED: uncharacterized protein LOC106441869 [Brassica napus] gi|923879551|ref|XP_013712233.1| PREDICTED: uncharacterized protein LOC106415965 [Brassica napus]
BraA01g015050.3C	2472	504	12.0237	A01	7980982	7985875	-	GO:0003676;GO:0005515;GO:0006396;	-	virNOG08462	A	sp|Q5REG1|SART3_PONAB Squamous cell carcinoma antigen recognized by T-cells 3 OS=Pongo abelii GN=SART3 PE=2 SV=1	gi|685259952|ref|XP_009137894.1| PREDICTED: squamous cell carcinoma antigen recognized by T-cells 3 [Brassica rapa]
BraA01g015060.3C	330	201	35.9203	A01	7986622	7986951	+	-	-	virNOG39821;euNOG29607;braNOG22827	S	-	gi|685259955|ref|XP_009137903.1| PREDICTED: uncharacterized protein LOC103861940 [Brassica rapa] gi|923521753|ref|XP_013670195.1| PREDICTED: uncharacterized protein LOC106374791 [Brassica napus] gi|923872237|ref|XP_013710088.1| PREDICTED: uncharacterized protein LOC106413902 [Brassica napus]
BraA01g015070.3C	2136	334	9.22153	A01	7988766	7991570	+	-	K03283	virNOG05874	O	sp|Q9STW6|HSP7F_ARATH Heat shock 70 kDa protein 6, chloroplastic OS=Arabidopsis thaliana GN=HSP70-6 PE=1 SV=1	gi|685259957|ref|XP_009137922.1| PREDICTED: heat shock 70 kDa protein 6, chloroplastic [Brassica rapa] gi|923509007|ref|XP_013739097.1| PREDICTED: heat shock 70 kDa protein 6, chloroplastic-like [Brassica napus] gi|923877711|ref|XP_013711670.1| PREDICTED: heat shock 70 kDa protein 6, chloroplastic-like [Brassica napus]
BraA01g015110.3C	1812	593	19.2999	A01	7998347	8001022	+	-	-	virNOG01060	S	sp|Q9STW5|MACP2_ARATH MACPF domain-containing protein At4g24290 OS=Arabidopsis thaliana GN=At4g24290 PE=2 SV=1	gi|685259959|ref|XP_009137933.1| PREDICTED: MACPF domain-containing protein At4g24290 [Brassica rapa] gi|685259961|ref|XP_009137941.1| PREDICTED: MACPF domain-containing protein At4g24290 [Brassica rapa]
BraA01g015130.3C	1152	41	2.09889	A01	8003848	8004999	-	-	-	virNOG11425	S	sp|Q689D6|RPD1_ARATH Protein ROOT PRIMORDIUM DEFECTIVE 1 OS=Arabidopsis thaliana GN=RPD1 PE=1 SV=1	gi|685259966|ref|XP_009137963.1| PREDICTED: protein ROOT PRIMORDIUM DEFECTIVE 1 [Brassica rapa]
BraA01g015140.3C	1416	371	15.4514	A01	8006268	8008413	-	-	-	virNOG04399	S	sp|Q94CC0|Y5994_ARATH Uncharacterized protein At5g49945 OS=Arabidopsis thaliana GN=At5g49945 PE=2 SV=1	gi|685259968|ref|XP_009137974.1| PREDICTED: uncharacterized protein At5g49945 [Brassica rapa]
BraA01g015150.3C	1038	76	4.31791	A01	8017453	8019603	+	GO:0003824;GO:0009116;	-	virNOG08224	R	sp|Q07469|BSPA_POPDE Bark storage protein A OS=Populus deltoides GN=BSPA PE=2 SV=1	gi|685259970|ref|XP_009137982.1| PREDICTED: bark storage protein A-like [Brassica rapa] gi|923509028|ref|XP_013739137.1| PREDICTED: bark storage protein A-like [Brassica napus]
BraA01g015160.3C	1044	120	6.77857	A01	8020433	8023137	+	GO:0003824;GO:0009116;	-	virNOG08224	R	sp|Q07469|BSPA_POPDE Bark storage protein A OS=Populus deltoides GN=BSPA PE=2 SV=1	gi|685259973|ref|XP_009137991.1| PREDICTED: bark storage protein A-like [Brassica rapa]
BraA01g015170.3C	468	227	28.6047	A01	8023924	8024391	-	-	-	braNOG21847;virNOG39709	S	-	gi|685259975|ref|XP_009138002.1| PREDICTED: histone-lysine N-methyltransferase SETD1B [Brassica rapa]
BraA01g015180.3C	693	1525	129.776	A01	8025846	8026894	+	-	-	NOG201664;virNOG00740	RE	sp|Q9VDL1|LOVG_DROME Esterase CG5412 OS=Drosophila melanogaster GN=CG5412 PE=2 SV=1	gi|685259980|ref|XP_009138021.1| PREDICTED: UPF0483 protein CG5412 [Brassica rapa]
BraA01g015190.3C	1824	303	9.7966	A01	8027085	8029550	-	-	-	virNOG04263	R	sp|Q8RWQ8|FBX14_ARATH F-box protein FBX14 OS=Arabidopsis thaliana GN=FBX14 PE=2 SV=1	gi|685259977|ref|XP_009138011.1| PREDICTED: F-box protein FBX14 [Brassica rapa]
BraA01g015200.3C	1341	693	30.4763	A01	8034080	8036979	+	GO:0004672;GO:0005524;GO:0006468;	-	virNOG11619	T	sp|Q9STV4|CIPK8_ARATH CBL-interacting serine/threonine-protein kinase 8 OS=Arabidopsis thaliana GN=CIPK8 PE=1 SV=1	gi|685259982|ref|XP_009138030.1| PREDICTED: CBL-interacting serine/threonine-protein kinase 8 [Brassica rapa] gi|685259984|ref|XP_009138034.1| PREDICTED: CBL-interacting serine/threonine-protein kinase 8 [Brassica rapa]
BraA01g015220.3C	321	62	11.3905	A01	8067384	8068634	+	GO:0005672;GO:0006367;	K03123	virNOG21068;virNOG22890	K	sp|Q39236|T2AG_ARATH Transcription initiation factor IIA subunit 2 OS=Arabidopsis thaliana GN=TFIIA-S PE=3 SV=2	gi|922413204|ref|XP_013584643.1| PREDICTED: transcription initiation factor IIA subunit 2 [Brassica oleracea var. oleracea] gi|922413206|ref|XP_013584649.1| PREDICTED: transcription initiation factor IIA subunit 2 [Brassica oleracea var. oleracea] gi|923509053|ref|XP_013739210.1| PREDICTED: transcription initiation factor IIA subunit 2 [Brassica napus] gi|923809521|ref|XP_013690450.1| PREDICTED: …
BraA01g015230.3C	3984	670	9.91775	A01	8069555	8076148	+	GO:0003824;GO:0005524;GO:0016301;GO:0016310;	K08244	virNOG08675;virNOG16037	CR	sp|Q9STV0|GWD2_ARATH Alpha-glucan water dikinase 2 OS=Arabidopsis thaliana GN=GWD2 PE=2 SV=3	gi|685259991|ref|XP_009138061.1| PREDICTED: alpha-glucan water dikinase 2 [Brassica rapa]
BraA01g015240.3C	1293	125	5.70124	A01	8076897	8079368	+	-	-	virNOG00459	S	sp|A1L4X0|CLT2_ARATH Protein CLT2, chloroplastic OS=Arabidopsis thaliana GN=CLT2 PE=2 SV=1	gi|685259994|ref|XP_009138072.1| PREDICTED: crt homolog 1 [Brassica rapa]
BraA01g015250.3C	933	502	31.7307	A01	8083117	8085090	+	GO:0003700;GO:0005515;GO:0006355;GO:0008270;GO:0043565;	-	KOG1601;virNOG15712	K	sp|Q9LRH6|GAT25_ARATH GATA transcription factor 25 OS=Arabidopsis thaliana GN=GATA25 PE=1 SV=2	gi|685259996|ref|XP_009138082.1| PREDICTED: GATA transcription factor 25 [Brassica rapa] gi|923509055|ref|XP_013739218.1| PREDICTED: GATA transcription factor 25-like [Brassica napus]
BraA01g015270.3C	2118	142	3.95385	A01	8100701	8104059	-	GO:0005515;GO:0008318;GO:0018342;	K14050	virNOG13546;COG5536	O	sp|Q8VYB7|PGTA1_ARATH Geranylgeranyl transferase type-2 subunit alpha 1 OS=Arabidopsis thaliana GN=RGTA1 PE=1 SV=1	gi|685260003|ref|XP_009138101.1| PREDICTED: geranylgeranyl transferase type-2 subunit alpha [Brassica rapa]
BraA01g015280.3C	792	148	11.0203	A01	8104966	8106332	+	-	-	virNOG22979	S	sp|Q9SB47|SIC_ARATH Protein SICKLE OS=Arabidopsis thaliana GN=SIC PE=1 SV=1	gi|923815747|ref|XP_013692378.1| PREDICTED: basic salivary proline-rich protein 1-like [Brassica napus]
BraA01g015290.3C	1254	561	26.3829	A01	8107040	8110388	+	GO:0016747;	-	virNOG03018	S	sp|Q39048|CER2_ARATH Protein ECERIFERUM 2 OS=Arabidopsis thaliana GN=CER2 PE=1 SV=1	gi|685260015|ref|XP_009138132.1| PREDICTED: protein ECERIFERUM 1 [Brassica rapa]
BraA01g015300.3C	2043	82	2.36703	A01	8111194	8115045	+	GO:0010181;GO:0016491;GO:0055114;	K00327	COG0369;virNOG08230	CP	sp|Q9SB48|NCPR1_ARATH NADPH--cytochrome P450 reductase 1 OS=Arabidopsis thaliana GN=ATR1 PE=1 SV=1	gi|685260017|ref|XP_009138137.1| PREDICTED: NADPH--cytochrome P450 reductase 1-like [Brassica rapa]
BraA01g015310.3C	2088	721	20.364	A01	8115672	8119576	-	GO:0010181;GO:0016491;GO:0055114;	K00327	COG0369;virNOG08230	CP	sp|Q9SB48|NCPR1_ARATH NADPH--cytochrome P450 reductase 1 OS=Arabidopsis thaliana GN=ATR1 PE=1 SV=1	gi|685260019|ref|XP_009138145.1| PREDICTED: NADPH--cytochrome P450 reductase 1-like [Brassica rapa]
BraA01g015320.3C	2259	572	14.9327	A01	8120215	8126066	-	GO:0003700;GO:0005634;GO:0006355;	-	virNOG01564	S	sp|Q7Y030|OFT31_ARATH O-fucosyltransferase 31 OS=Arabidopsis thaliana GN=OFUT31 PE=2 SV=1	gi|674898604|emb|CDY34289.1| BnaA01g13920D [Brassica napus]
BraA01g015330.3C	1362	479	20.7403	A01	8133677	8136665	+	GO:0006810;GO:0006886;GO:0016192;GO:0030131;	K12402	virNOG03263;NOG09354	U	sp|Q9SB50|AP4M_ARATH AP-4 complex subunit mu OS=Arabidopsis thaliana GN=AP4M PE=2 SV=1	gi|674898605|emb|CDY34290.1| BnaA01g13930D [Brassica napus]
BraA01g015340.3C	3063	506	9.74229	A01	8137163	8141631	-	GO:0006511;GO:0016579;GO:0036459;	K11855	virNOG09660	O	sp|Q9SB51|UBP16_ARATH Ubiquitin carboxyl-terminal hydrolase 16 OS=Arabidopsis thaliana GN=UBP16 PE=1 SV=1	gi|685260040|ref|XP_009138224.1| PREDICTED: ubiquitin carboxyl-terminal hydrolase 16 [Brassica rapa]
BraA01g015350.3C	948	1428	88.8337	A01	8148016	8148963	+	GO:0055085;	K15104	virNOG09017	C	sp|Q9SB52|PUMP4_ARATH Mitochondrial uncoupling protein 4 OS=Arabidopsis thaliana GN=PUMP4 PE=2 SV=1	gi|685260042|ref|XP_009138231.1| PREDICTED: mitochondrial uncoupling protein 4 [Brassica rapa]
BraA01g015360.3C	2682	77	1.69313	A01	8149294	8155358	-	GO:0007165;	-	virNOG09542	T	sp|F4JQZ3|REN1_ARATH Rho GTPase-activating protein REN1 OS=Arabidopsis thaliana GN=REN1 PE=1 SV=2	gi|685260048|ref|XP_009138248.1| PREDICTED: rho GTPase-activating protein REN1 isoform X2 [Brassica rapa]
BraA01g015370.3C	702	620	52.0849	A01	8164377	8165524	+	-	-	virNOG04757	S	-	gi|685260051|ref|XP_009138265.1| PREDICTED: uncharacterized protein LOC103862320 isoform X1 [Brassica rapa]
BraA01g015380.3C	3444	500	8.56179	A01	8166144	8172857	-	-	-	euNOG05238;virNOG03591	S	-	gi|685260055|ref|XP_009138283.1| PREDICTED: uncharacterized protein LOC103862336 [Brassica rapa] gi|923509107|ref|XP_013739328.1| PREDICTED: uncharacterized protein LOC106442148 [Brassica napus]
BraA01g015390.3C	1851	153	4.87464	A01	8173796	8176991	-	-	K01810	virNOG09888	G	sp|Q8H103|G6PIP_ARATH Glucose-6-phosphate isomerase 1, chloroplastic OS=Arabidopsis thaliana GN=PGI1 PE=1 SV=1	gi|685260057|ref|XP_009138293.1| PREDICTED: glucose-6-phosphate isomerase 1, chloroplastic [Brassica rapa]
BraA01g015400.3C	1230	268	12.8495	A01	8181450	8183566	+	-	K16675	virNOG03140	R	sp|Q9SB58|ZDH19_ARATH Protein S-acyltransferase 8 OS=Arabidopsis thaliana GN=PAT08 PE=1 SV=2	gi|685260059|ref|XP_009138303.1| PREDICTED: protein S-acyltransferase 8 [Brassica rapa]
BraA01g015410.3C	552	124	13.2477	A01	8186753	8187844	+	GO:0004857;	-	virNOG28895;virNOG34229	R	-	gi|685260061|ref|XP_009138315.1| PREDICTED: uncharacterized protein LOC103862363 [Brassica rapa]
BraA01g015420.3C	678	602	52.363	A01	8190631	8191308	-	GO:0003677;	-	euNOG13897;virNOG11837;virNOG19768	KR	sp|Q9SB61|ZHD2_ARATH Zinc-finger homeodomain protein 2 OS=Arabidopsis thaliana GN=ZHD1 PE=1 SV=1	gi|685260063|ref|XP_009138327.1| PREDICTED: zinc-finger homeodomain protein 2 [Brassica rapa]
BraA01g015430.3C	1338	235	10.3578	A01	8197131	8200165	-	GO:0003824;GO:0016846;	K16903	virNOG08683	E	sp|Q94A02|TAR2_ARATH Tryptophan aminotransferase-related protein 2 OS=Arabidopsis thaliana GN=TAR2 PE=2 SV=1	gi|674898615|emb|CDY34300.1| BnaA01g14030D [Brassica napus]
BraA01g015440.3C	4059	665	9.66185	A01	8202554	8207692	+	-	-	virNOG03538	S	sp|Q9SB63|MOS1_ARATH Protein MODIFIER OF SNC1 1 OS=Arabidopsis thaliana GN=MOS1 PE=1 SV=2	gi|685260081|ref|XP_009138387.1| PREDICTED: protein MODIFIER OF SNC1 1 isoform X2 [Brassica rapa] gi|685260083|ref|XP_009138390.1| PREDICTED: protein MODIFIER OF SNC1 1 isoform X2 [Brassica rapa] gi|685260085|ref|XP_009138397.1| PREDICTED: protein MODIFIER OF SNC1 1 isoform X2 [Brassica rapa] gi|685260087|ref|XP_009138404.1| PREDICTED: protein MODIFIER OF SNC1 1 isoform X2 [Brassica rapa] gi|6852…
BraA01g015450.3C	2112	5477	152.935	A01	8209319	8212272	+	GO:0005515;GO:0008270;	K17987	virNOG09705	R	sp|Q9SB64|NBR1_ARATH Protein NBR1 homolog OS=Arabidopsis thaliana GN=NBR1 PE=1 SV=1	gi|685260091|ref|XP_009138422.1| PREDICTED: uncharacterized protein LOC103862466 [Brassica rapa]
BraA01g015460.3C	354	58	9.66234	A01	8212748	8213101	-	-	-	virNOG03025;virNOG25274;euNOG24443	SR	-	gi|685260093|ref|XP_009138433.1| PREDICTED: uncharacterized protein LOC103862475 [Brassica rapa] gi|923509135|ref|XP_013739398.1| PREDICTED: uncharacterized protein LOC106442235 [Brassica napus] gi|923509139|ref|XP_013739406.1| PREDICTED: uncharacterized protein LOC106442245 [Brassica napus] gi|674898618|emb|CDY34303.1| BnaA01g14060D [Brassica napus]
BraA01g015470.3C	1476	46	1.83793	A01	8218894	8222077	-	GO:0005524;	-	virNOG06393	O	sp|Q8H1F9|PCH2_ARATH Pachytene checkpoint protein 2 homolog OS=Arabidopsis thaliana GN=PCH2 PE=2 SV=1	gi|685260095|ref|XP_009138444.1| PREDICTED: pachytene checkpoint protein 2 homolog [Brassica rapa] gi|923521770|ref|XP_013670228.1| PREDICTED: pachytene checkpoint protein 2 homolog [Brassica napus]
BraA01g015490.3C	2145	1318	36.2365	A01	8224609	8229240	-	GO:0004672;GO:0005524;GO:0006468;GO:0016787;	K08287	virNOG06731	T	sp|P51567|AFC2_ARATH Serine/threonine-protein kinase AFC2 OS=Arabidopsis thaliana GN=AFC2 PE=1 SV=1	gi|674898622|emb|CDY34307.1| BnaA01g14100D [Brassica napus]
BraA01g015500.3C	879	219	14.6931	A01	8229829	8232171	-	-	-	virNOG09212	R	sp|Q0WWT7|STR11_ARATH Rhodanese-like domain-containing protein 11, chloroplastic OS=Arabidopsis thaliana GN=STR11 PE=2 SV=1	gi|685260105|ref|XP_009138485.1| PREDICTED: rhodanese-like domain-containing protein 11, chloroplastic [Brassica rapa]
BraA01g015510.3C	1101	290	15.5335	A01	8233168	8235198	-	-	-	virNOG03025	R	sp|Q7ZVZ7|AB17C_DANRE Protein ABHD17C OS=Danio rerio GN=abhd17c PE=2 SV=1	gi|685260107|ref|XP_009138492.1| PREDICTED: alpha/beta hydrolase domain-containing protein 17B [Brassica rapa] gi|923509159|ref|XP_013739463.1| PREDICTED: alpha/beta hydrolase domain-containing protein 17B-like [Brassica napus] gi|674898623|emb|CDY34308.1| BnaA01g14110D [Brassica napus]
BraA01g015520.3C	927	1298	82.5758	A01	8239457	8241327	-	GO:0003676;	-	virNOG08390	A	sp|Q04836|CP31A_ARATH 31 kDa ribonucleoprotein, chloroplastic OS=Arabidopsis thaliana GN=CP31A PE=1 SV=1	gi|685260110|ref|XP_009138497.1| PREDICTED: 31 kDa ribonucleoprotein, chloroplastic [Brassica rapa]
BraA01g015530.3C	1221	80	3.86395	A01	8243916	8245466	-	-	K01728	virNOG15081;COG3866	G	sp|Q9C5M8|PLY18_ARATH Probable pectate lyase 18 OS=Arabidopsis thaliana GN=At4g24780 PE=2 SV=2	gi|922405842|ref|XP_013589391.1| PREDICTED: probable pectate lyase 18 [Brassica oleracea var. oleracea] gi|923740983|ref|XP_013671234.1| PREDICTED: probable pectate lyase 18 [Brassica napus] gi|674929875|emb|CDY03419.1| BnaC01g16630D [Brassica napus]
BraA01g015550.3C	2133	579	16.0083	A01	8261730	8264039	+	GO:0005488;	-	virNOG07948	T	sp|Q61823|PDCD4_MOUSE Programmed cell death protein 4 OS=Mus musculus GN=Pdcd4 PE=1 SV=1	gi|685260120|ref|XP_009138537.1| PREDICTED: uncharacterized protein LOC103862587 [Brassica rapa] gi|685260122|ref|XP_009138541.1| PREDICTED: uncharacterized protein LOC103862587 [Brassica rapa] gi|685260126|ref|XP_009138547.1| PREDICTED: uncharacterized protein LOC103862587 [Brassica rapa] gi|685260128|ref|XP_009138554.1| PREDICTED: uncharacterized protein LOC103862587 [Brassica rapa]
BraA01g015560.3C	789	216	16.1449	A01	8264294	8265082	+	GO:0008152;GO:0008168;	-	virNOG07948;virNOG06196	TR	-	gi|685260132|ref|XP_009138572.1| PREDICTED: uncharacterized protein LOC103862631 [Brassica rapa]
BraA01g015570.3C	1164	1280	64.8507	A01	8265960	8268098	-	GO:0005515;	K03037	virNOG03693	O	sp|Q93Y35|PSMD6_ARATH 26S proteasome non-ATPase regulatory subunit 6 homolog OS=Arabidopsis thaliana GN=RPN7 PE=1 SV=1	gi|685260134|ref|XP_009138580.1| PREDICTED: 26S proteasome non-ATPase regulatory subunit 6 homolog [Brassica rapa] gi|923509180|ref|XP_013739511.1| PREDICTED: 26S proteasome non-ATPase regulatory subunit 6 homolog [Brassica napus] gi|674898630|emb|CDY34315.1| BnaA01g14180D [Brassica napus]
BraA01g015580.3C	1482	678	26.9798	A01	8268586	8271038	-	-	K01940	virNOG12848	E	sp|Q9SZX3|ASSY_ARATH Argininosuccinate synthase, chloroplastic OS=Arabidopsis thaliana GN=At4g24830 PE=1 SV=3	gi|685260136|ref|XP_009138588.1| PREDICTED: argininosuccinate synthase, chloroplastic-like [Brassica rapa]
BraA01g015590.3C	2892	806	16.4359	A01	8276827	8282008	-	GO:0009055;	K20289	NOG10079;virNOG01046	U	sp|Q14746|COG2_HUMAN Conserved oligomeric Golgi complex subunit 2 OS=Homo sapiens GN=COG2 PE=1 SV=1	gi|674898632|emb|CDY34317.1| BnaA01g14200D [Brassica napus]
BraA01g015600.3C	1926	240	7.34874	A01	8287918	8290695	-	GO:0003993;GO:0016787;GO:0046872;	-	virNOG00616	G	sp|Q8H1R2|PPA24_ARATH Probable inactive purple acid phosphatase 24 OS=Arabidopsis thaliana GN=PAP24 PE=2 SV=1	gi|685260141|ref|XP_009138611.1| PREDICTED: probable inactive purple acid phosphatase 24 [Brassica rapa]
BraA01g015610.3C	1122	640	33.6391	A01	8292683	8294476	+	-	-	virNOG05837	S	sp|F4JRR5|TTL_ARATH TITAN-like protein OS=Arabidopsis thaliana GN=TTL PE=2 SV=1	gi|685260143|ref|XP_009138618.1| PREDICTED: TITAN-like protein [Brassica rapa]
BraA01g015630.3C	732	77	6.20351	A01	8298351	8299323	-	-	-	virNOG14059	S	sp|Q9SW33|TL1Y_ARATH Thylakoid lumenal 17.9 kDa protein, chloroplastic OS=Arabidopsis thaliana GN=At4g24930 PE=1 SV=1	gi|685260152|ref|XP_009138640.1| PREDICTED: thylakoid lumenal 17.9 kDa protein, chloroplastic [Brassica rapa] gi|923509205|ref|XP_013739570.1| PREDICTED: thylakoid lumenal 17.9 kDa protein, chloroplastic-like [Brassica napus] gi|674898641|emb|CDY34326.1| BnaA01g14290D [Brassica napus]
BraA01g015640.3C	1215	1398	67.856	A01	8303224	8305720	+	-	K02936	virNOG13089	J	sp|Q9LZH9|RL7A2_ARATH 60S ribosomal protein L7a-2 OS=Arabidopsis thaliana GN=RPL7AB PE=2 SV=1	gi|674898643|emb|CDY34328.1| BnaA01g14310D [Brassica napus]
BraA01g015650.3C	573	2251	231.675	A01	8306470	8308293	+	-	K17279	virNOG34083;virNOG21721	TU	sp|Q9S760|HA22D_ARATH HVA22-like protein d OS=Arabidopsis thaliana GN=HVA22D PE=2 SV=1	gi|685260163|ref|XP_009138695.1| PREDICTED: HVA22-like protein d [Brassica rapa]
BraA01g015660.3C	192	4	1.22862	A01	8309431	8309622	+	-	-	-	-	-	-
BraA01g015670.3C	2088	543	15.3365	A01	8312397	8316380	+	-	-	virNOG07519	D	sp|F4JRS4|MORC7_ARATH Protein MICRORCHIDIA 7 OS=Arabidopsis thaliana GN=MORC7 PE=1 SV=1	gi|685260167|ref|XP_009138709.1| PREDICTED: MORC family CW-type zinc finger protein 4-like [Brassica rapa]
BraA01g015680.3C	519	147	16.7035	A01	8318859	8320095	+	-	-	virNOG21917	S	sp|Q6TLJ2|TPD1_ARATH Protein TAPETUM DETERMINANT 1 OS=Arabidopsis thaliana GN=TPD1 PE=1 SV=1	gi|685260171|ref|XP_009138729.1| PREDICTED: uncharacterized protein LOC103862777 isoform X2 [Brassica rapa]
BraA01g015690.3C	435	358	48.5346	A01	8321750	8322424	-	GO:0005515;	-	virNOG20006	S	sp|Q9SW27|MUB3_ARATH Membrane-anchored ubiquitin-fold protein 3 OS=Arabidopsis thaliana GN=MUB3 PE=1 SV=1	gi|923854739|ref|XP_013704683.1| PREDICTED: membrane-anchored ubiquitin-fold protein 3-like [Brassica napus]
BraA01g015730.3C	237	43	10.6999	A01	8335162	8335514	-	-	K17780	virNOG23946	U	sp|Q9XGY4|TIM8_ARATH Mitochondrial import inner membrane translocase subunit TIM8 OS=Arabidopsis thaliana GN=TIM8 PE=1 SV=1	gi|685260180|ref|XP_009138763.1| PREDICTED: mitochondrial import inner membrane translocase subunit TIM8-like [Brassica rapa] gi|923521792|ref|XP_013670290.1| PREDICTED: mitochondrial import inner membrane translocase subunit TIM8-like [Brassica napus] gi|674898649|emb|CDY34334.1| BnaA01g14370D [Brassica napus]
BraA01g015740.3C	1320	158	7.05896	A01	8336674	8339825	+	-	-	virNOG00645	S	sp|Q9LF79|ACA8_ARATH Calcium-transporting ATPase 8, plasma membrane-type OS=Arabidopsis thaliana GN=ACA8 PE=1 SV=1	gi|685260182|ref|XP_009138776.1| PREDICTED: uncharacterized protein LOC103862826 [Brassica rapa]
BraA01g015780.3C	411	1142	163.863	A01	8359868	8360849	+	-	-	virNOG19248	I	sp|Q9SW21|ACP4_ARATH Acyl carrier protein 4, chloroplastic OS=Arabidopsis thaliana GN=ACP4 PE=2 SV=1	gi|685260187|ref|XP_009138797.1| PREDICTED: acyl carrier protein 4, chloroplastic [Brassica rapa] gi|923509239|ref|XP_013739633.1| PREDICTED: acyl carrier protein 4, chloroplastic-like [Brassica napus] gi|674898652|emb|CDY34337.1| BnaA01g14400D [Brassica napus]
BraA01g015790.3C	3189	819	15.1456	A01	8374476	8379591	+	-	-	virNOG32803;virNOG06267	HS	sp|Q9SW18|CHLM_ARATH Magnesium protoporphyrin IX methyltransferase, chloroplastic OS=Arabidopsis thaliana GN=CHLM PE=1 SV=1	gi|685260191|ref|XP_009138807.1| PREDICTED: triadin isoform X1 [Brassica rapa]
BraA01g015800.3C	816	325	23.4883	A01	8379992	8381648	-	GO:0016829;GO:0017009;	-	virNOG08385	S	sp|Q9FI46|CRL_ARATH Chromophore lyase CRL, chloroplastic OS=Arabidopsis thaliana GN=CRL PE=1 SV=1	gi|685260200|ref|XP_009138839.1| PREDICTED: chromophore lyase CRL, chloroplastic-like [Brassica rapa]
BraA01g015820.3C	639	9761	900.847	A01	8384349	8386024	-	-	K04564	virNOG14900	P	sp|P21276|SODF1_ARATH Superoxide dismutase [Fe] 1, chloroplastic OS=Arabidopsis thaliana GN=FSD1 PE=1 SV=4	gi|923641432|ref|XP_013641388.1| PREDICTED: superoxide dismutase [Fe] 1, chloroplastic-like [Brassica napus]
BraA01g015830.3C	771	1029	78.708	A01	8390039	8391175	-	-	K07304	virNOG01068	O	sp|P54151|MSRA_BRANA Peptide methionine sulfoxide reductase OS=Brassica napus GN=PMSR PE=2 SV=1	gi|685260208|ref|XP_009138887.1| PREDICTED: peptide methionine sulfoxide reductase [Brassica rapa]
BraA01g015850.3C	795	159	11.7947	A01	8393040	8394124	-	GO:0003993;	-	virNOG09421;NOG69097	R	sp|P27061|PPA1_SOLLC Acid phosphatase 1 OS=Solanum lycopersicum GN=APS1 PE=2 SV=1	gi|685260214|ref|XP_009138920.1| PREDICTED: acid phosphatase 1 [Brassica rapa]
BraA01g015870.3C	1047	205	11.5469	A01	8411650	8413718	+	-	-	virNOG20200;NOG27071;virNOG07142	SO	-	gi|685260216|ref|XP_009138932.1| PREDICTED: uncharacterized protein LOC103862954 [Brassica rapa]
BraA01g015880.3C	1014	701	40.7697	A01	8417439	8418534	-	GO:0003677;GO:0003700;GO:0005634;GO:0006355;GO:0008270;GO:0043565;GO:0045893;	-	virNOG06991	K	sp|Q9FH57|GATA5_ARATH GATA transcription factor 5 OS=Arabidopsis thaliana GN=GATA5 PE=2 SV=1	gi|922406890|ref|XP_013613588.1| PREDICTED: GATA transcription factor 5-like [Brassica oleracea var. oleracea] gi|923641459|ref|XP_013641396.1| PREDICTED: GATA transcription factor 5-like [Brassica napus]
BraA01g015890.3C	1443	111	4.53643	A01	8421186	8424985	-	-	K03026	virNOG20876;virNOG11979	SK	sp|Q1PE51|QWRF7_ARATH QWRF motif-containing protein 7 OS=Arabidopsis thaliana GN=QWRF7 PE=2 SV=1	gi|685260223|ref|XP_009138960.1| PREDICTED: uncharacterized protein LOC103862974 isoform X2 [Brassica rapa]
BraA01g015910.3C	642	437	40.1425	A01	8430832	8431550	+	-	K13993	virNOG11894	O	sp|Q96331|HS23M_ARATH 23.6 kDa heat shock protein, mitochondrial OS=Arabidopsis thaliana GN=HSP23.6 PE=2 SV=1	gi|685260225|ref|XP_009138970.1| PREDICTED: 23.6 kDa heat shock protein, mitochondrial [Brassica rapa]
BraA01g015920.3C	1077	1063	58.207	A01	8437170	8438246	+	GO:0006355;	-	virNOG31505	K	sp|Q9SB42|STKLS_ARATH GLABROUS1 enhancer-binding protein-like OS=Arabidopsis thaliana GN=GEBPL PE=1 SV=1	gi|685260227|ref|XP_009138982.1| PREDICTED: mediator-associated protein 1-like [Brassica rapa]
BraA01g015940.3C	171	49	16.8989	A01	8445360	8445530	-	-	-	virNOG26148;virNOG25412	S	-	gi|685260232|ref|XP_009139009.1| PREDICTED: uncharacterized protein LOC103863022 [Brassica rapa]
BraA01g015960.3C	1488	208	8.24362	A01	8450841	8453664	+	-	K10636	virNOG06717;NOG27071	O	sp|Q8VYC8|RIN2_ARATH E3 ubiquitin protein ligase RIN2 OS=Arabidopsis thaliana GN=RIN2 PE=1 SV=1	gi|685260234|ref|XP_009139021.1| PREDICTED: LOW QUALITY PROTEIN: E3 ubiquitin protein ligase RIN2 [Brassica rapa]
BraA01g015970.3C	1866	542	17.1295	A01	8462465	8465033	+	GO:0005507;GO:0016491;GO:0055114;	-	virNOG06469;virNOG16785	Q	sp|Q8VXX5|SKS1_ARATH Monocopper oxidase-like protein SKS1 OS=Arabidopsis thaliana GN=SKS1 PE=1 SV=1	gi|685260236|ref|XP_009139031.1| PREDICTED: monocopper oxidase-like protein SKS1 [Brassica rapa]
BraA01g016010.3C	609	42	4.06714	A01	8480098	8480706	-	GO:0004857;	-	virNOG22179;virNOG19498	R	sp|Q9SB37|PMEI7_ARATH Pectinesterase inhibitor 7 OS=Arabidopsis thaliana GN=PMEI7 PE=2 SV=1	gi|685260246|ref|XP_009139088.1| PREDICTED: 21 kDa protein [Brassica rapa]
BraA01g016020.3C	1587	79	2.93567	A01	8481382	8482968	-	GO:0005515;	-	virNOG08843;virNOG12387	FR	sp|Q9SB36|PP337_ARATH Pentatricopeptide repeat-containing protein At4g25270, chloroplastic OS=Arabidopsis thaliana GN=PCMP-E53 PE=3 SV=1	gi|685260242|ref|XP_009139068.1| PREDICTED: pentatricopeptide repeat-containing protein At4g25270, chloroplastic [Brassica rapa] gi|685260244|ref|XP_009139076.1| PREDICTED: pentatricopeptide repeat-containing protein At4g25270, chloroplastic [Brassica rapa]
BraA01g016030.3C	765	124	9.55912	A01	8483167	8484674	-	-	K13800	virNOG08843	F	sp|Q6NMK6|KCY2_ARATH Probable UMP-CMP kinase 2 OS=Arabidopsis thaliana GN=UMK2 PE=2 SV=1	gi|685260240|ref|XP_009139055.1| PREDICTED: probable UMP-CMP kinase 2 [Brassica rapa]
BraA01g016070.3C	327	77	13.8867	A01	8501179	8502294	-	-	-	virNOG23816	S	sp|Q9UTC2|YIDH_SCHPO Uncharacterized protein C227.17c OS=Schizosaccharomyces pombe (strain 972 / ATCC 24843) GN=SPAC227.17c PE=4 SV=1	gi|685260254|ref|XP_009139124.1| PREDICTED: uncharacterized protein C227.17c-like isoform X2 [Brassica rapa]
BraA01g016080.3C	1068	277	15.2956	A01	8503681	8505223	+	-	-	virNOG32445;virNOG18832;euNOG37495	R	sp|Q9SB31|AHL3_ARATH AT-hook motif nuclear-localized protein 3 OS=Arabidopsis thaliana GN=AHL3 PE=1 SV=1	gi|685260256|ref|XP_009139133.1| PREDICTED: uncharacterized protein LOC103863132 isoform X1 [Brassica rapa]
BraA01g016090.3C	1332	1225	54.2362	A01	8506056	8508753	-	GO:0000412;GO:0003755;GO:0005528;GO:0005730;GO:0018208;	K14826	virNOG13108	O	sp|Q93ZG9|FKB53_ARATH Peptidyl-prolyl cis-trans isomerase FKBP53 OS=Arabidopsis thaliana GN=FKBP53 PE=1 SV=1	gi|685260260|ref|XP_009139151.1| PREDICTED: peptidyl-prolyl cis-trans isomerase FKBP53-like [Brassica rapa]
BraA01g016100.3C	1617	254	9.26363	A01	8510392	8512586	+	-	-	virNOG02074	S	sp|Q8VYS5|TBL18_ARATH Protein trichome birefringence-like 18 OS=Arabidopsis thaliana GN=TBL18 PE=2 SV=1	gi|685260265|ref|XP_009139170.1| PREDICTED: protein trichome birefringence-like 18 [Brassica rapa] gi|685260267|ref|XP_009139178.1| PREDICTED: protein trichome birefringence-like 18 [Brassica rapa]
BraA01g016140.3C	651	70	6.34125	A01	8578834	8581765	-	GO:0003700;GO:0005634;GO:0006355;	-	virNOG30441;COG5068	K	sp|Q9FLH5|AGL72_ARATH MADS-box protein AGL72 OS=Arabidopsis thaliana GN=AGL72 PE=2 SV=1	gi|685260278|ref|XP_009139222.1| PREDICTED: MADS-box transcription factor 23-like [Brassica rapa]
BraA01g016210.3C	345	58	9.9144	A01	8617432	8617776	-	-	-	virNOG24022;virNOG23469	SR	-	gi|685260280|ref|XP_009139230.1| PREDICTED: uncharacterized protein LOC103863220 [Brassica rapa]
BraA01g016240.3C	1278	264	12.1823	A01	8626803	8628874	-	GO:0005515;GO:0046872;	-	virNOG07381	R	sp|Q9FNZ2|C3H48_ARATH Zinc finger CCCH domain-containing protein 48 OS=Arabidopsis thaliana GN=ZFWD1 PE=2 SV=1	gi|685260289|ref|XP_009139264.1| PREDICTED: zinc finger CCCH domain-containing protein 48 [Brassica rapa]
BraA01g016250.3C	1143	5147	265.562	A01	8630902	8632887	+	GO:0000398;GO:0003676;GO:0005681;	K12893	virNOG02823	A	sp|P92965|RS40_ARATH Serine/arginine-rich splicing factor RS40 OS=Arabidopsis thaliana GN=RS40 PE=1 SV=2	gi|685260291|ref|XP_009139275.1| PREDICTED: serine/arginine-rich splicing factor RS40-like isoform X1 [Brassica rapa] gi|685260293|ref|XP_009139283.1| PREDICTED: serine/arginine-rich splicing factor RS40-like isoform X1 [Brassica rapa]
BraA01g016300.3C	603	621	60.734	A01	8652567	8655019	+	GO:0016787;	K14397	NOG07125;virNOG09862	A	sp|Q8GXS3|CFIS2_ARATH Pre-mRNA cleavage factor Im 25 kDa subunit 2 OS=Arabidopsis thaliana GN=CFIS2 PE=1 SV=1	gi|685260302|ref|XP_009139321.1| PREDICTED: cleavage and polyadenylation specificity factor subunit 5-like [Brassica rapa] gi|922412150|ref|XP_013637552.1| PREDICTED: pre-mRNA cleavage factor Im 25 kDa subunit 2-like [Brassica oleracea var. oleracea] gi|923509417|ref|XP_013740049.1| PREDICTED: pre-mRNA cleavage factor Im 25 kDa subunit 2-like [Brassica napus] gi|674944228|emb|CDX89414.1| BnaA01g1…
BraA01g016330.3C	819	16	1.15211	A01	8668180	8670018	+	GO:0005506;GO:0016705;GO:0031418;GO:0055114;	K00472	virNOG04554;KOG1591;virNOG04510	RE	sp|Q8GXT7|P4H12_ARATH Probable prolyl 4-hydroxylase 12 OS=Arabidopsis thaliana GN=P4H12 PE=2 SV=1	gi|685260310|ref|XP_009139345.1| PREDICTED: LOW QUALITY PROTEIN: probable prolyl 4-hydroxylase 12 [Brassica rapa]
BraA01g016340.3C	1785	105	3.46904	A01	8671271	8674222	+	GO:0003676;	-	virNOG04510	R	-	gi|685260312|ref|XP_009139354.1| PREDICTED: uncharacterized protein LOC103863353 [Brassica rapa]
BraA01g016350.3C	1332	1050	46.4882	A01	8674663	8676108	-	-	-	virNOG04675	S	sp|Q9SRE5|Y1666_ARATH Uncharacterized protein At1g76660 OS=Arabidopsis thaliana GN=At1g76660 PE=2 SV=1	gi|923509414|ref|XP_013740040.1| PREDICTED: uncharacterized protein LOC106442961 [Brassica napus] gi|923703924|ref|XP_013660433.1| PREDICTED: uncharacterized protein LOC106365554 [Brassica napus]
BraA01g016360.3C	933	3315	209.536	A01	8681119	8683226	+	GO:0003723;GO:0006364;GO:0008033;GO:0008168;	K14563	virNOG09735	A	sp|Q94AH9|MD36A_ARATH Mediator of RNA polymerase II transcription subunit 36a OS=Arabidopsis thaliana GN=MED36A PE=1 SV=2	gi|685260316|ref|XP_009139370.1| PREDICTED: mediator of RNA polymerase II transcription subunit 36a [Brassica rapa] gi|923509405|ref|XP_013740019.1| PREDICTED: mediator of RNA polymerase II transcription subunit 36a-like [Brassica napus] gi|923643451|ref|XP_013642046.1| PREDICTED: mediator of RNA polymerase II transcription subunit 36a-like [Brassica napus] gi|674944221|emb|CDX89407.1| BnaA01g148…
BraA01g016370.3C	1470	576	23.108	A01	8684544	8687190	-	-	K03327	COG0534;virNOG00591	SV	sp|F4JTB3|DTX35_ARATH Protein DETOXIFICATION 35 OS=Arabidopsis thaliana GN=DTX35 PE=1 SV=1	gi|685260318|ref|XP_009139376.1| PREDICTED: protein TRANSPARENT TESTA 12-like [Brassica rapa]
BraA01g016380.3C	1635	353	12.7325	A01	8688421	8690570	-	GO:0010277;GO:0016491;GO:0051537;GO:0055114;	-	virNOG09968	R	sp|Q8W496|PTC52_ARATH Protochlorophyllide-dependent translocon component 52, chloroplastic OS=Arabidopsis thaliana GN=PTC52 PE=2 SV=1	gi|685260320|ref|XP_009139380.1| PREDICTED: protochlorophyllide-dependent translocon component 52, chloroplastic [Brassica rapa] gi|923509388|ref|XP_013739988.1| PREDICTED: protochlorophyllide-dependent translocon component 52, chloroplastic-like [Brassica napus] gi|674944219|emb|CDX89405.1| BnaA01g14880D [Brassica napus]
BraA01g016390.3C	738	15	1.19865	A01	8691295	8692508	+	-	-	virNOG03011	S	sp|Q5PQ09|DESI2_XENLA Desumoylating isopeptidase 2 OS=Xenopus laevis GN=desi2 PE=2 SV=1	gi|685260328|ref|XP_009139416.1| PREDICTED: deSI-like protein At4g17486 [Brassica rapa]
BraA01g016400.3C	714	1434	118.443	A01	8692915	8693741	-	-	-	virNOG20839	S	-	gi|685260326|ref|XP_009139407.1| PREDICTED: uncharacterized protein LOC103863405 [Brassica rapa]
BraA01g016410.3C	756	1350	105.31	A01	8695913	8697162	+	-	-	virNOG03011	S	sp|Q5PQ09|DESI2_XENLA Desumoylating isopeptidase 2 OS=Xenopus laevis GN=desi2 PE=2 SV=1	gi|685260322|ref|XP_009139388.1| PREDICTED: deSI-like protein At4g17486 [Brassica rapa]
BraA01g016420.3C	681	1236	107.036	A01	8697477	8698312	-	-	-	virNOG20839	S	-	gi|674944215|emb|CDX89401.1| BnaA01g14920D [Brassica napus]
BraA01g016430.3C	834	1124	79.48	A01	8703730	8705643	-	GO:0005506;GO:0008610;GO:0016491;GO:0055114;	K15746	virNOG06477;euNOG08795	I	sp|Q9SZZ8|BCH1_ARATH Beta-carotene 3-hydroxylase 1, chloroplastic OS=Arabidopsis thaliana GN=BETA-OHASE 1 PE=1 SV=1	gi|674944213|emb|CDX89399.1| BnaA01g14940D [Brassica napus]
BraA01g016440.3C	975	428	25.8879	A01	8709460	8711622	-	GO:0016603;GO:0017186;	-	virNOG11005	S	sp|Q84WV9|QPCT_ARATH Glutaminyl-peptide cyclotransferase OS=Arabidopsis thaliana GN=QCT PE=1 SV=1	gi|685260336|ref|XP_009139444.1| PREDICTED: glutaminyl-peptide cyclotransferase [Brassica rapa]
BraA01g016450.3C	543	2543	276.188	A01	8717716	8718864	-	-	K02947	virNOG28394;virNOG18642	J	sp|Q9FFS8|RS102_ARATH 40S ribosomal protein S10-2 OS=Arabidopsis thaliana GN=RPS10B PE=2 SV=1	gi|685260342|ref|XP_009139472.1| PREDICTED: 40S ribosomal protein S10-1 [Brassica rapa]
BraA01g016470.3C	417	99	14.0009	A01	8729198	8729614	+	-	-	virNOG24558;virNOG34142	SP	sp|Q9SW07|GDU2_ARATH Protein GLUTAMINE DUMPER 2 OS=Arabidopsis thaliana GN=GDU2 PE=2 SV=1	gi|685260346|ref|XP_009139490.1| PREDICTED: protein GLUTAMINE DUMPER 2 [Brassica rapa]
BraA01g016480.3C	1224	403	19.417	A01	8731108	8733123	-	-	-	virNOG06533	R	sp|Q08448|YO059_YEAST Putative lipase YOR059C OS=Saccharomyces cerevisiae (strain ATCC 204508 / S288c) GN=YOR059C PE=1 SV=1	gi|685260348|ref|XP_009139498.1| PREDICTED: uncharacterized protein LOC103863504 [Brassica rapa]
BraA01g016490.3C	576	53	5.42639	A01	8735092	8738152	+	GO:0006810;GO:0016021;	-	virNOG29735;KOG1192	CG	sp|Q9LPS8|U79B5_ARATH UDP-glycosyltransferase 79B5 OS=Arabidopsis thaliana GN=UGT79B5 PE=2 SV=1	gi|922445411|ref|XP_013626816.1| PREDICTED: UDP-glycosyltransferase 79B5-like [Brassica oleracea var. oleracea]
BraA01g016520.3C	1728	199	6.79152	A01	8746878	8749222	+	GO:0005516;GO:0006950;	-	virNOG02672;euNOG07630	R	sp|Q0WVV6|CB60D_ARATH Calmodulin-binding protein 60 D OS=Arabidopsis thaliana GN=CBP60D PE=2 SV=1	gi|685260362|ref|XP_009139545.1| PREDICTED: uncharacterized protein LOC103863555 [Brassica rapa]
BraA01g016530.3C	864	294	20.0674	A01	8751266	8752750	+	GO:0004553;GO:0005975;	K08235	virNOG07037	R	sp|Q38910|XTH23_ARATH Probable xyloglucan endotransglucosylase/hydrolase protein 23 OS=Arabidopsis thaliana GN=XTH23 PE=2 SV=1	gi|685377799|ref|XP_009121735.1| PREDICTED: probable xyloglucan endotransglucosylase/hydrolase protein 23 [Brassica rapa]
BraA01g016550.3C	528	782	87.3435	A01	8763004	8763955	+	-	-	virNOG21182	S	sp|D7MFW5|CSPL4_ARALL CASP-like protein 2C1 OS=Arabidopsis lyrata subsp. lyrata GN=ARALYDRAFT_657503 PE=3 SV=1	gi|685260369|ref|XP_009139582.1| PREDICTED: CASP-like protein ARALYDRAFT_657503 [Brassica rapa] gi|923509346|ref|XP_013739886.1| PREDICTED: CASP-like protein 2C1 [Brassica napus] gi|674944206|emb|CDX89392.1| BnaA01g15010D [Brassica napus]
BraA01g016560.3C	1524	41	1.58656	A01	8768099	8769622	+	GO:0005524;	-	virNOG04466;COG0465	O	sp|Q8RY66|AATPD_ARATH AAA-ATPase At4g25835 OS=Arabidopsis thaliana GN=At4g25835 PE=2 SV=1	gi|685260371|ref|XP_009139593.1| PREDICTED: probable mitochondrial chaperone BCS1-B [Brassica rapa]
BraA01g016590.3C	822	42	3.01325	A01	8783214	8785886	+	-	K20464	virNOG01603	T	sp|Q9SW00|ORP4B_ARATH Oxysterol-binding protein-related protein 4B OS=Arabidopsis thaliana GN=ORP4B PE=2 SV=2	gi|685260379|ref|XP_009139626.1| PREDICTED: oxysterol-binding protein-related protein 4B isoform X1 [Brassica rapa]
BraA01g016600.3C	369	62	9.90884	A01	8785936	8786304	+	-	K20464	virNOG01603	T	sp|Q9SW00|ORP4B_ARATH Oxysterol-binding protein-related protein 4B OS=Arabidopsis thaliana GN=ORP4B PE=2 SV=2	gi|685260381|ref|XP_009139635.1| PREDICTED: oxysterol-binding protein-related protein 4B isoform X2 [Brassica rapa]
BraA01g016610.3C	1026	74	4.25346	A01	8786563	8788554	-	GO:0008375;GO:0016020;	-	virNOG01753;virNOG29560	S	-	gi|685260375|ref|XP_009139610.1| PREDICTED: uncharacterized protein LOC103863613 [Brassica rapa] gi|685260377|ref|XP_009139617.1| PREDICTED: uncharacterized protein LOC103863613 [Brassica rapa]
BraA01g016620.3C	2379	538	13.3366	A01	8792552	8795724	+	GO:0003723;GO:0005488;	K17943	COG5099;virNOG14116	J	sp|Q9C5E7|PUM6_ARATH Pumilio homolog 6, chloroplastic OS=Arabidopsis thaliana GN=APUM6 PE=1 SV=1	gi|674944201|emb|CDX89387.1| BnaA01g15060D [Brassica napus]
BraA01g016630.3C	3438	961	16.4845	A01	8796349	8803492	-	GO:0005488;	-	virNOG02337	R	sp|Q5R5R2|HEAT6_PONAB HEAT repeat-containing protein 6 OS=Pongo abelii GN=HEATR6 PE=2 SV=1	gi|685260385|ref|XP_009139653.1| PREDICTED: HEAT repeat-containing protein 6 isoform X1 [Brassica rapa]
BraA01g016640.3C	972	1056	64.0701	A01	8809349	8811152	+	GO:0003824;GO:0005975;GO:0016853;GO:0030246;	K01792	virNOG33688;COG0676	G	sp|Q40784|AAPC_CENCI Putative glucose-6-phosphate 1-epimerase OS=Cenchrus ciliaris PE=2 SV=1	gi|685260391|ref|XP_009139673.1| PREDICTED: putative glucose-6-phosphate 1-epimerase [Brassica rapa] gi|685260393|ref|XP_009139679.1| PREDICTED: putative glucose-6-phosphate 1-epimerase [Brassica rapa] gi|923509866|ref|XP_013741576.1| PREDICTED: putative glucose-6-phosphate 1-epimerase [Brassica napus] gi|674944199|emb|CDX89385.1| BnaA01g15080D [Brassica napus]
BraA01g016650.3C	717	155	12.7488	A01	8818014	8818978	+	GO:0005506;GO:0016226;GO:0051536;	-	virNOG02408	O	sp|Q84RQ7|NIFU3_ARATH NifU-like protein 3, chloroplastic OS=Arabidopsis thaliana GN=NIFU3 PE=2 SV=1	gi|685260399|ref|XP_009139703.1| PREDICTED: nifU-like protein 3, chloroplastic isoform X1 [Brassica rapa]
BraA01g016660.3C	1761	97	3.2484	A01	8819372	8822332	-	-	K20044	virNOG04908;virNOG30734	FZ	sp|Q8VYT2|CAP6_ARATH Putative clathrin assembly protein At4g25940 OS=Arabidopsis thaliana GN=At4g25940 PE=2 SV=1	gi|685260397|ref|XP_009139694.1| PREDICTED: putative clathrin assembly protein At4g25940 [Brassica rapa]
BraA01g016680.3C	3705	856	13.6252	A01	8835349	8841193	+	GO:0005524;GO:0006810;GO:0016021;GO:0016887;GO:0042626;GO:0055085;	K05658	COG1132;virNOG12908	QV	sp|Q8LPK2|AB2B_ARATH ABC transporter B family member 2 OS=Arabidopsis thaliana GN=ABCB2 PE=1 SV=3	gi|923509859|ref|XP_013741545.1| PREDICTED: ABC transporter B family member 2 [Brassica napus]
BraA01g016690.3C	1911	1636	50.4871	A01	8842091	8846761	+	GO:0005509;	K01613	virNOG01861	I	sp|A4GNA8|PSD3_ARATH Phosphatidylserine decarboxylase proenzyme 3 OS=Arabidopsis thaliana GN=PSD3 PE=1 SV=1	gi|685260411|ref|XP_009139758.1| PREDICTED: phosphatidylserine decarboxylase proenzyme 3 [Brassica rapa]
BraA01g016710.3C	1149	124	6.36443	A01	8849687	8851282	-	GO:0005515;	-	virNOG14303	K	sp|Q9LU68|CIA2_ARATH Protein CHLOROPLAST IMPORT APPARATUS 2 OS=Arabidopsis thaliana GN=CIA2 PE=1 SV=1	gi|685260407|ref|XP_009139739.1| PREDICTED: protein CHLOROPLAST IMPORT APPARATUS 2 [Brassica rapa]
BraA01g016760.3C	3081	147	2.81374	A01	8898593	8905741	+	-	K01537	virNOG01632	P	sp|Q9LF79|ACA8_ARATH Calcium-transporting ATPase 8, plasma membrane-type OS=Arabidopsis thaliana GN=ACA8 PE=1 SV=1	gi|685260415|ref|XP_009139779.1| PREDICTED: calcium-transporting ATPase 8, plasma membrane-type-like isoform X1 [Brassica rapa] gi|685260417|ref|XP_009139786.1| PREDICTED: calcium-transporting ATPase 8, plasma membrane-type-like isoform X1 [Brassica rapa]
BraA01g016800.3C	1278	464	21.4114	A01	8936808	8938393	-	-	K14497	COG0631;virNOG01791	T	sp|P49597|P2C56_ARATH Protein phosphatase 2C 56 OS=Arabidopsis thaliana GN=ABI1 PE=1 SV=2	gi|685260435|ref|XP_009139861.1| PREDICTED: protein phosphatase 2C 56-like [Brassica rapa]
BraA01g016820.3C	1305	289	13.0601	A01	8945949	8947253	-	-	K00671	virNOG03611	I	sp|Q9LTR9|NMT1_ARATH Glycylpeptide N-tetradecanoyltransferase 1 OS=Arabidopsis thaliana GN=NMT1 PE=1 SV=2	gi|685260439|ref|XP_009139879.1| PREDICTED: glycylpeptide N-tetradecanoyltransferase 1-like [Brassica rapa] gi|685260441|ref|XP_009139885.1| PREDICTED: glycylpeptide N-tetradecanoyltransferase 1-like [Brassica rapa] gi|923509818|ref|XP_013741412.1| PREDICTED: glycylpeptide N-tetradecanoyltransferase 1-like isoform X1 [Brassica napus] gi|923509821|ref|XP_013741420.1| PREDICTED: glycylpeptide N-tet…
BraA01g016830.3C	462	204	26.0403	A01	8947924	8948623	-	-	K02218	virNOG05477	T	sp|P42158|CKL1_ARATH Casein kinase 1-like protein 1 OS=Arabidopsis thaliana GN=CKL1 PE=2 SV=2	gi|6635378|gb|AAF19801.1| CK1a protein [Brassica oleracea]
BraA01g016840.3C	1740	153	5.18561	A01	8951147	8953510	+	GO:0005515;	K14508	KOG0504;virNOG05325;virNOG01450	DRB	sp|P93002|NPR1_ARATH Regulatory protein NPR1 OS=Arabidopsis thaliana GN=NPR1 PE=1 SV=1	gi|685260445|ref|XP_009139896.1| PREDICTED: regulatory protein NPR1-like [Brassica rapa]
BraA01g016850.3C	1101	1135	60.7948	A01	8962590	8964911	+	GO:0005634;GO:0006334;	K11279	virNOG05325	DB	sp|Q9SZI2|NAP1A_ARATH Nucleosome assembly protein 1;1 OS=Arabidopsis thaliana GN=NAP1;1 PE=1 SV=1	gi|685260447|ref|XP_009139905.1| PREDICTED: nucleosome assembly protein 1;1 [Brassica rapa]
BraA01g016870.3C	1818	133	4.31435	A01	8966953	8969269	+	GO:0005515;	K14508	virNOG01450	R	sp|Q9SZI3|NPR2_ARATH Regulatory protein NPR2 OS=Arabidopsis thaliana GN=NPR2 PE=1 SV=1	gi|685260449|ref|XP_009139916.1| PREDICTED: regulatory protein NPR2 [Brassica rapa]
BraA01g016880.3C	855	254	17.5196	A01	8971891	8972745	-	-	-	NOG169614;virNOG30152;virNOG23448	S	-	gi|685260451|ref|XP_009139926.1| PREDICTED: uncharacterized protein LOC103863917 [Brassica rapa]
BraA01g016910.3C	1083	47	2.55933	A01	8997563	8999289	+	GO:0003700;GO:0006355;GO:0008270;GO:0043565;	-	virNOG23196;virNOG22322;virNOG00667	K	sp|Q9SZI6|GAT22_ARATH Putative GATA transcription factor 22 OS=Arabidopsis thaliana GN=GATA22 PE=3 SV=1	gi|685260773|ref|XP_009142013.1| PREDICTED: putative GATA transcription factor 22 [Brassica rapa]
BraA01g016920.3C	651	204	18.4802	A01	9000169	9001254	+	GO:0045454;	-	virNOG10086	O	sp|Q8LEK4|TRL21_ARATH Thioredoxin-like 2-1, chloroplastic OS=Arabidopsis thaliana GN=At4g26160 PE=2 SV=2	gi|685260775|ref|XP_009142024.1| PREDICTED: thioredoxin-like 2-1, chloroplastic [Brassica rapa]
BraA01g016950.3C	1005	264	15.4916	A01	9007346	9008789	-	GO:0005743;GO:0055085;	K15084	virNOG02522	C	sp|F4JU70|COAC2_ARATH Mitochondrial carrier protein CoAc2 OS=Arabidopsis thaliana GN=COAC2 PE=2 SV=1	gi|685260779|ref|XP_009142049.1| PREDICTED: mitochondrial substrate carrier family protein P [Brassica rapa]
BraA01g016970.3C	360	1346	220.496	A01	9044345	9044788	-	-	K02910	virNOG19986	J	sp|P51420|RL313_ARATH 60S ribosomal protein L31-3 OS=Arabidopsis thaliana GN=RPL31C PE=3 SV=2	gi|685260783|ref|XP_009142069.1| PREDICTED: 60S ribosomal protein L31-3 [Brassica rapa] gi|685271759|ref|XP_009126926.1| PREDICTED: 60S ribosomal protein L31-3 [Brassica rapa] gi|685373611|ref|XP_009120181.1| PREDICTED: 60S ribosomal protein L31-3 [Brassica rapa] gi|922561171|ref|XP_013608880.1| PREDICTED: 60S ribosomal protein L31-3 [Brassica oleracea var. oleracea] gi|922572656|ref|XP_013614649…
BraA01g016990.3C	768	17	1.30541	A01	9048636	9049746	-	GO:0008171;	K00588	virNOG04102	Q	sp|Q9C5D7|CAMT3_ARATH Probable caffeoyl-CoA O-methyltransferase At4g26220 OS=Arabidopsis thaliana GN=At4g26220 PE=2 SV=1	gi|685260785|ref|XP_009142090.1| PREDICTED: probable caffeoyl-CoA O-methyltransferase At4g26220 isoform X1 [Brassica rapa]
BraA01g017000.3C	369	1028	164.295	A01	9050513	9051365	-	GO:0000276;GO:0015078;GO:0015986;	K02140	virNOG22507;virNOG19335	C	-	gi|685260791|ref|XP_009142114.1| PREDICTED: uncharacterized protein LOC103865990 [Brassica rapa] gi|685260793|ref|XP_009142119.1| PREDICTED: uncharacterized protein LOC103865990 [Brassica rapa] gi|923509782|ref|XP_013741271.1| PREDICTED: uncharacterized protein LOC106444327 [Brassica napus] gi|923509784|ref|XP_013741278.1| PREDICTED: uncharacterized protein LOC106444327 [Brassica napus]
BraA01g017010.3C	1545	1463	55.8436	A01	9054880	9057625	-	GO:0003951;GO:0008152;	K00850	COG0205;virNOG02541	G	sp|Q94AA4|PFKA3_ARATH ATP-dependent 6-phosphofructokinase 3 OS=Arabidopsis thaliana GN=PFK3 PE=1 SV=1	gi|685260795|ref|XP_009142127.1| PREDICTED: ATP-dependent 6-phosphofructokinase 3 [Brassica rapa] gi|923509768|ref|XP_013741224.1| PREDICTED: ATP-dependent 6-phosphofructokinase 3 [Brassica napus]
BraA01g017020.3C	990	824	49.0851	A01	9063015	9064004	-	GO:0008146;	-	virNOG08523;virNOG30753	OR	sp|Q9STQ6|SOT3_ARATH Cytosolic sulfotransferase 3 OS=Arabidopsis thaliana GN=SOT3 PE=3 SV=1	gi|685260799|ref|XP_009142142.1| PREDICTED: cytosolic sulfotransferase 3 [Brassica rapa] gi|923509770|ref|XP_013741231.1| PREDICTED: cytosolic sulfotransferase 3-like [Brassica napus]
BraA01g017030.3C	456	54	6.98372	A01	9067126	9067853	+	-	-	virNOG24891	K	-	gi|685260807|ref|XP_009142173.1| PREDICTED: uncharacterized protein LOC103866046 [Brassica rapa]
BraA01g017060.3C	1254	32	1.50491	A01	9078731	9080155	+	GO:0005515;	-	virNOG31096	R	sp|Q8H1R7|FDL27_ARATH F-box/FBD/LRR-repeat protein At4g26340 OS=Arabidopsis thaliana GN=At4g26340 PE=2 SV=1	gi|685260813|ref|XP_009142201.1| PREDICTED: F-box/FBD/LRR-repeat protein At4g26340-like [Brassica rapa]
BraA01g017070.3C	891	607	40.1762	A01	9081862	9083895	-	GO:0003723;GO:0006353;GO:0006355;	-	virNOG06667	S	sp|Q8DKS0|NUSB_THEEB Transcription antitermination protein NusB OS=Thermosynechococcus elongatus (strain BP-1) GN=nusB PE=3 SV=1	gi|923509752|ref|XP_013741160.1| PREDICTED: N utilization substance protein B homolog [Brassica napus] gi|923509756|ref|XP_013741180.1| PREDICTED: N utilization substance protein B homolog [Brassica napus] gi|923832742|ref|XP_013698145.1| PREDICTED: N utilization substance protein B homolog [Brassica napus] gi|674939009|emb|CDX94343.1| BnaC01g18410D [Brassica napus]
BraA01g017080.3C	1065	297	16.4462	A01	9084430	9085494	-	-	K11982	virNOG33506;NOG78990;virNOG13805	O	sp|Q6AVN2|SIRP1_ORYSJ E3 ubiquitin-protein ligase SIRP1 OS=Oryza sativa subsp. japonica GN=SIRP1 PE=1 SV=1	gi|685260817|ref|XP_009142222.1| PREDICTED: E3 ubiquitin-protein ligase RNF126-like [Brassica rapa]
BraA01g017090.3C	786	562	42.1669	A01	9086288	9088137	+	-	-	virNOG05722	S	-	gi|685260820|ref|XP_009142234.1| PREDICTED: uncharacterized protein LOC103866109 [Brassica rapa]
BraA01g017120.3C	957	477	29.3944	A01	9110297	9112232	+	GO:0005515;	K12179	virNOG03381;virNOG26011	OT	sp|Q8W1P0|CSN6B_ARATH COP9 signalosome complex subunit 6b OS=Arabidopsis thaliana GN=CSN6B PE=1 SV=2	gi|685260826|ref|XP_009142263.1| PREDICTED: COP9 signalosome complex subunit 6b [Brassica rapa] gi|674944151|emb|CDX89337.1| BnaA01g15560D [Brassica napus]
BraA01g017170.3C	1992	302	8.94078	A01	9144366	9146604	+	-	-	virNOG16321;virNOG08837;braNOG10504	S	sp|P0CB21|Y4645_ARATH Uncharacterized protein At4g26450 OS=Arabidopsis thaliana GN=At4g26450 PE=4 SV=1	gi|685260838|ref|XP_009142319.1| PREDICTED: uncharacterized protein At4g26450 isoform X1 [Brassica rapa]
BraA01g017180.3C	1488	195	7.7284	A01	9147580	9149179	+	-	-	virNOG08837	S	sp|Q8GXA4|WIP1_ARATH WPP domain-interacting protein 1 OS=Arabidopsis thaliana GN=WIP1 PE=1 SV=1	gi|685260842|ref|XP_009142336.1| PREDICTED: WPP domain-interacting protein 1 [Brassica rapa]
BraA01g017210.3C	852	1152	79.739	A01	9170045	9172681	-	GO:0003676;GO:0003723;	K14945	virNOG04176	A	sp|Q0WLR1|QKIL1_ARATH KH domain-containing protein At4g26480 OS=Arabidopsis thaliana GN=At4g26480 PE=2 SV=1	gi|685260845|ref|XP_009142357.1| PREDICTED: KH domain-containing protein At4g26480 [Brassica rapa]
BraA01g017240.3C	792	75	5.58462	A01	9182073	9182864	+	-	-	virNOG10913	S	sp|Q9SJ52|NHL10_ARATH NDR1/HIN1-like protein 10 OS=Arabidopsis thaliana GN=NHL10 PE=2 SV=1	gi|685260851|ref|XP_009142392.1| PREDICTED: protein YLS9 [Brassica rapa] gi|923510018|ref|XP_013742162.1| PREDICTED: protein YLS9-like [Brassica napus] gi|674944146|emb|CDX89332.1| BnaA01g15610D [Brassica napus]
BraA01g017250.3C	1050	257	14.4345	A01	9184060	9185109	-	-	-	virNOG01934	T	sp|Q84W65|SUFE1_ARATH SufE-like protein 1, chloroplastic/mitochondrial OS=Arabidopsis thaliana GN=SUFE1 PE=1 SV=2	gi|685260853|ref|XP_009142404.1| PREDICTED: sufE-like protein, chloroplastic [Brassica rapa] gi|923510013|ref|XP_013742152.1| PREDICTED: sufE-like protein 1, chloroplastic/mitochondrial [Brassica napus] gi|674944145|emb|CDX89331.1| BnaA01g15620D [Brassica napus]
BraA01g017260.3C	1413	524	21.8699	A01	9186103	9189387	+	GO:0009116;	K00876	virNOG15168	F	sp|O65583|UKL4_ARATH Uridine kinase-like protein 4 OS=Arabidopsis thaliana GN=UKL4 PE=2 SV=2	gi|685260855|ref|XP_009142415.1| PREDICTED: uridine kinase-like protein 4 [Brassica rapa] gi|685260857|ref|XP_009142423.1| PREDICTED: uridine kinase-like protein 4 [Brassica rapa]
BraA01g017270.3C	1077	60	3.28544	A01	9190087	9191415	+	GO:0003824;	K01623	virNOG03484	G	sp|O65581|ALFC5_ARATH Fructose-bisphosphate aldolase 5, cytosolic OS=Arabidopsis thaliana GN=FBA5 PE=1 SV=1	gi|685260859|ref|XP_009142435.1| PREDICTED: fructose-bisphosphate aldolase, cytoplasmic isozyme [Brassica rapa] gi|674944143|emb|CDX89329.1| BnaA01g15640D [Brassica napus]
BraA01g017280.3C	3279	198	3.56108	A01	9193689	9197050	-	GO:0004672;GO:0005515;GO:0005524;GO:0006468;	-	COG4886;virNOG09096	ST	sp|C0LGR3|RGI3_ARATH LRR receptor-like serine/threonine-protein kinase OS=Arabidopsis thaliana GN=RGI3 PE=1 SV=1	gi|685260861|ref|XP_009142444.1| PREDICTED: probable LRR receptor-like serine/threonine-protein kinase At4g26540 [Brassica rapa]
BraA01g017300.3C	681	212	18.3589	A01	9210699	9212239	-	GO:0006810;GO:0016021;GO:0016192;	-	virNOG06154	U	sp|P38166|SFT2_YEAST Protein transport protein SFT2 OS=Saccharomyces cerevisiae (strain ATCC 204508 / S288c) GN=SFT2 PE=1 SV=1	gi|674944140|emb|CDX89326.1| BnaA01g15670D [Brassica napus]
BraA01g017320.3C	681	535	46.3302	A01	9215862	9217195	-	GO:0005509;	K06268	COG5126;virNOG03340	ZTD	sp|Q8LEM7|CNBL3_ARATH Calcineurin B-like protein 3 OS=Arabidopsis thaliana GN=CBL3 PE=1 SV=2	gi|937576106|ref|NP_001302590.1| calcineurin B-like protein 3 [Brassica napus] gi|685260865|ref|XP_009142467.1| PREDICTED: calcineurin B-like protein 3 [Brassica rapa] gi|922406358|ref|XP_013601342.1| PREDICTED: calcineurin B-like protein 3 [Brassica oleracea var. oleracea] gi|923509989|ref|XP_013742031.1| PREDICTED: calcineurin B-like protein 3 [Brassica napus] gi|430217565|gb|AGA37195.1| calcin…
BraA01g017350.3C	1929	409	12.504	A01	9229812	9233391	+	-	K14835	virNOG07679	A	sp|P46087|NOP2_HUMAN Probable 28S rRNA (cytosine(4447)-C(5))-methyltransferase OS=Homo sapiens GN=NOP2 PE=1 SV=2	gi|685260878|ref|XP_009142532.1| PREDICTED: putative ribosomal RNA methyltransferase nop2 [Brassica rapa]
BraA01g017360.3C	1116	453	23.9382	A01	9236376	9237992	+	GO:0004672;GO:0005524;GO:0006468;	-	virNOG30772;virNOG32850	T	sp|Q9SUA3|D6KL1_ARATH Serine/threonine-protein kinase D6PKL1 OS=Arabidopsis thaliana GN=D6PKL1 PE=1 SV=1	gi|685260880|ref|XP_009142543.1| PREDICTED: protein kinase G11A [Brassica rapa]
BraA01g017370.3C	1332	579	25.6349	A01	9238312	9240504	-	-	-	virNOG10225	S	sp|Q6BPT6|AIM32_DEBHA Altered inheritance of mitochondria protein 32 OS=Debaryomyces hansenii (strain ATCC 36239 / CBS 767 / JCM 1990 / NBRC 0083 / IGC 2968) GN=AIM32 PE=3 SV=2	gi|685260882|ref|XP_009142555.1| PREDICTED: uncharacterized protein LOC103866394 [Brassica rapa]
BraA01g017380.3C	2079	1925	54.6052	A01	9242717	9245934	-	-	-	virNOG12543;NOG11239	RB	sp|P35659|DEK_HUMAN Protein DEK OS=Homo sapiens GN=DEK PE=1 SV=1	gi|674938970|emb|CDX94304.1| BnaC01g18800D [Brassica napus]
BraA01g017390.3C	1608	296	10.8558	A01	9248564	9251345	-	GO:0003700;GO:0006355;GO:0043565;	-	euNOG02205;virNOG07617	K	sp|Q93WV0|WRK20_ARATH Probable WRKY transcription factor 20 OS=Arabidopsis thaliana GN=WRKY20 PE=2 SV=1	gi|685260889|ref|XP_009142587.1| PREDICTED: probable WRKY transcription factor 20 [Brassica rapa]
BraA01g017400.3C	267	6	1.32525	A01	9267160	9267512	+	GO:0003676;	K14411	KOG4205;virNOG31954;virNOG29628	A	sp|Q8W034|RNP1_ARATH Heterogeneous nuclear ribonucleoprotein 1 OS=Arabidopsis thaliana GN=RNP1 PE=1 SV=1	gi|923509970|ref|XP_013741939.1| PREDICTED: heterogeneous nuclear ribonucleoprotein 1-like isoform X1 [Brassica napus]
BraA01g017420.3C	711	811	67.2681	A01	9284447	9285590	+	-	-	virNOG18011	U	sp|Q94EH2|TI222_ARATH Mitochondrial import inner membrane translocase subunit TIM22-2 OS=Arabidopsis thaliana GN=TIM22-2 PE=1 SV=1	gi|685260896|ref|XP_009142628.1| PREDICTED: mitochondrial import inner membrane translocase subunit TIM22-2 [Brassica rapa]
BraA01g017430.3C	186	13	4.12181	A01	9285840	9286025	-	-	-	virNOG25250	S	-	gi|674944128|emb|CDX89314.1| BnaA01g15790D [Brassica napus]
BraA01g017440.3C	1587	57	2.11814	A01	9286784	9288370	+	-	-	virNOG07532;COG0008	JR	sp|Q9SZ10|PP338_ARATH Pentatricopeptide repeat-containing protein At4g26680, mitochondrial OS=Arabidopsis thaliana GN=At4g26680 PE=3 SV=1	gi|685260903|ref|XP_009142668.1| PREDICTED: pentatricopeptide repeat-containing protein At4g26680, mitochondrial [Brassica rapa]
BraA01g017460.3C	2274	1548	40.1456	A01	9294094	9297011	-	GO:0006629;GO:0008081;	-	NOG128665;virNOG00962	CG	sp|Q9SZ11|GPDL3_ARATH Glycerophosphodiester phosphodiesterase GDPDL3 OS=Arabidopsis thaliana GN=GDPDL3 PE=1 SV=3	gi|685260898|ref|XP_009142640.1| PREDICTED: probable glycerophosphoryl diester phosphodiesterase 2 [Brassica rapa]
BraA01g017480.3C	918	811	52.0998	A01	9327967	9329548	+	GO:0016787;	K15423	COG0639;virNOG14031	TG	sp|P48529|PPX1_ARATH Serine/threonine-protein phosphatase PP-X isozyme 1 OS=Arabidopsis thaliana GN=PPX1 PE=1 SV=1	gi|685260914|ref|XP_009142725.1| PREDICTED: serine/threonine-protein phosphatase PP-X isozyme 1 [Brassica rapa] gi|922416497|ref|XP_013600547.1| PREDICTED: serine/threonine-protein phosphatase PP-X isozyme 1 [Brassica oleracea var. oleracea] gi|923909301|ref|XP_013724502.1| PREDICTED: serine/threonine-protein phosphatase PP-X isozyme 1 [Brassica napus] gi|674938957|emb|CDX94291.1| BnaC01g18930D […
BraA01g017500.3C	1260	466	21.8109	A01	9332856	9335445	-	-	K12199	virNOG00374	S	sp|Q9SZ15|LIP5_ARATH Protein HOMOLOG OF MAMMALIAN LYST-INTERACTING PROTEIN 5 OS=Arabidopsis thaliana GN=LIP5 PE=1 SV=1	gi|685260918|ref|XP_009142743.1| PREDICTED: vacuolar protein sorting-associated protein VTA1 homolog [Brassica rapa]
BraA01g017510.3C	1743	353	11.9436	A01	9335880	9338194	-	-	K16732	virNOG01696;KOG4302	ZD	sp|Q8LEG3|MA652_ARATH 65-kDa microtubule-associated protein 2 OS=Arabidopsis thaliana GN=MAP65-2 PE=1 SV=1	gi|685260920|ref|XP_009142754.1| PREDICTED: 65-kDa microtubule-associated protein 2 isoform X1 [Brassica rapa]
BraA01g017530.3C	975	578	34.9608	A01	9341615	9343070	-	-	K03687	virNOG07861;COG0576	O	sp|Q8LB47|MGE2_ARATH GrpE protein homolog 2, mitochondrial OS=Arabidopsis thaliana GN=Mge2 PE=1 SV=1	gi|685260924|ref|XP_009142773.1| PREDICTED: grpE protein homolog, mitochondrial [Brassica rapa]
BraA01g017540.3C	1056	127	7.09247	A01	9345753	9347265	+	GO:0016788;	-	virNOG05265	R	sp|Q8VY93|GDL66_ARATH GDSL esterase/lipase At4g26790 OS=Arabidopsis thaliana GN=At4g26790 PE=2 SV=1	gi|685260931|ref|XP_009142811.1| PREDICTED: GDSL esterase/lipase At4g26790 [Brassica rapa] gi|685260933|ref|XP_009142819.1| PREDICTED: GDSL esterase/lipase At4g26790 [Brassica rapa] gi|685260935|ref|XP_009142827.1| PREDICTED: GDSL esterase/lipase At4g26790 [Brassica rapa]
BraA01g017550.3C	1509	34	1.32876	A01	9353650	9355158	+	-	-	virNOG31650;virNOG22016;KOG4197	SR	sp|Q9SZ20|PP339_ARATH Pentatricopeptide repeat-containing protein At4g26800 OS=Arabidopsis thaliana GN=At4g26800 PE=2 SV=2	gi|685260943|ref|XP_009142868.1| PREDICTED: pentatricopeptide repeat-containing protein At4g26800 isoform X1 [Brassica rapa]
BraA01g017560.3C	309	24	4.58047	A01	9358250	9358650	-	GO:0005515;	-	virNOG21970	K	sp|Q08747|UAF30_YEAST Upstream activation factor subunit UAF30 OS=Saccharomyces cerevisiae (strain ATCC 204508 / S288c) GN=UAF30 PE=1 SV=1	gi|685260939|ref|XP_009142850.1| PREDICTED: upstream activation factor subunit UAF30 [Brassica rapa] gi|685260941|ref|XP_009142856.1| PREDICTED: upstream activation factor subunit UAF30 [Brassica rapa] gi|923509995|ref|XP_013742066.1| PREDICTED: upstream activation factor subunit UAF30-like [Brassica napus] gi|923509997|ref|XP_013742075.1| PREDICTED: upstream activation factor subunit UAF30-like …
BraA01g017570.3C	303	4185	814.536	A01	9359317	9360315	+	GO:0005515;GO:0016925;	K12160	virNOG21266	O	sp|P55852|SUMO1_ARATH Small ubiquitin-related modifier 1 OS=Arabidopsis thaliana GN=SUMO1 PE=1 SV=2	gi|685260937|ref|XP_009142838.1| PREDICTED: small ubiquitin-related modifier 1-like [Brassica rapa] gi|923510112|ref|XP_013742484.1| PREDICTED: small ubiquitin-related modifier 1-like isoform X3 [Brassica napus] gi|674944113|emb|CDX89299.1| BnaA01g15940D [Brassica napus]
BraA01g017580.3C	1305	2698	121.924	A01	9364303	9366206	-	GO:0080048;	K14190	virNOG03971	R	sp|Q8RWE8|GGAP1_ARATH GDP-L-galactose phosphorylase 1 OS=Arabidopsis thaliana GN=VTC2 PE=1 SV=1	gi|685260947|ref|XP_009142887.1| PREDICTED: GDP-L-galactose phosphorylase 1 [Brassica rapa] gi|923509930|ref|XP_013741754.1| PREDICTED: GDP-L-galactose phosphorylase 1 [Brassica napus] gi|356494244|gb|AET14214.1| GDP-L-galactose phosphorylase [Brassica rapa subsp. chinensis] gi|674944112|emb|CDX89298.1| BnaA01g15950D [Brassica napus]
BraA01g017610.3C	735	294	23.5894	A01	9384901	9386449	-	-	K06997	virNOG04706	R	sp|Q3T0G5|PLPHP_BOVIN Pyridoxal phosphate homeostasis protein OS=Bos taurus GN=PROSC PE=2 SV=1	gi|685260949|ref|XP_009142899.1| PREDICTED: proline synthase co-transcribed bacterial homolog protein [Brassica rapa]
BraA01g017670.3C	1857	357	11.3374	A01	9410373	9415067	+	GO:0000105;GO:0000107;GO:0003824;GO:0005737;GO:0008152;GO:0016763;GO:0016833;	K01663	COG0118;virNOG12774	E	sp|Q9SZ30|HIS4_ARATH Imidazole glycerol phosphate synthase hisHF, chloroplastic OS=Arabidopsis thaliana GN=HISN4 PE=2 SV=1	gi|922405688|ref|XP_013585942.1| PREDICTED: imidazole glycerol phosphate synthase hisHF, chloroplastic [Brassica oleracea var. oleracea] gi|674903711|emb|CDY29259.1| BnaC01g19110D [Brassica napus]
BraA01g017680.3C	234	48	12.0971	A01	9417859	9418972	-	-	-	KOG2288;virNOG01384;NOG124350;virNOG06003	SDG	sp|Q8LEJ9|B3GT4_ARATH Probable beta-1,3-galactosyltransferase 4 OS=Arabidopsis thaliana GN=B3GALT4 PE=2 SV=1	gi|567218990|ref|XP_006413124.1| hypothetical protein EUTSA_v10025360mg [Eutrema salsugineum] gi|557114294|gb|ESQ54577.1| hypothetical protein EUTSA_v10025360mg [Eutrema salsugineum]
BraA01g017690.3C	2802	92	1.93632	A01	9419284	9422085	-	GO:0005515;	-	virNOG04929	R	sp|Q9LVA2|PP443_ARATH Pentatricopeptide repeat-containing protein At5g62370 OS=Arabidopsis thaliana GN=At5g62370 PE=2 SV=1	gi|685260955|ref|XP_009142933.1| PREDICTED: pentatricopeptide repeat-containing protein At5g62370 [Brassica rapa]
BraA01g017700.3C	432	261	35.6299	A01	9425324	9427222	+	-	K18160	virNOG09145	R	-	gi|685260960|ref|XP_009142966.1| PREDICTED: mimitin, mitochondrial [Brassica rapa]
BraA01g017710.3C	1407	103	4.31719	A01	9427554	9430408	-	-	-	virNOG08093	S	sp|Q94AM9|CID4_ARATH Polyadenylate-binding protein-interacting protein 4 OS=Arabidopsis thaliana GN=CID4 PE=2 SV=1	gi|685260957|ref|XP_009142954.1| PREDICTED: uncharacterized protein LOC103866729 [Brassica rapa]
BraA01g017720.3C	1245	699	33.1105	A01	9431249	9433765	-	GO:0003676;	-	virNOG05802;virNOG14841	A	sp|Q93W34|RP45C_ARATH Polyadenylate-binding protein RBP45C OS=Arabidopsis thaliana GN=RBP45C PE=2 SV=1	gi|685260962|ref|XP_009142977.1| PREDICTED: polyadenylate-binding protein RBP45C-like [Brassica rapa]
BraA01g017730.3C	7398	238	1.89723	A01	9434399	9443639	+	-	K14861	KOG1791;virNOG04092	S	sp|O60287|NPA1P_HUMAN Nucleolar pre-ribosomal-associated protein 1 OS=Homo sapiens GN=URB1 PE=1 SV=4	gi|923510139|ref|XP_013742575.1| PREDICTED: uncharacterized protein LOC106445539 [Brassica napus]
BraA01g017740.3C	1572	314	11.7797	A01	9443992	9446359	-	-	-	virNOG07696	R	-	gi|685260968|ref|XP_009143005.1| PREDICTED: LOW QUALITY PROTEIN: uncharacterized protein LOC103866775 [Brassica rapa]
BraA01g017760.3C	753	166	13.0008	A01	9447797	9449203	-	-	K12188	virNOG06965	U	sp|Q5M759|VP221_ARATH Vacuolar protein sorting-associated protein 22 homolog 1 OS=Arabidopsis thaliana GN=VP22-1 PE=2 SV=2	gi|674944097|emb|CDX89283.1| BnaA01g16100D [Brassica napus]
BraA01g017770.3C	2646	537	11.9686	A01	9449805	9453578	-	GO:0005488;GO:0005874;GO:0008017;	-	virNOG04732	S	sp|Q9T041|TOR1_ARATH Microtubule-associated protein TORTIFOLIA1 OS=Arabidopsis thaliana GN=TOR1 PE=1 SV=2	gi|923509901|ref|XP_013741721.1| PREDICTED: microtubule-associated protein TORTIFOLIA1 [Brassica napus]
BraA01g017790.3C	405	6626	964.837	A01	9454852	9455736	-	-	K02875	virNOG18134	J	sp|Q9T043|RL142_ARATH 60S ribosomal protein L14-2 OS=Arabidopsis thaliana GN=RPL14B PE=1 SV=1	gi|674935919|emb|CDX97376.1| BnaC08g12410D [Brassica napus]
BraA01g017800.3C	1302	137	6.20536	A01	9456464	9459113	+	-	-	virNOG07523	T	sp|Q9CXF4|TBC15_MOUSE TBC1 domain family member 15 OS=Mus musculus GN=Tbc1d15 PE=1 SV=1	gi|923509896|ref|XP_013741701.1| PREDICTED: TBC1 domain family member 15-like [Brassica napus] gi|674944093|emb|CDX89279.1| BnaA01g16140D [Brassica napus]
BraA01g017810.3C	2004	57	1.67739	A01	9459922	9462766	-	GO:0010215;GO:0016049;GO:0031225;	-	virNOG01843;virNOG28997	R	sp|Q9T045|CBL11_ARATH COBRA-like protein 11 OS=Arabidopsis thaliana GN=COBL11 PE=2 SV=2	gi|674944092|emb|CDX89278.1| BnaA01g16150D [Brassica napus]
BraA01g017820.3C	879	78	5.23315	A01	9464286	9466289	-	-	-	virNOG00035	S	sp|Q94C53|DDRGK_ARATH DDRGK domain-containing protein 1 OS=Arabidopsis thaliana GN=At4g27120 PE=2 SV=1	gi|685260984|ref|XP_009143098.1| PREDICTED: DDRGK domain-containing protein 1 isoform X1 [Brassica rapa]
BraA01g017830.3C	342	1705	294.006	A01	9466835	9467557	-	GO:0003743;GO:0006413;	K03113	virNOG19233	J	sp|P41568|SUI11_ARATH Protein translation factor SUI1 homolog 1 OS=Arabidopsis thaliana GN=At4g27130 PE=1 SV=2	gi|297799272|ref|XP_002867520.1| hypothetical protein ARALYDRAFT_492082 [Arabidopsis lyrata subsp. lyrata] gi|685260988|ref|XP_009143120.1| PREDICTED: protein translation factor SUI1 homolog 1 [Brassica rapa] gi|922412471|ref|XP_013638838.1| PREDICTED: protein translation factor SUI1 homolog 1-like [Brassica oleracea var. oleracea] gi|923509890|ref|XP_013741670.1| PREDICTED: protein translation f…
BraA01g017910.3C	2319	504	12.817	A01	9507058	9510527	-	GO:0008017;	K10405	virNOG32380;virNOG03558	Z	sp|P46864|KN14M_ARATH Kinesin-like protein KIN-14M OS=Arabidopsis thaliana GN=KIN14M PE=1 SV=1	gi|685261000|ref|XP_009143182.1| PREDICTED: kinesin-2 [Brassica rapa]
BraA01g017960.3C	399	5966	881.796	A01	9539860	9540459	-	GO:0003677;GO:0046982;	K11251	virNOG18023	B	sp|O81826|H2A3_ARATH Probable histone H2A.3 OS=Arabidopsis thaliana GN=At4g27230 PE=1 SV=1	gi|685261007|ref|XP_009143223.1| PREDICTED: probable histone H2A.3 [Brassica rapa] gi|923510203|ref|XP_013742831.1| PREDICTED: probable histone H2A.3 [Brassica napus] gi|674944080|emb|CDX89266.1| BnaA01g16270D [Brassica napus]
BraA01g017970.3C	1281	330	15.1923	A01	9544053	9545433	+	GO:0003676;	-	virNOG05426	R	-	gi|685261009|ref|XP_009143234.1| PREDICTED: uncharacterized protein LOC103866964 [Brassica rapa] gi|923510205|ref|XP_013742841.1| PREDICTED: uncharacterized protein LOC106445758 [Brassica napus]
BraA01g018020.3C	879	2725	182.825	A01	9600381	9602392	-	GO:0005509;GO:0016491;	K03809	COG0655;virNOG02801	R	sp|Q6NQE2|FQRL1_ARATH Probable NAD(P)H dehydrogenase (quinone) FQR1-like 1 OS=Arabidopsis thaliana GN=At4g27270 PE=1 SV=1	gi|674944076|emb|CDX89262.1| BnaA01g16310D [Brassica napus]
BraA01g018040.3C	1974	78	2.33026	A01	9609285	9617362	-	GO:0004672;GO:0005524;GO:0006468;	-	virNOG02323;virNOG32539;virNOG28159	TR	sp|O81833|SD11_ARATH G-type lectin S-receptor-like serine/threonine-protein kinase SD1-1 OS=Arabidopsis thaliana GN=SD11 PE=1 SV=1	gi|685261017|ref|XP_009143278.1| PREDICTED: G-type lectin S-receptor-like serine/threonine-protein kinase SD1-1 [Brassica rapa]
BraA01g018050.3C	693	1909	162.454	A01	9621255	9622044	+	GO:0005622;GO:0008270;	-	virNOG23549;virNOG23008	S	sp|Q9LRM4|MIP1B_ARATH B-box domain protein 31 OS=Arabidopsis thaliana GN=MIP1B PE=2 SV=1	gi|685261021|ref|XP_009143299.1| PREDICTED: zinc finger protein HD1 [Brassica rapa] gi|923510215|ref|XP_013742897.1| PREDICTED: zinc finger protein HD1-like [Brassica napus]
BraA01g018060.3C	774	439	33.4489	A01	9625741	9626514	-	GO:0006950;	-	virNOG13076	S	sp|Q8L4N1|PHO34_ARATH Universal stress protein PHOS34 OS=Arabidopsis thaliana GN=PHOS34 PE=1 SV=1	gi|685261023|ref|XP_009143310.1| PREDICTED: uncharacterized protein LOC103867033 [Brassica rapa]
BraA01g018080.3C	1824	188	6.07842	A01	9633132	9635902	-	-	K15429	virNOG12094	A	sp|Q6NQ64|TRM52_ARATH tRNA (guanine(37)-N1)-methyltransferase 2 OS=Arabidopsis thaliana GN=At4g27340 PE=2 SV=1	gi|685261027|ref|XP_009143332.1| PREDICTED: tRNA (guanine(37)-N1)-methyltransferase 2 [Brassica rapa]
BraA01g018090.3C	849	22	1.52817	A01	9636720	9638327	-	-	-	virNOG06944	S	-	gi|685261029|ref|XP_009143344.1| PREDICTED: uncharacterized protein LOC103867063 [Brassica rapa] gi|923510221|ref|XP_013742924.1| PREDICTED: uncharacterized protein LOC106445829 [Brassica napus]
BraA01g018120.3C	315	652	122.066	A01	9653279	9653875	+	-	-	virNOG27290;virNOG26415;braNOG22560	S	-	gi|685261035|ref|XP_009143377.1| PREDICTED: uncharacterized protein LOC103867091 [Brassica rapa] gi|674944068|emb|CDX89254.1| BnaA01g16390D [Brassica napus]
BraA01g018130.3C	903	640	41.7975	A01	9654712	9655791	-	GO:0003677;GO:0006355;	-	virNOG15981	K	sp|Q93VY3|NAC72_ARATH NAC domain-containing protein 72 OS=Arabidopsis thaliana GN=NAC072 PE=2 SV=1	gi|937576157|ref|NP_001302512.1| NAC domain-containing protein 72-like [Brassica napus] gi|685261039|ref|XP_009143398.1| PREDICTED: NAC domain-containing protein 72-like [Brassica rapa] gi|599327844|gb|AHN60144.1| NAC transcription factor 72 [Brassica napus] gi|674944067|emb|CDX89253.1| BnaA01g16400D [Brassica napus]
BraA01g018170.3C	2916	1420	28.7183	A01	9682817	9686857	+	-	-	virNOG13647;virNOG04935	S	sp|O80386|CIP7_ARATH COP1-interacting protein 7 OS=Arabidopsis thaliana GN=CIP7 PE=1 SV=1	gi|685261045|ref|XP_009143431.1| PREDICTED: muscle M-line assembly protein unc-89 [Brassica rapa]
BraA01g018180.3C	522	24	2.71143	A01	9687882	9688978	+	-	-	euNOG13834;virNOG17613	R	-	gi|685261047|ref|XP_009143442.1| PREDICTED: uncharacterized protein LOC103867152 [Brassica rapa]
BraA01g018190.3C	1194	2047	101.105	A01	9689819	9691407	+	-	K00218	virNOG11304	Q	sp|P21218|PORB_ARATH Protochlorophyllide reductase B, chloroplastic OS=Arabidopsis thaliana GN=PORB PE=1 SV=3	gi|674944063|emb|CDX89249.1| BnaA01g16440D [Brassica napus]
BraA01g018200.3C	753	8872	694.839	A01	9692068	9693283	-	-	-	virNOG00934	S	sp|P24805|TSJT1_TOBAC Stem-specific protein TSJT1 OS=Nicotiana tabacum GN=TSJT1 PE=2 SV=1	gi|685261052|ref|XP_009143465.1| PREDICTED: stem-specific protein TSJT1 [Brassica rapa] gi|923510230|ref|XP_013742975.1| PREDICTED: stem-specific protein TSJT1-like [Brassica napus] gi|674944062|emb|CDX89248.1| BnaA01g16450D [Brassica napus]
BraA01g018220.3C	1164	29	1.46927	A01	9714156	9715483	+	-	-	virNOG07987	S	sp|Q84WQ5|CBSX5_ARATH CBS domain-containing protein CBSX5 OS=Arabidopsis thaliana GN=CBSX5 PE=2 SV=2	gi|685261054|ref|XP_009143477.1| PREDICTED: CBS domain-containing protein CBSX5 [Brassica rapa] gi|674944061|emb|CDX89247.1| BnaA01g16460D [Brassica napus]
BraA01g018230.3C	729	156	12.6199	A01	9716508	9717386	+	GO:0046872;	K10666	virNOG02398;NOG38712;virNOG18539	O	sp|Q8GUK7|RMA3_ARATH E3 ubiquitin-protein ligase RMA3 OS=Arabidopsis thaliana GN=RMA3 PE=1 SV=1	gi|685261056|ref|XP_009143488.1| PREDICTED: E3 ubiquitin-protein ligase RMA3 isoform X1 [Brassica rapa]
BraA01g018260.3C	858	404	27.7685	A01	9738897	9740562	+	-	K12587	virNOG05790	J	sp|A2RVK7|RP41L_ARATH Exosome complex component RRP41-like OS=Arabidopsis thaliana GN=RRP41L PE=2 SV=1	gi|685261060|ref|XP_009143519.1| PREDICTED: exosome complex component MTR3 [Brassica rapa] gi|923510245|ref|XP_013743032.1| PREDICTED: exosome complex component MTR3-like [Brassica napus] gi|674944058|emb|CDX89244.1| BnaA01g16490D [Brassica napus]
BraA01g018280.3C	2106	63	1.76417	A01	9744192	9746795	-	-	-	virNOG11646	S	-	gi|685261062|ref|XP_009143529.1| PREDICTED: uncharacterized protein LOC103867223 [Brassica rapa]
BraA01g018290.3C	987	2154	128.702	A01	9750250	9751322	-	GO:0009055;	-	virNOG22822;virNOG22096;virNOG22660	R	sp|Q9T076|ENL2_ARATH Early nodulin-like protein 2 OS=Arabidopsis thaliana GN=At4g27520 PE=1 SV=1	gi|922404721|ref|XP_013621137.1| PREDICTED: early nodulin-like protein 2 [Brassica oleracea var. oleracea]
BraA01g018300.3C	795	208	15.4296	A01	9757438	9758763	-	-	-	virNOG12311	S	sp|Q8LFP1|PRA1H_ARATH PRA1 family protein H OS=Arabidopsis thaliana GN=PRA1H PE=2 SV=1	gi|685261069|ref|XP_009143565.1| PREDICTED: PRA1 family protein H [Brassica rapa]
BraA01g018320.3C	1194	801	39.5627	A01	9762391	9764844	-	GO:0016020;	-	virNOG05523	C	sp|Q99JB2|STML2_MOUSE Stomatin-like protein 2, mitochondrial OS=Mus musculus GN=Stoml2 PE=1 SV=1	gi|923510279|ref|XP_013743131.1| PREDICTED: stomatin-like protein 2, mitochondrial [Brassica napus]
BraA01g018350.3C	1359	710	30.8103	A01	9773377	9775318	-	GO:0016773;	-	virNOG05554	G	sp|Q55480|YZ37_SYNY3 Uncharacterized sugar kinase slr0537 OS=Synechocystis sp. (strain PCC 6803 / Kazusa) GN=slr0537 PE=3 SV=1	gi|685261079|ref|XP_009143609.1| PREDICTED: uncharacterized protein LOC103867304 [Brassica rapa]
BraA01g018360.3C	1002	92	5.41474	A01	9776143	9777633	-	-	-	virNOG07493	S	-	gi|685261081|ref|XP_009143618.1| PREDICTED: uncharacterized protein LOC103867315 [Brassica rapa] gi|685261083|ref|XP_009143627.1| PREDICTED: uncharacterized protein LOC103867315 [Brassica rapa]
BraA01g018390.3C	1332	29	1.28396	A01	9793614	9794945	+	-	-	virNOG03631	R	sp|Q1PFC5|PP130_ARATH Pentatricopeptide repeat-containing protein At1g77405 OS=Arabidopsis thaliana GN=At1g77405 PE=2 SV=1	gi|685261087|ref|XP_009143644.1| PREDICTED: pentatricopeptide repeat-containing protein At1g77405 isoform X2 [Brassica rapa]
BraA01g018400.3C	960	157	9.64464	A01	9795482	9796821	-	-	-	virNOG07493	S	-	gi|674879104|emb|CDY52991.1| BnaAnng11850D [Brassica napus]
BraA01g018410.3C	1416	635	26.4465	A01	9798396	9802314	-	GO:0016020;	-	virNOG01001	T	sp|Q0WQG8|GTG2_ARATH GPCR-type G protein 2 OS=Arabidopsis thaliana GN=GTG2 PE=1 SV=2	gi|685261099|ref|XP_009143697.1| PREDICTED: GPCR-type G protein 2 [Brassica rapa]
BraA01g018420.3C	3150	665	12.45	A01	9803064	9808120	-	GO:0005488;GO:0006886;GO:0008536;	K20221	virNOG09710	YU	sp|Q8VI75|IPO4_MOUSE Importin-4 OS=Mus musculus GN=Ipo4 PE=1 SV=1	gi|685261101|ref|XP_009143709.1| PREDICTED: importin-4 [Brassica rapa]
BraA01g018430.3C	1116	124	6.55262	A01	9809145	9812666	-	GO:0070481;GO:0070966;GO:0071025;	K06965	COG1537;virNOG07967	JR	sp|Q9ZT87|PEL1_ARATH Protein PELOTA 1 OS=Arabidopsis thaliana GN=PEL1 PE=2 SV=1	gi|923510317|ref|XP_013743274.1| PREDICTED: protein PELOTA 1-like isoform X2 [Brassica napus]
BraA01g018450.3C	633	573	53.3837	A01	9820026	9822324	-	-	-	virNOG36388;virNOG37248	SR	-	gi|685261110|ref|XP_009143753.1| PREDICTED: uncharacterized protein LOC103867429 isoform X1 [Brassica rapa]
BraA01g018460.3C	1146	572	29.4353	A01	9824164	9826086	+	-	-	virNOG03952	S	-	gi|685261116|ref|XP_009143775.1| PREDICTED: uncharacterized protein LOC103867451 [Brassica rapa]
BraA01g018480.3C	189	61	19.0338	A01	9833128	9833316	+	-	-	virNOG36388;virNOG37248	SR	-	gi|685261119|ref|XP_009143792.1| PREDICTED: uncharacterized protein LOC103867467 [Brassica rapa] gi|923918653|ref|XP_013728695.1| PREDICTED: uncharacterized protein LOC106432410 [Brassica napus] gi|674866944|emb|CDY66945.1| BnaCnng52890D [Brassica napus] gi|674879113|emb|CDY53000.1| BnaAnng11940D [Brassica napus]
BraA01g018510.3C	252	32	7.48871	A01	9856346	9856722	-	-	-	euNOG20706;virNOG23344	S	-	gi|685261121|ref|XP_009143803.1| PREDICTED: uncharacterized protein LOC103867478 [Brassica rapa] gi|923520951|ref|XP_013668281.1| PREDICTED: uncharacterized protein LOC106372580 [Brassica napus] gi|674876872|emb|CDY55336.1| BnaAnng13750D [Brassica napus]
BraA01g018550.3C	198	4	1.19139	A01	9884081	9884278	+	-	-	-	-	-	-
BraA01g018560.3C	675	331	28.9189	A01	9895389	9896157	-	-	K13993	virNOG18145	O	sp|P31170|HS25P_ARATH Heat shock protein 21, chloroplastic OS=Arabidopsis thaliana GN=HSP21 PE=1 SV=1	gi|923506258|ref|XP_013698943.1| PREDICTED: 25.3 kDa heat shock protein, chloroplastic-like [Brassica napus]
BraA01g018570.3C	1266	1028	47.8869	A01	9896716	9898234	+	GO:0005524;	-	virNOG07224	O	sp|B4F6J6|ATAD1_XENTR ATPase family AAA domain-containing protein 1 OS=Xenopus tropicalis GN=atad1 PE=2 SV=2	gi|685261135|ref|XP_009143884.1| PREDICTED: ATPase family AAA domain-containing protein 1 [Brassica rapa] gi|685261137|ref|XP_009143891.1| PREDICTED: ATPase family AAA domain-containing protein 1 [Brassica rapa] gi|674876878|emb|CDY55344.1| BnaAnng13810D [Brassica napus] gi|674902832|emb|CDY30236.1| BnaA03g49340D [Brassica napus]
BraA01g018580.3C	912	150	9.69961	A01	9898900	9900921	+	-	K18466	virNOG08556	U	sp|Q9T091|VP26B_ARATH Vacuolar protein sorting-associated protein 26B OS=Arabidopsis thaliana GN=VPS26B PE=2 SV=2	gi|685261133|ref|XP_009143876.1| PREDICTED: vacuolar protein sorting-associated protein 26B [Brassica rapa]
BraA01g018590.3C	681	217	18.7919	A01	9901181	9902307	-	-	-	virNOG00138	R	sp|Q94A65|STR14_ARATH Rhodanese-like domain-containing protein 14, chloroplastic OS=Arabidopsis thaliana GN=At4g27700 PE=2 SV=1	gi|923742236|ref|XP_013671618.1| PREDICTED: rhodanese-like domain-containing protein 14, chloroplastic [Brassica napus] gi|674914172|emb|CDY19033.1| BnaC01g20350D [Brassica napus]
BraA01g018600.3C	1383	1631	69.5488	A01	9904917	9907148	+	GO:0015098;GO:0015689;GO:0016021;	-	virNOG08855	G	sp|Q6N075|MFSD5_HUMAN Molybdate-anion transporter OS=Homo sapiens GN=MFSD5 PE=1 SV=2	gi|685261139|ref|XP_009143901.1| PREDICTED: molybdate-anion transporter-like [Brassica rapa] gi|674876881|emb|CDY55348.1| BnaAnng13840D [Brassica napus]
BraA01g018620.3C	1383	1118	47.6735	A01	9909798	9911938	+	GO:0015098;GO:0015689;GO:0016021;	-	virNOG08855	G	sp|Q6N075|MFSD5_HUMAN Molybdate-anion transporter OS=Homo sapiens GN=MFSD5 PE=1 SV=2	gi|923505476|ref|XP_013673933.1| PREDICTED: molybdate-anion transporter-like [Brassica napus] gi|674876882|emb|CDY55350.1| BnaAnng13850D [Brassica napus]
BraA01g018630.3C	2208	602	16.0789	A01	9912414	9915099	-	GO:0055085;	-	virNOG13653;virNOG27570	P	sp|Q9T095|OPT6_ARATH Oligopeptide transporter 6 OS=Arabidopsis thaliana GN=OPT6 PE=2 SV=1	gi|685261143|ref|XP_009143920.1| PREDICTED: oligopeptide transporter 6 [Brassica rapa]
BraA01g018640.3C	318	177	32.8249	A01	9926043	9926448	+	-	-	virNOG19860;virNOG23108	R	sp|Q2V3E2|YIPL5_ARATH Protein yippee-like At4g27740 OS=Arabidopsis thaliana GN=At4g27740 PE=3 SV=1	gi|685261145|ref|XP_009143929.1| PREDICTED: protein yippee-like At4g27740 [Brassica rapa]
BraA01g018650.3C	918	731	46.9605	A01	9929184	9930817	+	GO:0005488;	-	virNOG04034;euNOG03907	S	-	gi|685261149|ref|XP_009143951.1| PREDICTED: uncharacterized protein LOC103867618 [Brassica rapa] gi|923506284|ref|XP_013699555.1| PREDICTED: uncharacterized protein LOC106403227 [Brassica napus] gi|674944043|emb|CDX89229.1| BnaA01g16640D [Brassica napus]
BraA01g018660.3C	1122	398	20.9193	A01	9931808	9934342	+	-	-	virNOG01183	Q	sp|F4JJR8|FEY_ARATH Dehydrogenase/reductase SDR family member FEY OS=Arabidopsis thaliana GN=FEY PE=1 SV=1	gi|685261151|ref|XP_009143962.1| PREDICTED: retinol dehydrogenase 12 [Brassica rapa]
BraA01g018670.3C	1056	673	37.5845	A01	9935451	9937211	+	GO:0000062;GO:0005515;	-	virNOG11582	I	sp|Q9STP8|ACBP2_ARATH Acyl-CoA-binding domain-containing protein 2 OS=Arabidopsis thaliana GN=ACBP2 PE=1 SV=1	gi|685261153|ref|XP_009143973.1| PREDICTED: acyl-CoA-binding domain-containing protein 2 [Brassica rapa]
BraA01g018690.3C	585	213	21.4724	A01	9945625	9946347	-	-	-	virNOG23665;virNOG24878	S	-	gi|685261157|ref|XP_009143998.1| PREDICTED: uncharacterized protein At4g00950-like [Brassica rapa]
BraA01g018710.3C	1785	310	10.2419	A01	9957344	9959646	+	-	-	virNOG19576;virNOG30947	S	sp|Q8W4P8|MEB1_ARATH Membrane protein of ER body 1 OS=Arabidopsis thaliana GN=MEB1 PE=1 SV=1	gi|685261394|ref|XP_009145055.1| PREDICTED: LOW QUALITY PROTEIN: uncharacterized protein LOC103868731 [Brassica rapa]
BraA01g018720.3C	969	313	19.0493	A01	9967145	9968314	+	GO:0005515;GO:0005634;GO:0006511;GO:0007275;GO:0008270;	K04506	virNOG02187	O	sp|Q9STN8|SINA4_ARATH E3 ubiquitin-protein ligase SINAT4 OS=Arabidopsis thaliana GN=SINAT4 PE=1 SV=1	gi|685261164|ref|XP_009144028.1| PREDICTED: E3 ubiquitin-protein ligase SINAT4-like [Brassica rapa] gi|923555531|ref|XP_013738038.1| PREDICTED: E3 ubiquitin-protein ligase SINAT4-like [Brassica napus] gi|674944035|emb|CDX89221.1| BnaA01g16720D [Brassica napus]
BraA01g018750.3C	1269	54	2.50951	A01	9981124	9983373	+	-	K15119	virNOG04278	C	sp|Q944H5|MTM1_ARATH Mitochondrial carrier protein MTM1 OS=Arabidopsis thaliana GN=MTM1 PE=2 SV=1	gi|685261171|ref|XP_009144053.1| PREDICTED: mitochondrial carrier protein MTM1-like [Brassica rapa]
BraA01g018760.3C	165	395	141.179	A01	9984176	9984842	-	GO:0003677;	K09422	virNOG25906	K	sp|Q8GV05|TRY_ARATH Transcription factor TRY OS=Arabidopsis thaliana GN=TRY PE=1 SV=1	gi|685261174|ref|XP_009144060.1| PREDICTED: transcription factor TRY-like [Brassica rapa] gi|923602353|ref|XP_013741521.1| PREDICTED: transcription factor TRY-like [Brassica napus] gi|674944031|emb|CDX89217.1| BnaA01g16760D [Brassica napus]
BraA01g018790.3C	543	4630	502.85	A01	10009997	10011026	-	-	-	virNOG00261;virNOG28378;COG5078	HO	sp|P35132|UBC9_ARATH SUMO-conjugating enzyme UBC9 OS=Arabidopsis thaliana GN=UBC9 PE=1 SV=1	gi|674877603|emb|CDY54342.1| BnaC03g14940D [Brassica napus]
BraA01g018800.3C	1527	96	3.70757	A01	10012500	10014646	-	GO:0006873;GO:0008308;GO:0016021;GO:0055085;	-	virNOG00261;virNOG03077	OP	sp|Q9ASQ7|SLAH2_ARATH S-type anion channel SLAH2 OS=Arabidopsis thaliana GN=SLAH2 PE=2 SV=1	gi|685261186|ref|XP_009144103.1| PREDICTED: S-type anion channel SLAH2-like isoform X1 [Brassica rapa]
BraA01g018840.3C	711	61	5.05962	A01	10039871	10041440	-	-	K18423	COG5657;virNOG01097;virNOG23618	SOYU	sp|Q9ZPY7|XPO2_ARATH Exportin-2 OS=Arabidopsis thaliana GN=CAS PE=2 SV=1	gi|685271985|ref|XP_009127049.1| PREDICTED: exportin-2-like [Brassica rapa]
BraA01g018850.3C	498	81	9.59209	A01	10042518	10043493	-	-	-	virNOG11938	R	-	gi|674944024|emb|CDX89210.1| BnaA01g16830D [Brassica napus]
BraA01g018860.3C	795	426	31.6009	A01	10047271	10048329	-	GO:0016021;	-	virNOG00574;virNOG32698	S	sp|Q9SUD4|TET7_ARATH Tetraspanin-7 OS=Arabidopsis thaliana GN=TET7 PE=2 SV=1	gi|685261194|ref|XP_009144138.1| PREDICTED: tetraspanin-7 [Brassica rapa] gi|674944022|emb|CDX89208.1| BnaA01g16850D [Brassica napus]
BraA01g018870.3C	237	1072	266.75	A01	10048759	10049645	-	GO:0005739;	K02267	NOG79406;virNOG35781	OC	sp|Q945L0|CX6B2_ARATH Cytochrome c oxidase subunit 6b-2 OS=Arabidopsis thaliana GN=COX6B-2 PE=2 SV=1	gi|685261198|ref|XP_009144153.1| PREDICTED: cytochrome c oxidase subunit 6b-2 [Brassica rapa] gi|923512598|ref|XP_013750362.1| PREDICTED: cytochrome c oxidase subunit 6b-2-like [Brassica napus] gi|674944021|emb|CDX89207.1| BnaA01g16860D [Brassica napus]
BraA01g018910.3C	909	334	21.6691	A01	10062940	10064273	-	-	-	virNOG08327	R	sp|Q9SUC9|UGPI7_ARATH Uncharacterized GPI-anchored protein At4g28100 OS=Arabidopsis thaliana GN=At4g28100 PE=1 SV=1	gi|685261208|ref|XP_009144190.1| PREDICTED: uncharacterized GPI-anchored protein At4g28100 [Brassica rapa]
BraA01g018940.3C	360	8	1.31052	A01	10074391	10074750	+	-	-	virNOG26884;virNOG36481	R	sp|P47925|CWPX_ARATH Putative cell wall protein OS=Arabidopsis thaliana GN=At2g20870 PE=2 SV=2	gi|685261214|ref|XP_009144206.1| PREDICTED: putative cell wall protein [Brassica rapa] gi|923522962|ref|XP_013673946.1| PREDICTED: putative cell wall protein [Brassica napus]
BraA01g018960.3C	771	347	26.5419	A01	10076660	10077430	-	-	-	virNOG34089	S	-	gi|685261218|ref|XP_009144230.1| PREDICTED: putative uncharacterized protein DDB_G0290521 [Brassica rapa]
BraA01g018970.3C	732	555	44.7136	A01	10079669	10081080	+	GO:0003677;	-	virNOG09231;euNOG07162	K	sp|Q8GZA8|ULT1_ARATH Protein ULTRAPETALA 1 OS=Arabidopsis thaliana GN=ULT1 PE=1 SV=1	gi|685261220|ref|XP_009144240.1| PREDICTED: protein ULTRAPETALA 1 [Brassica rapa]
BraA01g018980.3C	1026	186	10.6911	A01	10082492	10083699	+	-	-	virNOG25709;virNOG05340	S	-	gi|685261223|ref|XP_009144250.1| PREDICTED: uncharacterized protein LOC103867909 [Brassica rapa]
BraA01g018990.3C	1173	183	9.20048	A01	10085981	10087153	-	-	-	virNOG15014	S	-	gi|685261225|ref|XP_009144261.1| PREDICTED: uncharacterized protein LOC103867917 [Brassica rapa]
BraA01g019000.3C	261	392	88.5734	A01	10087854	10088114	-	-	-	virNOG25140;braNOG22368	S	-	gi|685261227|ref|XP_009144272.1| PREDICTED: uncharacterized protein LOC103867927 [Brassica rapa] gi|922413101|ref|XP_013584235.1| PREDICTED: uncharacterized protein LOC106293106 [Brassica oleracea var. oleracea] gi|674914132|emb|CDY18993.1| BnaC01g20750D [Brassica napus] gi|674944006|emb|CDX89192.1| BnaA01g17010D [Brassica napus]
BraA01g019010.3C	798	1353	99.9891	A01	10102148	10103551	-	GO:0005576;GO:0019953;	-	virNOG12057;virNOG33759	R	sp|Q9M0I2|EXPB3_ARATH Expansin-B3 OS=Arabidopsis thaliana GN=EXPB3 PE=2 SV=2	gi|685261229|ref|XP_009144284.1| PREDICTED: expansin-B3 [Brassica rapa]
BraA01g019020.3C	588	78	7.82303	A01	10115147	10115734	-	GO:0046872;	K10666	virNOG02398;virNOG30245	O	sp|P93030|RMA2_ARATH E3 ubiquitin-protein ligase RMA2 OS=Arabidopsis thaliana GN=RMA2 PE=1 SV=1	gi|685261231|ref|XP_009144294.1| PREDICTED: E3 ubiquitin-protein ligase RMA2-like isoform X1 [Brassica rapa]
BraA01g019060.3C	240	97	23.8352	A01	10127263	10127700	-	-	-	NOG164155;virNOG27155	SR	-	gi|923512620|ref|XP_013750467.1| PREDICTED: uncharacterized protein LOC106452836 [Brassica napus] gi|923849839|ref|XP_013703625.1| PREDICTED: uncharacterized protein LOC106407329 [Brassica napus]
BraA01g019070.3C	1431	1165	48.0114	A01	10129830	10131413	+	-	-	euNOG09352;virNOG05888	S	-	gi|685261246|ref|XP_009144355.1| PREDICTED: protein transport protein SEC31-like [Brassica rapa]
BraA01g019080.3C	528	58	6.47816	A01	10133200	10133727	+	-	-	virNOG22914;euNOG19991	S	-	gi|685261248|ref|XP_009144363.1| PREDICTED: uncharacterized protein LOC103868021 [Brassica rapa]
BraA01g019090.3C	1296	141	6.41611	A01	10133908	10135566	-	GO:0004553;GO:0005975;	K19355	virNOG12519	R	sp|Q9M0H6|MAN5_ARATH Mannan endo-1,4-beta-mannosidase 5 OS=Arabidopsis thaliana GN=MAN5 PE=2 SV=1	gi|685261252|ref|XP_009144379.1| PREDICTED: mannan endo-1,4-beta-mannosidase 5 isoform X2 [Brassica rapa] gi|923849566|ref|XP_013703547.1| PREDICTED: mannan endo-1,4-beta-mannosidase 5-like isoform X2 [Brassica napus] gi|674944001|emb|CDX89187.1| BnaA01g17060D [Brassica napus]
BraA01g019100.3C	543	123	13.3587	A01	10141902	10142620	-	-	-	virNOG21332	S	-	gi|922413902|ref|XP_013587923.1| PREDICTED: uncharacterized protein LOC106296349 [Brassica oleracea var. oleracea] gi|923736650|ref|XP_013669965.1| PREDICTED: uncharacterized protein LOC106374502 [Brassica napus] gi|674914121|emb|CDY18982.1| BnaC01g20860D [Brassica napus]
BraA01g019110.3C	900	5851	383.394	A01	10165155	10166366	+	-	-	virNOG08711;virNOG29569	S	-	gi|685261257|ref|XP_009144407.1| PREDICTED: uncharacterized protein LOC103868065 [Brassica rapa]
BraA01g019120.3C	546	65	7.02067	A01	10172892	10173638	-	GO:0009055;	-	virNOG21662;virNOG18036	SR	sp|Q9T076|ENL2_ARATH Early nodulin-like protein 2 OS=Arabidopsis thaliana GN=At4g27520 PE=1 SV=1	gi|685261259|ref|XP_009144418.1| PREDICTED: early nodulin-like protein 2 [Brassica rapa]
BraA01g019130.3C	1173	31	1.55855	A01	10175561	10176733	-	GO:0005515;	-	virNOG01290	R	sp|Q9XIL9|PLRX3_ARATH Pollen-specific leucine-rich repeat extensin-like protein 3 OS=Arabidopsis thaliana GN=PEX3 PE=2 SV=1	gi|685261261|ref|XP_009144429.1| PREDICTED: pollen-specific leucine-rich repeat extensin-like protein 3 [Brassica rapa]
BraA01g019160.3C	675	143	12.4937	A01	10182925	10184062	+	-	K01074	COG1075;virNOG07222;virNOG29009	RIG	sp|Q8HXW6|PPT1_MACFA Palmitoyl-protein thioesterase 1 OS=Macaca fascicularis GN=PPT1 PE=2 SV=1	gi|685261269|ref|XP_009144476.1| PREDICTED: palmitoyl-protein thioesterase 1-like [Brassica rapa]
BraA01g019170.3C	864	22	1.50164	A01	10189886	10191398	+	-	K01074	virNOG07222;virNOG29009	IG	sp|P45478|PPT1_BOVIN Palmitoyl-protein thioesterase 1 OS=Bos taurus GN=PPT1 PE=1 SV=1	gi|685261267|ref|XP_009144465.1| PREDICTED: palmitoyl-protein thioesterase 1-like [Brassica rapa]
BraA01g019180.3C	873	146	9.86271	A01	10192279	10194190	+	-	K01074	virNOG07222;virNOG29009	IG	sp|P50897|PPT1_HUMAN Palmitoyl-protein thioesterase 1 OS=Homo sapiens GN=PPT1 PE=1 SV=1	gi|674914110|emb|CDY18971.1| BnaC01g20970D [Brassica napus]
BraA01g019200.3C	828	179	12.7491	A01	10200143	10201236	-	GO:0003677;GO:0005634;GO:0006355;GO:0043565;	K09338	virNOG01640;virNOG33444;KOG0483	K	sp|P46600|HAT1_ARATH Homeobox-leucine zipper protein HAT1 OS=Arabidopsis thaliana GN=HAT1 PE=1 SV=1	gi|685261274|ref|XP_009144501.1| PREDICTED: homeobox-leucine zipper protein HAT1 [Brassica rapa] gi|923522979|ref|XP_013673989.1| PREDICTED: homeobox-leucine zipper protein HAT1 [Brassica napus] gi|674866726|emb|CDY67061.1| BnaAnng23540D [Brassica napus]
BraA01g019220.3C	1080	454	24.7908	A01	10239167	10240588	+	GO:0003676;GO:0003677;GO:0008270;	-	virNOG05826	K	sp|Q9LVS0|KUA1_ARATH Transcription factor KUA1 OS=Arabidopsis thaliana GN=KUA1 PE=1 SV=1	gi|685261276|ref|XP_009144512.1| PREDICTED: uncharacterized protein LOC103868158 [Brassica rapa] gi|923512681|ref|XP_013750638.1| PREDICTED: uncharacterized protein LOC106452972 [Brassica napus]
BraA01g019230.3C	858	125	8.59172	A01	10246634	10248449	+	-	-	virNOG02809	S	-	gi|685261278|ref|XP_009144520.1| PREDICTED: uncharacterized protein LOC103868169 [Brassica rapa] gi|685261280|ref|XP_009144529.1| PREDICTED: uncharacterized protein LOC103868179 [Brassica rapa] gi|923512687|ref|XP_013750660.1| PREDICTED: uncharacterized protein LOC106452989 [Brassica napus]
[truncated: 23,297 more rows]

## Sheet: FT2
Gene_ID	Length	FT2:read count	FT2:fpkm	Chromosome	Start Site	End Site	Direction	GO	KEGG	eggNOG	eggNOG_Category	Swissprot	NR
[truncated: 24,668 more rows]

## Sheet: FT3
Gene_ID	Length	FT3:read count	FT3:fpkm	Chromosome	Start Site	End Site	Direction	GO	KEGG	eggNOG	eggNOG_Category	Swissprot	NR
[truncated: 24,863 more rows]

## Sheet: M1
Gene_ID	Length	M1:read count	M1:fpkm	Chromosome	Start Site	End Site	Direction	GO	KEGG	eggNOG	eggNOG_Category	Swissprot	NR
[truncated: 24,918 more rows]

[truncated: 2 more sheets: M2, M3]
