# Supplementary material for: The SAP function in pistil development was proved by two allelic mutations in Chinese cabbage (Brassica rapa L. ssp. pekinensis)
Source: BMC Plant Biol. 2020 Nov 30;20:538. doi: 10.1186/s12870-020-02741-5 (PMC7708145; doi:10.1186/s12870-020-02741-5)
Supplement: Supplementary file 2 — Additional file 2: Table S2. List of DEGs identified by comparing the fsm1 mutants and ‘FT’ plants. [file 12870_2020_2741_MOESM2_ESM.xlsx]

## Sheet: Up-regulated
Gene_ID	baseMean	baseMean-FT	baseMean-fsm	foldChange (fsm/FT)	log2FoldChange	pval	padj	Chromosome	Start Site	End Site	Direction	Length	GO	KEGG	NR
BraA07g029390.3C	23.6845	0	47.369	Inf	Inf	5.60481e-10	4.01579e-07	A07	21706253	21708098	+	1446	GO:0005506;GO:0016705;GO:0020037;GO:0055114;	-	gi|685334839|ref|XP_009104889.1| PREDICTED: LOW QUALITY PROTEIN: cytochrome P450 734A1 [Brassica rapa]
BraA03g047030.3C	88.4685	0	176.937	Inf	Inf	3.93504e-09	2.19983e-06	A03	23761182	23762147	-	753	-	-	gi|674942854|emb|CDX90513.1| BnaA03g42680D [Brassica napus]
BraA08g026270.3C	67.0405	0	134.081	Inf	Inf	1.68873e-08	8.23445e-06	A08	18787601	18788460	+	693	GO:0006952;GO:0009607;	-	gi|685348723|ref|XP_009110072.1| PREDICTED: uncharacterized protein LOC103835640 [Brassica rapa]
BraA03g051660.3C	23.7622	0	47.5245	Inf	Inf	9.97795e-06	0.00130225	A03	26701447	26704157	+	2016	GO:0055085;	-	gi|685292995|ref|XP_009137417.1| PREDICTED: metal-nicotianamine transporter YSL1-like [Brassica rapa] gi|923555510|ref|XP_013738032.1| PREDICTED: metal-nicotianamine transporter YSL1-like isoform X1 [Brassica napus] gi|674922249|emb|CDY10987.1| BnaA03g46460D [Brassica napus]
BraA05g042570.3C	22.6355	0	45.2709	Inf	Inf	2.47791e-05	0.00265227	A05	28430208	28430894	+	168	-	-	gi|674883078|emb|CDY49336.1| BnaA05g32980D [Brassica napus]
BraA01g010700.3C	11.7046	0	23.4091	Inf	Inf	3.07449e-05	0.00317468	A01	5525252	5526447	-	651	-	-	gi|685258806|ref|XP_009132746.1| PREDICTED: uncharacterized protein LOC103857326 [Brassica rapa] gi|923521255|ref|XP_013668998.1| PREDICTED: uncharacterized protein LOC106373357 [Brassica napus]
BraA09g025830.3C	17.6562	0	35.3123	Inf	Inf	4.17769e-05	0.00393218	A09	17389687	17392592	+	1626	GO:0004672;GO:0005524;GO:0006468;	-	gi|685360073|ref|XP_009114568.1| PREDICTED: cysteine-rich receptor-like protein kinase 36 [Brassica rapa]
BraA03g031570.3C	12.7928	0	25.5855	Inf	Inf	4.42661e-05	0.00413323	A03	15698018	15698555	-	432	GO:0000160;	-	gi|685287624|ref|XP_009134756.1| PREDICTED: two-component response regulator ARR22-like [Brassica rapa]
BraA04g010870.3C	8.31691	0	16.6338	Inf	Inf	0.000181142	0.011954	A04	8617507	8618070	-	564	-	-	gi|923618529|ref|XP_013746679.1| PREDICTED: uncharacterized protein LOC106449468 [Brassica napus]
BraA02g027360.3C	18.6439	0	37.2879	Inf	Inf	0.000272776	0.0161767	A02	16687037	16687965	+	585	-	-	gi|685307633|ref|XP_009144530.1| PREDICTED: uncharacterized protein LOC103868182 [Brassica rapa] gi|674936104|emb|CDX97294.1| BnaA02g20850D [Brassica napus]
BraA06g033030.3C	7.58493	0	15.1699	Inf	Inf	0.000362113	0.0195001	A06	22615386	22618176	+	2715	GO:0004672;GO:0005515;GO:0005524;GO:0006468;	K00924	gi|685322590|ref|XP_009151112.1| PREDICTED: receptor-like protein kinase 5 [Brassica rapa]
BraA06g016710.3C	6.99969	0	13.9994	Inf	Inf	0.000676264	0.0297896	A06	9154069	9156430	+	1308	GO:0004674;GO:0005509;GO:0016021;GO:0030247;	-	gi|685318410|ref|XP_009149603.1| PREDICTED: wall-associated receptor kinase 5-like [Brassica rapa]
BraA06g041000.3C	6.64977	0	13.2995	Inf	Inf	0.000957048	0.0386652	A06	27133996	27134544	+	450	-	-	gi|685325895|ref|XP_009101404.1| PREDICTED: 14.7 kDa heat shock protein [Brassica rapa] gi|674915578|emb|CDY17723.1| BnaA06g35420D [Brassica napus]
BraA09g039070.3C	9.50237	0	19.0047	Inf	Inf	0.00101284	0.0403159	A09	30703388	30703708	+	321	-	-	gi|685362180|ref|XP_009115447.1| PREDICTED: uncharacterized protein LOC103840690 [Brassica rapa]
BraA03g042910.3C	20.9528	0	41.9056	Inf	Inf	0.00101628	0.0403159	A03	21569424	21569621	+	198	-	-	gi|685290639|ref|XP_009136281.1| PREDICTED: uncharacterized protein LOC103860433 [Brassica rapa] gi|685290641|ref|XP_009136282.1| PREDICTED: uncharacterized protein LOC103860433 [Brassica rapa] gi|923601275|ref|XP_013741205.1| PREDICTED: uncharacterized protein LOC106444256 [Brassica napus] gi|674931286|emb|CDY02279.1| BnaA03g38880D [Brassica napus] gi|674943747|emb|CDX89678.1| BnaC03g45920D [Bra…
BraA03g006890.3C	6.71565	0	13.4313	Inf	Inf	0.00113881	0.0433635	A03	2970114	2972054	-	1422	GO:0005515;	-	gi|685281132|ref|XP_009131470.1| PREDICTED: ankyrin repeat-containing protein At2g01680 [Brassica rapa]
BraA04g031860.3C	6.17436	0	12.3487	Inf	Inf	0.0015763	0.0540265	A04	21512248	21513497	+	801	-	-	gi|685303361|ref|XP_009142384.1| PREDICTED: U-box domain-containing protein 33-like [Brassica rapa] gi|674895835|emb|CDY37075.1| BnaA04g26530D [Brassica napus]
BraA04g023900.3C	17.3116	0	34.6232	Inf	Inf	0.00197794	0.0623354	A04	17505647	17507878	+	2232	GO:0005515;	-	gi|685301213|ref|XP_009141304.1| PREDICTED: receptor-like protein 12 [Brassica rapa]
BraA06g043150.3C	20.2907	0	40.5814	Inf	Inf	0.00229238	0.0692607	A06	28213215	28214147	-	933	-	-	gi|685326678|ref|XP_009101719.1| PREDICTED: uncharacterized protein LOC103827908 [Brassica rapa]
BraA07g031630.3C	5.66989	0	11.3398	Inf	Inf	0.00265483	0.0756871	A07	22961859	22964773	+	1275	GO:0016747;	K15400	gi|923856435|ref|XP_013705263.1| PREDICTED: omega-hydroxypalmitate O-feruloyl transferase-like [Brassica napus]
BraA07g015160.3C	5.55374	0	11.1075	Inf	Inf	0.00283486	0.0786768	A07	13691848	13692015	+	168	-	-	gi|674931942|emb|CDY01328.1| BnaA07g11010D [Brassica napus]
BraA05g028070.3C	5.52634	0	11.0527	Inf	Inf	0.00311979	0.0843484	A05	20986888	20989143	-	1188	-	-	gi|685310422|ref|XP_009145814.1| PREDICTED: uncharacterized protein LOC103869478 [Brassica rapa]
BraA03g005620.3C	8.91088	0	17.8218	Inf	Inf	0.00362224	0.0916208	A03	2428693	2429651	-	708	-	K15382	gi|923917575|ref|XP_013728216.1| PREDICTED: bidirectional sugar transporter SWEET15-like [Brassica napus] gi|674954931|emb|CDX78511.1| BnaA03g04230D [Brassica napus]
BraA08g001310.3C	5.28468	0	10.5694	Inf	Inf	0.00387777	0.0952578	A08	897061	900253	-	1092	GO:0016788;	-	gi|685340265|ref|XP_009106950.1| PREDICTED: GDSL esterase/lipase 3-like [Brassica rapa]
BraA06g033040.3C	6.55797	0	13.1159	Inf	Inf	0.00429799	0.101339	A06	22621485	22622531	+	1047	GO:0005515;	-	gi|674945407|emb|CDX88207.1| BnaA06g27980D [Brassica napus]
BraA01g019190.3C	4.77864	0	9.55728	Inf	Inf	0.006611	0.132077	A01	10195830	10198284	+	531	-	K01074	gi|685261269|ref|XP_009144476.1| PREDICTED: palmitoyl-protein thioesterase 1-like [Brassica rapa]
BraA03g027980.3C	4.71665	0	9.4333	Inf	Inf	0.0068527	0.135122	A03	13965347	13966701	+	681	GO:0003676;	-	gi|922443493|ref|XP_013626248.1| PREDICTED: putative lipid-binding protein AIR1 [Brassica oleracea var. oleracea]
BraA09g055830.3C	9.97079	0	19.9416	Inf	Inf	0.00687398	0.135351	A09	40175006	40175680	+	567	GO:0016853;	-	gi|685366845|ref|XP_009117440.1| PREDICTED: dirigent protein 23 [Brassica rapa]
BraA04g029160.3C	15.7238	0	31.4477	Inf	Inf	0.00713	0.138298	A04	20246691	20247433	+	633	-	-	gi|685302548|ref|XP_009141978.1| PREDICTED: uncharacterized protein LOC103865871 [Brassica rapa]
BraA05g006160.3C	10.8903	0	21.7806	Inf	Inf	0.00716613	0.13882	A05	3112169	3113208	+	822	-	-	gi|685305099|ref|XP_009143270.1| PREDICTED: uncharacterized protein At2g39920 isoform X1 [Brassica rapa] gi|685305101|ref|XP_009143271.1| PREDICTED: uncharacterized protein At2g39920 isoform X1 [Brassica rapa]
BraA07g005140.3C	4.6139	0	9.22779	Inf	Inf	0.00789133	0.147462	A07	4003433	4004374	+	846	GO:0009055;	-	gi|674896236|emb|CDY36651.1| BnaA07g04060D [Brassica napus]
BraA01g021050.3C	4.58643	0	9.17286	Inf	Inf	0.008018	0.149176	A01	11441450	11441758	-	309	GO:0009055;GO:0015035;GO:0045454;	K03676	gi|685261702|ref|XP_009146804.1| PREDICTED: monothiol glutaredoxin-S4-like [Brassica rapa] gi|685288054|ref|XP_009134975.1| PREDICTED: monothiol glutaredoxin-S4-like [Brassica rapa] gi|685288056|ref|XP_009134977.1| PREDICTED: monothiol glutaredoxin-S4-like [Brassica rapa] gi|685288058|ref|XP_009134978.1| PREDICTED: monothiol glutaredoxin-S4-like [Brassica rapa] gi|923540004|ref|XP_013727249.1| PR…
BraA10g002870.3C	17.7041	0	35.4081	Inf	Inf	0.00926755	0.161391	A10	1480879	1482365	+	1041	GO:0016491;GO:0055114;	-	gi|674873211|emb|CDY60668.1| BnaA10g27790D [Brassica napus]
BraA04g005710.3C	4.3997	0	8.7994	Inf	Inf	0.00970216	0.166077	A04	3767744	3769225	+	552	-	-	gi|685296892|ref|XP_009139267.1| PREDICTED: uncharacterized protein LOC103863264 [Brassica rapa] gi|923605551|ref|XP_013742548.1| PREDICTED: uncharacterized protein LOC106445524 [Brassica napus] gi|674957419|emb|CDX76172.1| BnaA04g04360D [Brassica napus]
BraA01g016220.3C	6.34925	0	12.6985	Inf	Inf	0.0101392	0.170238	A01	8623490	8623702	+	213	-	-	gi|923534434|ref|XP_013709318.1| PREDICTED: uncharacterized protein LOC106413014 [Brassica napus]
BraA06g041930.3C	15.4202	0	30.8405	Inf	Inf	0.010146	0.170271	A06	27578940	27581374	+	972	GO:0003700;GO:0006355;GO:0043565;	-	gi|685326213|ref|XP_009101520.1| PREDICTED: probable WRKY transcription factor 8 [Brassica rapa]
BraA09g004590.3C	7.68461	0	15.3692	Inf	Inf	0.0106531	0.175554	A09	2784186	2784812	-	627	GO:0004866;	-	gi|685353302|ref|XP_009111890.1| PREDICTED: uncharacterized protein LOC103837293 [Brassica rapa]
BraA02g044790.3C	4.25457	0	8.50914	Inf	Inf	0.0114665	0.184038	A02	30810754	30811927	+	594	GO:0003700;GO:0006355;GO:0043565;	-	gi|685279079|ref|XP_009130475.1| PREDICTED: probable WRKY transcription factor 51 isoform X2 [Brassica rapa] gi|674901630|emb|CDY31301.1| BnaA02g34400D [Brassica napus]
BraA09g009010.3C	4.19806	0	8.39612	Inf	Inf	0.0118541	0.187889	A09	5173176	5175344	+	2169	GO:0004252;GO:0006508;	-	gi|674914517|emb|CDY18654.1| BnaA09g07410D [Brassica napus]
BraA01g029500.3C	4.18394	0	8.36788	Inf	Inf	0.0119536	0.188926	A01	19527119	19528584	-	1017	GO:0003824;GO:0050662;	K08695	gi|685263566|ref|XP_009105139.1| PREDICTED: anthocyanidin reductase [Brassica rapa] gi|262192713|gb|ACY30427.1| A.BANa [Brassica rapa]
BraA07g034400.3C	255.855	0	511.709	Inf	Inf	0.0126518	0.195674	A07	24435175	24436627	+	933	GO:0008152;GO:0008168;	-	gi|685336395|ref|XP_009105498.1| PREDICTED: methyltransferase-like protein 7A [Brassica rapa]
BraA03g002970.3C	4.61469	0	9.22937	Inf	Inf	0.0126581	0.195685	A03	1324286	1325184	-	666	-	K07304	gi|923539327|ref|XP_013725525.1| PREDICTED: peptide methionine sulfoxide reductase A2-like [Brassica napus] gi|923844397|ref|XP_013701879.1| PREDICTED: peptide methionine sulfoxide reductase A2-like [Brassica napus] gi|674954713|emb|CDX78293.1| BnaA03g02050D [Brassica napus]
BraA09g034810.3C	4.35816	0	8.71632	Inf	Inf	0.0129328	0.197717	A09	27506140	27506388	+	249	-	-	gi|674906755|emb|CDY26280.1| BnaA09g26310D [Brassica napus]
BraA06g003100.3C	4.17143	0	8.34285	Inf	Inf	0.0130806	0.199181	A06	1818583	1819104	+	522	-	-	gi|685314441|ref|XP_009147818.1| PREDICTED: uncharacterized protein LOC103871329 [Brassica rapa]
BraA08g008240.3C	47.4455	0	94.891	Inf	Inf	0.0131462	0.1998	A08	7230129	7231864	+	1419	GO:0003824;GO:0016846;	-	gi|685342880|ref|XP_009107936.1| PREDICTED: LOW QUALITY PROTEIN: tryptophan aminotransferase-related protein 4-like [Brassica rapa]
BraA10g028750.3C	9.45679	0	18.9136	Inf	Inf	0.0132147	0.200407	A10	18518716	18519569	-	273	-	-	gi|685378917|ref|XP_009122202.1| PREDICTED: uncharacterized protein LOC103846943 [Brassica rapa] gi|923887997|ref|XP_013715264.1| PREDICTED: uncharacterized protein LOC106419058 isoform X2 [Brassica napus]
BraA07g012430.3C	4.02311	0	8.04622	Inf	Inf	0.0142695	0.210052	A07	11901993	11902208	+	216	-	K10251	gi|674880658|emb|CDY51598.1| BnaA07g36830D [Brassica napus]
BraA10g017490.3C	4.01526	0	8.03052	Inf	Inf	0.0143363	0.210594	A10	13173482	13176469	+	1827	GO:0004672;GO:0005524;GO:0006468;	K04733	gi|923891475|ref|XP_013716803.1| PREDICTED: probable LRR receptor-like serine/threonine-protein kinase At5g59680 [Brassica napus]
BraA06g018120.3C	8.91086	0	17.8217	Inf	Inf	0.0146772	0.213016	A06	10114163	10115448	-	777	GO:0003677;	K09422	gi|685318879|ref|XP_009149785.1| PREDICTED: transcription factor LAF1 [Brassica rapa]
BraA05g004910.3C	3.97607	0	7.95215	Inf	Inf	0.0159397	0.224383	A05	2517786	2518939	+	816	GO:0005576;GO:0019953;	-	gi|685304762|ref|XP_009143103.1| PREDICTED: putative expansin-B2 [Brassica rapa]
BraA03g055100.3C	3.89603	0	7.79207	Inf	Inf	0.0173161	0.236275	A03	28716602	28717441	+	840	GO:0003824;GO:0008270;GO:0016787;	K01489	gi|685293924|ref|XP_009137853.1| PREDICTED: cytidine deaminase 6-like [Brassica rapa] gi|923535233|ref|XP_013713333.1| PREDICTED: cytidine deaminase 6-like [Brassica napus] gi|674902806|emb|CDY30210.1| BnaA03g49600D [Brassica napus]
BraA08g029520.3C	3.82309	0	7.64619	Inf	Inf	0.018965	0.24794	A08	20300068	20300706	+	408	-	K17408	gi|923704007|ref|XP_013660456.1| PREDICTED: uncharacterized protein LOC106365577 isoform X2 [Brassica napus]
BraA06g024070.3C	7.13143	0	14.2629	Inf	Inf	0.019272	0.249945	A06	16575737	16576294	-	558	GO:0005509;	K13448	gi|685320220|ref|XP_009150233.1| PREDICTED: probable calcium-binding protein CML47 [Brassica rapa] gi|923658999|ref|XP_013646971.1| PREDICTED: probable calcium-binding protein CML47 [Brassica napus]
BraA01g043630.3C	7.4838	0	14.9676	Inf	Inf	0.019356	0.250295	A01	28934613	28938322	+	1998	GO:0003824;GO:0008152;GO:0016788;	K01114	gi|685266355|ref|XP_009119295.1| PREDICTED: non-specific phospholipase C4 [Brassica rapa]
BraA02g020830.3C	3.78308	0	7.56615	Inf	Inf	0.0194151	0.250597	A02	12159722	12160804	-	1083	-	-	gi|685273740|ref|XP_009127910.1| PREDICTED: RING-H2 finger protein ATL54-like [Brassica rapa] gi|674869216|emb|CDY65480.1| BnaA02g35620D [Brassica napus]
BraA05g018000.3C	3.77287	0	7.54574	Inf	Inf	0.0195321	0.25153	A05	11013136	11016903	-	2418	GO:0003676;GO:0008270;	K03006	gi|147786981|emb|CAN77815.1| hypothetical protein VITISV_023977 [Vitis vinifera]
BraA05g012610.3C	4.70258	0	9.40515	Inf	Inf	0.0198987	0.254316	A05	6845603	6847971	+	1746	-	-	gi|685306484|ref|XP_009143965.1| PREDICTED: beta-amylase 6 [Brassica rapa]
BraA01g011630.3C	4.24281	0	8.48561	Inf	Inf	0.0199309	0.254505	A01	6065443	6067381	+	1509	GO:0003824;GO:0016491;GO:0016614;GO:0050660;GO:0055114;	-	gi|685259092|ref|XP_009134043.1| PREDICTED: cannabidiolic acid synthase [Brassica rapa]
BraA09g061420.3C	4.68767	0	9.37534	Inf	Inf	0.022755	0.274247	A09	42851370	42854121	+	912	GO:0003676;GO:0004519;GO:0006308;GO:0016788;	-	gi|685368582|ref|XP_009118198.1| PREDICTED: endonuclease 1-like [Brassica rapa]
BraA06g029410.3C	3.61989	0	7.23979	Inf	Inf	0.023256	0.277334	A06	20381327	20381748	+	372	-	-	gi|923534639|ref|XP_013710528.1| PREDICTED: protein REVEILLE 7-like [Brassica napus]
BraA06g044560.3C	4.4844	0	8.96881	Inf	Inf	0.0233606	0.277755	A06	28959039	28961236	+	1482	GO:0003824;	K01179	gi|685327144|ref|XP_009101910.1| PREDICTED: endoglucanase 23-like [Brassica rapa] gi|674910803|emb|CDY22399.1| BnaA06g37210D [Brassica napus]
BraAnng003740.3C	3.54141	0	7.08283	Inf	Inf	0.0243662	0.284203	Scaffold0640	80695	81769	-	819	GO:0003677;	K09422	gi|685266247|ref|XP_009118865.1| PREDICTED: transcription factor MYB108-like [Brassica rapa]
BraA03g027610.3C	3.53121	0	7.06242	Inf	Inf	0.0245158	0.285333	A03	13710295	13712698	+	1977	GO:0004672;GO:0005524;GO:0006468;	-	gi|685286626|ref|XP_009134240.1| PREDICTED: putative cysteine-rich receptor-like protein kinase 31 [Brassica rapa]
BraA09g006280.3C	3.5006	0	7.00121	Inf	Inf	0.0249717	0.288394	A09	3658389	3661012	+	921	GO:0004601;GO:0006979;GO:0020037;GO:0055114;	K00430	gi|674913451|emb|CDY19853.1| BnaA09g05060D [Brassica napus]
BraA03g019710.3C	3.49825	0	6.9965	Inf	Inf	0.0250072	0.288421	A03	9360066	9362874	+	948	GO:0016491;GO:0055114;	-	gi|685284602|ref|XP_009133205.1| PREDICTED: aldo-keto reductase family 4 member C9-like [Brassica rapa]
BraA08g029480.3C	116.824	0	233.648	Inf	Inf	0.0269837	0.30139	A08	20286563	20286835	-	273	-	-	gi|685349706|ref|XP_009110432.1| PREDICTED: uncharacterized protein LOC103835978 [Brassica rapa] gi|923785398|ref|XP_013682961.1| PREDICTED: uncharacterized protein LOC106387609 [Brassica napus]
BraA09g052250.3C	3.48653	0	6.97305	Inf	Inf	0.0273917	0.303215	A09	38182857	38183165	+	309	GO:0009055;GO:0015035;GO:0045454;	K03676	gi|685365723|ref|XP_009116964.1| PREDICTED: glutaredoxin-C14 [Brassica rapa] gi|923738771|ref|XP_013670549.1| PREDICTED: glutaredoxin-C14 [Brassica napus] gi|674921808|emb|CDY11466.1| BnaA09g40320D [Brassica napus]
BraA06g027660.3C	11.9188	0	23.8377	Inf	Inf	0.028409	0.308979	A06	19300763	19302713	+	1512	-	-	gi|685320943|ref|XP_009150495.1| PREDICTED: uncharacterized protein LOC103873840 [Brassica rapa]
BraA02g003480.3C	3.40099	0	6.80198	Inf	Inf	0.0288154	0.311565	A02	1711805	1717161	-	1458	GO:0004672;GO:0005524;GO:0006468;	-	gi|685268433|ref|XP_009125295.1| PREDICTED: receptor-like cytosolic serine/threonine-protein kinase RBK1 [Brassica rapa]
BraA08g025930.3C	3.39628	0	6.79257	Inf	Inf	0.0288966	0.311866	A08	18617098	18618390	-	759	-	-	gi|922545922|ref|XP_013600750.1| PREDICTED: E3 ubiquitin-protein ligase RING1-like [Brassica oleracea var. oleracea] gi|923759903|ref|XP_013676830.1| PREDICTED: E3 ubiquitin-protein ligase RING1-like [Brassica napus]
BraA02g018790.3C	3.3892	0	6.77841	Inf	Inf	0.0290193	0.312615	A02	10639256	10639711	+	456	-	-	gi|685273273|ref|XP_009127678.1| PREDICTED: uncharacterized protein LOC103852536 [Brassica rapa] gi|344165776|gb|AEM92287.1| MF21 [Brassica rapa subsp. chinensis] gi|674886776|emb|CDY45846.1| BnaA02g14070D [Brassica napus]
BraA09g055490.3C	3.37823	0	6.75646	Inf	Inf	0.029211	0.313829	A09	39984108	39985823	+	765	-	-	gi|674873938|emb|CDY59601.1| BnaCnng35320D, partial [Brassica napus]
BraA04g023680.3C	3.46927	0	6.93853	Inf	Inf	0.0296708	0.31614	A04	17362178	17363487	+	873	GO:0005515;	K10143	gi|1032296179|gb|OAP10505.1| FUS1 [Arabidopsis thaliana]
BraA09g062830.3C	3.64265	0	7.2853	Inf	Inf	0.0328717	0.333736	A09	43516343	43521993	+	1359	GO:0003700;GO:0006351;GO:0006355;GO:0043565;	K14431	gi|685368992|ref|XP_009118381.1| PREDICTED: transcription factor TGA2-like isoform X2 [Brassica rapa]
BraA09g014690.3C	3.28489	0	6.56977	Inf	Inf	0.0336121	0.336721	A09	8576305	8576952	-	648	-	-	gi|685355605|ref|XP_009112800.1| PREDICTED: uncharacterized protein LOC103838131 [Brassica rapa] gi|923699710|ref|XP_013659315.1| PREDICTED: late embryogenesis abundant protein At1g64065 [Brassica napus] gi|674894629|emb|CDY38197.1| BnaA09g11920D [Brassica napus]
BraA09g045140.3C	9.29844	0	18.5969	Inf	Inf	0.0382328	0.359581	A09	34557783	34560452	-	1713	-	K14638	gi|685363736|ref|XP_009116102.1| PREDICTED: protein NRT1/ PTR FAMILY 8.1 [Brassica rapa] gi|923868419|ref|XP_013708800.1| PREDICTED: protein NRT1/ PTR FAMILY 8.1-like [Brassica napus]
BraA08g034920.3C	3.0911	0	6.18219	Inf	Inf	0.0410919	0.374082	A08	22537042	22538583	-	1080	GO:0016491;GO:0055114;	-	gi|685351336|ref|XP_009111110.1| PREDICTED: 1-aminocyclopropane-1-carboxylate oxidase homolog 6-like [Brassica rapa] gi|674917640|emb|CDY15500.1| BnaA08g27840D [Brassica napus]
BraA01g013540.3C	3.08483	0	6.16966	Inf	Inf	0.0412462	0.37488	A01	7104899	7105557	+	543	-	-	gi|923508616|ref|XP_013737886.1| PREDICTED: cysteine-rich receptor-like protein kinase 11 isoform X3 [Brassica napus]
BraA02g043210.3C	80.9293	0	161.859	Inf	Inf	0.0433079	0.384633	A02	29924265	29931866	-	1353	-	-	gi|685278470|ref|XP_009130176.1| PREDICTED: uncharacterized protein LOC103854962 [Brassica rapa]
BraA03g054200.3C	3.00321	0	6.00641	Inf	Inf	0.043331	0.38474	A03	28111186	28113982	+	1380	GO:0003951;GO:0008152;GO:0016301;	K00901	gi|674903145|emb|CDY29883.1| BnaA03g49040D [Brassica napus]
BraA07g028790.3C	50.9133	0	101.827	Inf	Inf	0.047686	0.404777	A07	21368058	21368666	+	609	GO:0004866;	-	gi|685334680|ref|XP_009104823.1| PREDICTED: trypsin inhibitor BvTI-like [Brassica rapa] gi|674965992|emb|CDX68235.1| BnaA07g22750D [Brassica napus]
BraA02g045070.3C	20.1888	0	40.3775	Inf	Inf	0.0482642	0.407224	A02	30973489	30975281	+	1113	GO:0003700;GO:0006351;GO:0006355;GO:0043565;	K14431	gi|685279133|ref|XP_009130499.1| PREDICTED: transcription factor TGA1-like [Brassica rapa] gi|685279135|ref|XP_009130500.1| PREDICTED: transcription factor TGA1-like [Brassica rapa] gi|685279137|ref|XP_009130501.1| PREDICTED: transcription factor TGA1-like [Brassica rapa]
BraA10g012430.3C	3.46691	0	6.93383	Inf	Inf	0.0490925	0.410954	A10	10272204	10273248	-	957	-	-	gi|685372919|ref|XP_009119963.1| PREDICTED: uncharacterized protein LOC103844888 isoform X1 [Brassica rapa]
BraA07g039770.3C	2.924	0	5.848	Inf	Inf	0.0494806	0.412825	A07	27135700	27136044	+	345	-	-	gi|674946124|emb|CDX87619.1| BnaA07g32540D [Brassica napus]
BraA01g016310.3C	3.92664	0	7.85329	Inf	Inf	0.0499746	0.414965	A01	8656956	8664347	+	1263	GO:0003677;	K09422	gi|674944227|emb|CDX89413.1| BnaA01g14800D [Brassica napus]
BraA05g040740.3C	36.6668	0.307096	73.0265	237.797	7.89359	1.82159e-12	2.5581e-09	A05	27572631	27573707	+	861	-	-	gi|685313632|ref|XP_009147413.1| PREDICTED: hypersensitive-induced response protein 3 [Brassica rapa] gi|922487144|ref|XP_013583877.1| PREDICTED: hypersensitive-induced response protein 3 [Brassica oleracea var. oleracea] gi|923513401|ref|XP_013640016.1| PREDICTED: hypersensitive-induced response protein 3 [Brassica napus] gi|674883378|emb|CDY49041.1| BnaC05g48690D [Brassica napus] gi|674895334|e…
BraA04g007530.3C	15.1579	0.307096	30.0087	97.7177	6.61055	2.75039e-06	0.000471029	A04	5183459	5184262	-	360	-	-	gi|674929283|emb|CDY03985.1| BnaC02g37000D [Brassica napus]
BraA03g019340.3C	15.0621	0.307096	29.8171	97.0938	6.60131	0.000233221	0.0144663	A03	9138608	9140307	-	993	GO:0004601;GO:0006979;GO:0020037;GO:0055114;	K00430	gi|685284435|ref|XP_009133118.1| PREDICTED: peroxidase 21 isoform X1 [Brassica rapa] gi|685284437|ref|XP_009133119.1| PREDICTED: peroxidase 21 isoform X2 [Brassica rapa] gi|923527963|ref|XP_013688920.1| PREDICTED: peroxidase 21 isoform X1 [Brassica napus] gi|923556350|ref|XP_013738290.1| PREDICTED: peroxidase 21 [Brassica napus] gi|674885808|emb|CDY46756.1| BnaA03g17000D [Brassica napus]
BraA01g011740.3C	43.9738	0.307096	87.6405	285.385	8.15676	0.000643139	0.0288251	A01	6119303	6120527	+	789	-	-	gi|923521387|ref|XP_013669272.1| PREDICTED: late embryogenesis abundant protein 1-like [Brassica napus] gi|923649959|ref|XP_013644092.1| PREDICTED: late embryogenesis abundant protein 1-like [Brassica napus] gi|674954548|emb|CDX79021.1| BnaA01g10880D [Brassica napus]
BraA04g032280.3C	8.17314	0.307096	16.0392	52.2285	5.70677	0.000980494	0.0393408	A04	21752096	21754444	-	1095	GO:0003677;GO:0006355;	-	gi|685303477|ref|XP_009142445.1| PREDICTED: NAC domain-containing protein 43-like [Brassica rapa]
BraA10g018980.3C	7.53059	0.307096	14.7541	48.0439	5.58628	0.00177579	0.0586497	A10	14040575	14041135	+	561	-	-	gi|674861275|emb|CDY69256.1| BnaAnng29840D [Brassica napus]
BraA08g000170.3C	69.9781	0.307096	139.649	454.74	8.8289	0.00196695	0.0622502	A08	127506	131729	+	858	GO:0003677;GO:0006355;	-	gi|685339916|ref|XP_009106812.1| PREDICTED: NAC domain-containing protein 21/22 [Brassica rapa]
BraA05g000930.3C	19.2227	0.307096	38.1383	124.19	6.95641	0.00235054	0.0702919	A05	558682	559398	+	717	-	-	gi|685303736|ref|XP_009142579.1| PREDICTED: uncharacterized protein LOC103866416 [Brassica rapa]
BraA02g005730.3C	6.75393	0.307096	13.2008	42.9858	5.42579	0.00371702	0.0929068	A02	2716357	2719205	-	1635	-	-	gi|685270010|ref|XP_009126016.1| PREDICTED: protein NRT1/ PTR FAMILY 5.8 [Brassica rapa]
BraA06g040480.3C	6.14274	0.307096	11.9784	39.0053	5.2856	0.00621107	0.127022	A06	26892834	26893403	-	456	GO:0006952;GO:0009607;	-	gi|685325723|ref|XP_009101339.1| PREDICTED: MLP-like protein 328 [Brassica rapa] gi|674915522|emb|CDY17667.1| BnaA06g34860D [Brassica napus]
BraA09g065500.3C	5.98899	0.307096	11.6709	38.004	5.24808	0.0109553	0.179028	A09	44700281	44700742	-	462	-	-	gi|685369803|ref|XP_009118732.1| PREDICTED: BTB/POZ domain-containing protein At1g03010-like [Brassica rapa]
BraA06g042490.3C	4.72742	0.307096	9.14775	29.7879	4.89665	0.0224169	0.271843	A06	27855135	27857391	-	1950	-	-	gi|922523757|ref|XP_013595707.1| PREDICTED: probable disease resistance protein At5g45510 isoform X1 [Brassica oleracea var. oleracea]
BraA08g020230.3C	5.30095	0.307096	10.2948	33.523	5.06708	0.0351069	0.345171	A08	15494926	15495958	-	477	-	-	gi|685346395|ref|XP_009109228.1| PREDICTED: acyl carrier protein 4, chloroplastic-like isoform X1 [Brassica rapa] gi|685346397|ref|XP_009109229.1| PREDICTED: acyl carrier protein 4, chloroplastic-like isoform X2 [Brassica rapa]
BraA10g006650.3C	5.49944	0.307096	10.6918	34.8158	5.12167	0.0354945	0.346439	A10	3737618	3739499	-	612	-	-	gi|685370250|ref|XP_009118921.1| PREDICTED: CBS domain-containing protein CBSX3, mitochondrial isoform X1 [Brassica rapa] gi|923726993|ref|XP_013666814.1| PREDICTED: CBS domain-containing protein CBSX3, mitochondrial-like [Brassica napus]
BraA10g018880.3C	4.23473	0.307096	8.16237	26.5792	4.73223	0.0357454	0.347823	A10	13958297	13959327	+	933	-	-	gi|685374987|ref|XP_009120649.1| PREDICTED: UPF0481 protein At3g47200 [Brassica rapa]
BraA02g012960.3C	5.1377	0.307096	9.96831	32.4599	5.02059	0.0404069	0.370974	A02	6570360	6571340	-	981	GO:0003676;	-	gi|922425960|ref|XP_013619057.1| PREDICTED: zinc finger protein ZAT4-like [Brassica oleracea var. oleracea] gi|674926694|emb|CDY06516.1| BnaC02g12400D [Brassica napus]
BraA01g043220.3C	17.9533	0.321215	35.5853	110.784	6.7916	3.28644e-07	8.80767e-05	A01	28725961	28726690	-	573	-	K07374	gi|674913994|emb|CDY19066.1| BnaA04g18060D [Brassica napus]
BraA06g018300.3C	114.632	0.321215	228.943	712.741	9.47724	0.00018917	0.0122989	A06	10255012	10257082	+	870	-	K15382	gi|685318913|ref|XP_009149800.1| PREDICTED: bidirectional sugar transporter SWEET11 [Brassica rapa]
BraA03g030910.3C	15.2339	0.321215	30.1467	93.8521	6.55232	0.00121114	0.045342	A03	15461936	15462718	-	687	GO:0005515;	-	gi|685287457|ref|XP_009134666.1| PREDICTED: zinc finger protein CONSTANS-LIKE 2-like [Brassica rapa]
BraA01g033540.3C	6.33103	0.321215	12.3409	38.4193	5.26376	0.00526907	0.114503	A01	22939821	22940021	+	201	-	-	gi|674890509|emb|CDY42197.1| BnaA01g25980D [Brassica napus]
BraA07g027960.3C	5.97485	0.321215	11.6285	36.2016	5.17798	0.00725551	0.139806	A07	21005918	21006244	-	327	-	-	gi|685334393|ref|XP_009104727.1| PREDICTED: pathogenesis-related protein 5-like [Brassica rapa]
BraA08g002150.3C	34.6445	0.321215	68.9679	214.71	7.74624	0.0107243	0.176308	A08	1542788	1543024	+	237	-	-	gi|685340714|ref|XP_009107136.1| PREDICTED: uncharacterized protein LOC103832796 [Brassica rapa]
BraA03g063980.3C	6.50365	0.321215	12.6861	39.4941	5.30357	0.018269	0.243227	A03	36499993	36500776	+	588	-	-	gi|922473712|ref|XP_013635829.1| PREDICTED: ankyrin repeat-containing protein At5g02620 isoform X1 [Brassica oleracea var. oleracea] gi|922473715|ref|XP_013635830.1| PREDICTED: ankyrin repeat-containing protein At5g02620 isoform X1 [Brassica oleracea var. oleracea]
BraA08g000480.3C	4.93769	0.321215	9.55416	29.7438	4.89452	0.0187909	0.246713	A08	280063	282272	-	543	-	-	gi|922463630|ref|XP_013632569.1| PREDICTED: uncharacterized protein LOC106338051 [Brassica oleracea var. oleracea] gi|923921953|ref|XP_013730194.1| PREDICTED: uncharacterized protein LOC106433899 [Brassica napus]
BraA07g027480.3C	4.87097	0.321215	9.42073	29.3284	4.87423	0.0193766	0.250377	A07	20735606	20738109	+	1254	-	-	gi|685334269|ref|XP_009104685.1| PREDICTED: uncharacterized protein LOC103830621 [Brassica rapa]
BraA05g000840.3C	4.86706	0.321215	9.4129	29.3041	4.87303	0.0194117	0.250597	A05	501303	507011	+	3855	GO:0005524;GO:0006810;GO:0016021;GO:0016887;GO:0042626;GO:0055085;	K05658	gi|685303728|ref|XP_009142574.1| PREDICTED: ABC transporter B family member 4 [Brassica rapa]
BraA04g011930.3C	12.5007	0.321215	24.6802	76.834	6.26367	0.022939	0.275143	A04	9473692	9474947	-	708	-	-	gi|685298220|ref|XP_009139901.1| PREDICTED: uncharacterized protein LOC103863894 [Brassica rapa]
BraA02g011630.3C	5.55908	0.321215	10.7969	33.6129	5.07094	0.039762	0.368037	A02	5643103	5644617	+	981	GO:0004601;GO:0006979;GO:0020037;GO:0055114;	K00430	gi|685271423|ref|XP_009126754.1| PREDICTED: peroxidase 67 [Brassica rapa] gi|923535382|ref|XP_013713729.1| PREDICTED: peroxidase 67-like [Brassica napus]
BraA04g016910.3C	13.7722	0.339616	27.2048	80.1045	6.32381	8.25164e-06	0.00111423	A04	12869854	12870727	-	726	-	-	gi|685299296|ref|XP_009140403.1| PREDICTED: uncharacterized protein LOC103864403 [Brassica rapa]
BraA04g023430.3C	28.8449	0.339616	57.3501	168.868	7.39975	1.12304e-05	0.00142554	A04	17255906	17258188	+	2283	GO:0005515;	-	gi|685301102|ref|XP_009141256.1| PREDICTED: receptor-like protein 12 [Brassica rapa]
BraA02g027690.3C	21.8068	0.339616	43.2739	127.42	6.99345	1.17401e-05	0.00147731	A02	17002714	17006260	-	1533	GO:0004672;GO:0004713;GO:0005524;GO:0006468;	-	gi|685307578|ref|XP_009144502.1| PREDICTED: putative cysteine-rich receptor-like protein kinase 39 isoform X1 [Brassica rapa] gi|674936137|emb|CDX97327.1| BnaA02g21180D [Brassica napus]
BraA09g014960.3C	11.228	0.339616	22.1163	65.1215	6.02506	7.33268e-05	0.00595916	A09	8788863	8789991	-	759	-	-	gi|685355533|ref|XP_009112776.1| PREDICTED: beta-carotene isomerase D27, chloroplastic-like [Brassica rapa]
BraA04g016920.3C	10.5509	0.339616	20.7621	61.1341	5.93391	0.00012183	0.00888019	A04	12872800	12873685	-	738	-	-	gi|685299293|ref|XP_009140402.1| PREDICTED: uncharacterized protein LOC103864402 [Brassica rapa]
BraA03g041490.3C	9.83461	0.339616	19.3296	56.9161	5.83076	0.000239727	0.0147397	A03	20806281	20808588	-	1542	GO:0005506;GO:0016705;GO:0020037;GO:0055114;	K17961	gi|685290288|ref|XP_009136105.1| PREDICTED: cytochrome P450 82G1 [Brassica rapa] gi|923692602|ref|XP_013657062.1| PREDICTED: cytochrome P450 82G1-like [Brassica napus]
BraA08g018690.3C	34.9103	0.339616	69.4809	204.587	7.67657	0.00216416	0.0661264	A08	14726500	14727219	-	630	-	-	gi|685345918|ref|XP_009109052.1| PREDICTED: uncharacterized protein LOC103834728 [Brassica rapa]
BraA01g030610.3C	15.5484	0.339616	30.7573	90.5648	6.50088	0.00281253	0.0782428	A01	20603667	20609322	+	2355	GO:0016021;	-	gi|685264091|ref|XP_009107998.1| PREDICTED: phosphate transporter PHO1 [Brassica rapa]
BraA02g043250.3C	6.72228	0.339616	13.1049	38.5875	5.27006	0.00349053	0.0897769	A02	29955285	29956332	-	765	GO:0003677;GO:0003700;GO:0006355;	-	gi|685278478|ref|XP_009130180.1| PREDICTED: ethylene-responsive transcription factor ERF114-like [Brassica rapa] gi|923754631|ref|XP_013675388.1| PREDICTED: ethylene-responsive transcription factor ERF114-like [Brassica napus]
BraA04g026430.3C	11.3198	0.339616	22.3	65.6623	6.03699	0.00432345	0.10153	A04	18801910	18804138	-	2229	GO:0005524;GO:0016887;	-	gi|685301895|ref|XP_009141649.1| PREDICTED: ABC transporter G family member 2 [Brassica rapa]
BraA06g016850.3C	6.41474	0.339616	12.4899	36.7764	5.20071	0.00469139	0.10737	A06	9307630	9309478	+	729	GO:0005737;GO:0120009;GO:0120013;	-	gi|685318535|ref|XP_009149654.1| PREDICTED: pleckstrin homology domain-containing family A member 8 [Brassica rapa] gi|674882114|emb|CDY50233.1| BnaA06g15100D [Brassica napus]
BraA02g026540.3C	5.62473	0.339616	10.9098	32.1241	5.00558	0.0099746	0.168376	A02	15925695	15928872	+	2988	-	-	gi|923788514|ref|XP_013683696.1| PREDICTED: protein QUIRKY-like [Brassica napus]
BraA07g020060.3C	5.20816	0.339616	10.0767	29.6709	4.89098	0.0153296	0.219223	A07	16745999	16747707	-	1119	GO:0016020;GO:0016021;GO:0022857;	-	gi|685268098|ref|XP_009125129.1| PREDICTED: WAT1-related protein At5g40240-like [Brassica rapa]
BraA02g021280.3C	8.59818	0.339616	16.8567	49.6347	5.63328	0.0217534	0.267964	A02	12469541	12470035	-	495	GO:0005515;GO:0007165;	-	gi|685273831|ref|XP_009127955.1| PREDICTED: protein SUPPRESSOR OF npr1-1, CONSTITUTIVE 1 isoform X1 [Brassica rapa]
BraA10g015840.3C	4.61109	0.339616	8.88256	26.1547	4.709	0.0256201	0.291672	A10	12375961	12376415	-	369	-	-	gi|685373959|ref|XP_009120289.1| PREDICTED: B3 domain-containing protein At5g57720 [Brassica rapa]
BraA04g017210.3C	10.1861	0.339616	20.0326	58.9861	5.8823	0.0263092	0.296429	A04	13158173	13158472	+	300	GO:0048364;	-	gi|674943969|emb|CDX89572.1| BnaC04g35910D [Brassica napus]
BraA03g013330.3C	46.889	0.614192	93.1637	151.685	7.24493	0.000321339	0.018009	A03	5801815	5802117	-	303	-	-	gi|685282891|ref|XP_009132367.1| PREDICTED: uncharacterized protein LOC103856975 [Brassica rapa]
BraA04g023490.3C	9.82594	0.614192	19.0377	30.9963	4.95402	0.000693563	0.0303163	A04	17285266	17287839	-	2049	GO:0005515;	-	gi|685301119|ref|XP_009141264.1| PREDICTED: receptor-like protein 12 [Brassica rapa]
BraA03g005380.3C	8.50948	0.614192	16.4048	26.7095	4.73928	0.00207923	0.0644162	A03	2334584	2337104	-	1350	-	-	gi|922448842|ref|XP_013627828.1| PREDICTED: O-acyltransferase WSD1-like isoform X1 [Brassica oleracea var. oleracea]
BraA09g005840.3C	15.8066	0.614192	30.999	50.4711	5.65739	0.00208604	0.0644162	A09	3412538	3414508	+	1164	-	-	gi|674913397|emb|CDY19799.1| BnaA09g04520D [Brassica napus]
BraA08g015310.3C	7.89051	0.614192	15.1668	24.6939	4.62608	0.00356561	0.0909088	A08	12592279	12592674	-	300	-	K18635	gi|685344794|ref|XP_009108605.1| PREDICTED: protein SPIRAL1-like 5 [Brassica rapa] gi|923702358|ref|XP_013660001.1| PREDICTED: protein SPIRAL1-like 5 [Brassica napus] gi|674864164|emb|CDY68263.1| BnaAnng26650D [Brassica napus]
BraA04g007400.3C	10.6741	0.614192	20.734	33.7581	5.07716	0.00630741	0.128297	A04	5037229	5038545	+	1215	-	-	gi|674937998|emb|CDX95304.1| BnaC04g28540D [Brassica napus]
BraA03g055910.3C	6.33156	0.614192	12.0489	19.6175	4.29407	0.0119787	0.188926	A03	29269703	29270062	-	243	-	-	gi|674893595|emb|CDY39217.1| BnaA03g50290D [Brassica napus]
BraA04g027780.3C	5.98954	0.614192	11.3649	18.5038	4.20975	0.0171978	0.235483	A04	19539298	19541064	-	1131	GO:0016020;GO:0016021;GO:0022857;	-	gi|685302212|ref|XP_009141815.1| PREDICTED: WAT1-related protein At2g39510 [Brassica rapa]
BraA04g006930.3C	10.6316	0.628311	20.635	32.842	5.03747	0.000354647	0.0192739	A04	4768535	4769809	+	1275	GO:0004842;GO:0005488;GO:0016567;	-	gi|685297275|ref|XP_009139452.1| PREDICTED: E3 ubiquitin-protein ligase PUB22-like [Brassica rapa]
BraA10g025660.3C	10.6223	0.628311	20.6162	32.8122	5.03616	0.000382189	0.0199671	A10	17236083	17237083	+	444	GO:0003700;GO:0006355;GO:0043565;	-	gi|685377956|ref|XP_009121801.1| PREDICTED: probable WRKY transcription factor 75 [Brassica rapa] gi|923724579|ref|XP_013666093.1| PREDICTED: probable WRKY transcription factor 75 [Brassica napus] gi|674963440|emb|CDX69672.1| BnaA10g20210D [Brassica napus]
BraA10g017610.3C	9.42037	0.628311	18.2124	28.9863	4.8573	0.0122521	0.191688	A10	13251847	13252790	-	714	GO:0003677;	K09422	gi|685374551|ref|XP_009120496.1| PREDICTED: transcription factor MYB59-like isoform X1 [Brassica rapa]
BraA09g034690.3C	9.22187	0.628311	17.8154	28.3545	4.8255	0.0126787	0.195879	A09	27294525	27296111	+	1587	-	-	gi|685361468|ref|XP_009115161.1| PREDICTED: phospholipase A1-Igamma1, chloroplastic [Brassica rapa]
BraA05g042560.3C	13.5031	0.642429	26.3637	41.0375	5.35887	3.65167e-05	0.00353324	A05	28426851	28427607	-	348	-	-	gi|922491748|ref|XP_013585219.1| PREDICTED: uncharacterized protein LOC106294172 [Brassica oleracea var. oleracea]
BraA07g017510.3C	28.2829	0.642429	55.9233	87.0498	6.44377	0.00475068	0.107848	A07	15080670	15081005	+	336	-	-	gi|685331373|ref|XP_009103525.1| PREDICTED: uncharacterized protein LOC103829600 [Brassica rapa]
BraA10g023470.3C	5.39405	0.642429	10.1457	15.7927	3.98118	0.0272214	0.302338	A10	16276916	16280646	-	1023	-	K01054	gi|685377217|ref|XP_009121514.1| PREDICTED: caffeoylshikimate esterase [Brassica rapa] gi|923724183|ref|XP_013665974.1| PREDICTED: caffeoylshikimate esterase-like isoform X1 [Brassica napus]
BraA05g015490.3C	5.31796	0.642429	9.9935	15.5558	3.95938	0.0302875	0.319127	A05	9054591	9056172	+	771	GO:0006355;	-	gi|685307961|ref|XP_009144697.1| PREDICTED: paired amphipathic helix protein Sin3-like 6 isoform X1 [Brassica rapa]
BraA04g020260.3C	5.01667	0.642429	9.39091	14.6178	3.86966	0.0366685	0.351257	A04	15224029	15226177	-	1587	GO:0005515;	-	gi|685300475|ref|XP_009140968.1| PREDICTED: receptor-like protein 12 [Brassica rapa]
BraA08g026120.3C	34.6922	0.642429	68.742	107.003	6.74151	0.0483907	0.407997	A08	18714847	18717951	-	1497	GO:0005515;	-	gi|685348699|ref|XP_009110062.1| PREDICTED: tetratricopeptide repeat protein 38-like [Brassica rapa] gi|674886153|emb|CDY46420.1| BnaA08g20100D [Brassica napus]
BraA10g022740.3C	12.8556	0.646712	25.0645	38.7569	5.27638	6.55076e-05	0.00553279	A10	15942264	15943063	-	642	GO:0005515;	K00799	gi|685376986|ref|XP_009121408.1| PREDICTED: glutathione S-transferase F12-like [Brassica rapa] gi|923724137|ref|XP_013665958.1| PREDICTED: glutathione S-transferase F12-like [Brassica napus] gi|674963163|emb|CDX69395.1| BnaA10g17440D [Brassica napus]
BraA09g035610.3C	7.90906	0.646712	15.1714	23.4593	4.55209	0.00328576	0.0866689	A09	28146035	28146355	-	321	-	-	gi|685361704|ref|XP_009115258.1| PREDICTED: uncharacterized protein LOC103840502 [Brassica rapa]
BraA03g025630.3C	7.76005	0.646712	14.8734	22.9985	4.52347	0.00404421	0.0976508	A03	12650749	12652894	+	1185	GO:0046983;	-	gi|923546096|ref|XP_013734972.1| PREDICTED: transcription factor UNE10-like [Brassica napus]
BraA04g006500.3C	7.44227	0.646712	14.2378	22.0157	4.46046	0.00493503	0.110426	A04	4380711	4382179	+	747	-	-	gi|685316293|ref|XP_009148758.1| PREDICTED: probable carbohydrate esterase At4g34215 [Brassica rapa]
BraA08g032830.3C	14.6602	0.646712	28.6736	44.3375	5.47046	0.0137805	0.205364	A08	21719588	21720568	+	819	GO:0005515;	-	gi|685350711|ref|XP_009110852.1| PREDICTED: F-box protein PP2-B15-like [Brassica rapa]
BraA03g028170.3C	5.62294	0.646712	10.5992	16.3893	4.03468	0.0230924	0.275947	A03	14075376	14078365	+	1332	GO:0004672;GO:0004713;GO:0005524;GO:0006468;	-	gi|685286751|ref|XP_009134305.1| PREDICTED: putative cysteine-rich receptor-like protein kinase 39 isoform X2 [Brassica rapa]
BraA05g028530.3C	5.15851	0.646712	9.6703	14.953	3.90237	0.0347754	0.343659	A05	21273452	21274099	-	648	-	K19040	gi|685310513|ref|XP_009145859.1| PREDICTED: RING-H2 finger protein ATL78-like [Brassica rapa]
BraA05g009420.3C	5.05177	0.646712	9.45683	14.6229	3.87016	0.0361872	0.349583	A05	5011627	5012847	-	1221	GO:0004842;GO:0005488;GO:0016567;	-	gi|685305793|ref|XP_009143630.1| PREDICTED: E3 ubiquitin-protein ligase PUB23-like [Brassica rapa] gi|674958840|emb|CDX75084.1| BnaA05g08300D [Brassica napus]
BraA07g006160.3C	6.98804	0.660831	13.3152	20.1493	4.33265	0.00738762	0.141394	A07	5237130	5238319	+	348	-	-	-
BraA01g015480.3C	101.308	0.660831	201.955	305.607	8.25554	0.0151549	0.217623	A01	8222825	8223831	-	630	GO:0010167;GO:0015706;	-	gi|685260097|ref|XP_009138452.1| PREDICTED: high-affinity nitrate transporter 3.2 isoform X1 [Brassica rapa] gi|923509148|ref|XP_013739429.1| PREDICTED: high-affinity nitrate transporter 3.2-like isoform X1 [Brassica napus]
BraA08g016860.3C	24.2753	0.679232	47.8714	70.4787	6.13912	0.00627173	0.127741	A08	13672360	13673058	-	699	GO:0003677;GO:0003700;GO:0006355;	K09286	gi|685345352|ref|XP_009108829.1| PREDICTED: ethylene-responsive transcription factor ERF043-like [Brassica rapa]
BraA07g022910.3C	6.97296	0.679232	13.2667	19.5319	4.28776	0.0209813	0.261767	A07	18344961	18347282	-	1290	GO:0004650;GO:0005975;	K01184	gi|937575097|ref|NP_001302875.1| polygalacturonase ADPG1 precursor [Brassica napus] gi|685332753|ref|XP_009104062.1| PREDICTED: polygalacturonase ADPG1 [Brassica rapa] gi|923618592|ref|XP_013746699.1| PREDICTED: polygalacturonase ADPG1 [Brassica napus] gi|1419408|emb|CAA90272.1| Polygalacturonase [Brassica napus] gi|674965450|emb|CDX67693.1| BnaA07g17330D [Brassica napus]
BraA07g012420.3C	5.68074	0.679232	10.6823	15.727	3.97517	0.0217826	0.267964	A07	11893628	11895416	+	735	-	K10251	gi|685330021|ref|XP_009103032.1| PREDICTED: very-long-chain 3-oxoacyl-CoA reductase-like protein At1g24470 [Brassica rapa]
BraA03g038700.3C	4.96921	0.679232	9.25919	13.6319	3.76891	0.0403654	0.370788	A03	19164475	19164816	-	342	-	-	gi|923593935|ref|XP_013739432.1| PREDICTED: glutathione S-transferase T3-like [Brassica napus]
BraA03g037280.3C	4.75031	0.679232	8.82139	12.9873	3.69903	0.047353	0.403218	A03	18442995	18446789	+	1962	GO:0008271;GO:0008272;GO:0015116;GO:0016020;GO:0016021;GO:0055085;GO:1902358;	K17471	gi|923550077|ref|XP_013736327.1| PREDICTED: probable sulfate transporter 3.4 [Brassica napus] gi|674951111|emb|CDX82421.1| BnaA03g34000D [Brassica napus]
BraA03g028220.3C	35.1216	0.921289	69.322	75.2446	6.23352	1.25039e-07	3.95484e-05	A03	14123254	14126205	+	1704	GO:0004672;GO:0004713;GO:0006468;	-	gi|685286761|ref|XP_009134310.1| PREDICTED: cysteine-rich receptor-like protein kinase 38 isoform X1 [Brassica rapa] gi|923547534|ref|XP_013735474.1| PREDICTED: cysteine-rich receptor-like protein kinase 38 isoform X1 [Brassica napus]
BraA07g035970.3C	16.5484	0.921289	32.1756	34.9245	5.12617	1.12474e-05	0.00142554	A07	25314440	25316611	+	1725	GO:0005515;	-	gi|685339014|ref|XP_009106478.1| PREDICTED: receptor-like protein 12 [Brassica rapa]
BraA04g024190.3C	10.4172	0.921289	19.9132	21.6145	4.43393	0.00101569	0.0403159	A04	17637026	17639617	+	2046	GO:0005515;	-	gi|923612008|ref|XP_013744517.1| PREDICTED: receptor-like protein 12 [Brassica napus] gi|923916639|ref|XP_013727787.1| PREDICTED: receptor-like protein 12 [Brassica napus]
BraA10g024320.3C	9.02702	0.921289	17.1328	18.5965	4.21696	0.00368182	0.0923956	A10	16674405	16676130	+	822	-	-	gi|685377489|ref|XP_009121620.1| PREDICTED: protein NRT1/ PTR FAMILY 5.8-like [Brassica rapa]
BraA01g015120.3C	10.7883	0.921289	20.6553	22.42	4.48671	0.0200131	0.255406	A01	8002694	8003356	+	663	-	-	gi|685259963|ref|XP_009137953.1| PREDICTED: uncharacterized protein LOC103861987 [Brassica rapa] gi|674898593|emb|CDY34278.1| BnaA01g13810D [Brassica napus]
BraA09g057030.3C	45.648	0.935407	90.3606	96.6003	6.59396	0.00035179	0.019178	A09	40689715	40690989	-	1200	GO:0003723;GO:0006396;	K12825	gi|685367160|ref|XP_009117585.1| PREDICTED: probable splicing factor 3A subunit 1 isoform X2 [Brassica rapa]
BraA01g019810.3C	11.6953	0.935407	22.4552	24.0058	4.58531	0.000429099	0.0215212	A01	10631471	10634937	-	1764	GO:0000287;GO:0008152;GO:0010333;GO:0016829;	-	gi|685261486|ref|XP_009145565.1| PREDICTED: (E)-beta-ocimene synthase, chloroplastic [Brassica rapa] gi|923930022|ref|XP_013733790.1| PREDICTED: (E)-beta-ocimene synthase, chloroplastic [Brassica napus]
BraA03g009480.3C	5.5939	0.935407	10.2524	10.9604	3.45422	0.0434156	0.385188	A03	4061778	4062440	-	264	GO:0003735;GO:0005622;GO:0005840;GO:0006412;	K12845	gi|922441786|ref|XP_013625704.1| PREDICTED: NHP2-like protein 1 [Brassica oleracea var. oleracea]
BraA03g022850.3C	7.56779	0.949526	14.1861	14.9402	3.90112	0.0100264	0.168748	A03	10989318	10990602	-	798	GO:0008061;	K01183	gi|685285420|ref|XP_009133616.1| PREDICTED: basic endochitinase CHB4 isoform X1 [Brassica rapa]
BraA07g019420.3C	6.92448	0.949526	12.8994	13.5851	3.76396	0.0153999	0.219813	A07	16394778	16396248	-	1080	GO:0008168;	-	gi|685267940|ref|XP_009125060.1| PREDICTED: probable S-adenosylmethionine-dependent methyltransferase At5g38100 [Brassica rapa]
BraA01g017040.3C	6.02857	0.949526	11.1076	11.6981	3.5482	0.0324616	0.331332	A01	9073475	9073654	-	180	-	-	gi|685260809|ref|XP_009142182.1| PREDICTED: arabinogalactan peptide 13 [Brassica rapa] gi|674944161|emb|CDX89347.1| BnaA01g15460D [Brassica napus]
BraA03g055320.3C	13.7995	0.949526	26.6495	28.0661	4.81076	0.0350063	0.344871	A03	28855072	28857432	+	1362	GO:0005506;GO:0006725;GO:0016491;GO:0016708;GO:0019439;GO:0051537;GO:0055114;	K00499	gi|685293963|ref|XP_009137872.1| PREDICTED: choline monooxygenase, chloroplastic isoform X1 [Brassica rapa]
BraA03g046340.3C	48.0253	0.949526	95.1011	100.156	6.64611	0.0372914	0.354634	A03	23464437	23465991	+	582	-	-	gi|685291517|ref|XP_009136704.1| PREDICTED: CASP-like protein ARALYDRAFT_915236 [Brassica rapa] gi|674942921|emb|CDX90580.1| BnaA03g42010D [Brassica napus]
BraA09g001280.3C	12.2262	0.953808	23.4986	24.6366	4.62273	0.000271115	0.0161054	A09	798373	799656	-	966	GO:0016491;GO:0055114;	-	gi|685266907|ref|XP_009122199.1| PREDICTED: probable 2-oxoglutarate-dependent dioxygenase AOP1 [Brassica rapa] gi|923795953|ref|XP_013685791.1| PREDICTED: probable 2-oxoglutarate-dependent dioxygenase AOP1 [Brassica napus]
BraA06g008070.3C	9.66465	0.953808	18.3755	19.2654	4.26794	0.00187899	0.060561	A06	4411049	4414002	+	1902	GO:0004672;GO:0004713;GO:0005524;GO:0006468;	-	gi|685315701|ref|XP_009148475.1| PREDICTED: G-type lectin S-receptor-like serine/threonine-protein kinase RKS1 isoform X4 [Brassica rapa]
BraA03g043850.3C	17.186	0.953808	33.4181	35.0365	5.13079	0.00309547	0.0838547	A03	22172390	22176285	-	1794	-	-	gi|923552146|ref|XP_013736988.1| PREDICTED: G-type lectin S-receptor-like serine/threonine-protein kinase RLK1 [Brassica napus]
BraA03g011150.3C	42.2922	0.953808	83.6307	87.6808	6.45419	0.004216	0.100255	A03	4812469	4813397	+	729	GO:0003677;	K09422	gi|685282123|ref|XP_009131973.1| PREDICTED: transcription factor MYB59 isoform X2 [Brassica rapa]
BraA08g012070.3C	7.9889	0.953808	15.024	15.7516	3.97742	0.00689807	0.135693	A08	10492993	10494285	-	1293	-	-	gi|685343835|ref|XP_009108273.1| PREDICTED: serine/arginine repetitive matrix protein 1-like [Brassica rapa]
BraA02g011170.3C	7.37462	0.953808	13.7954	14.4635	3.85435	0.0114132	0.183601	A02	5441714	5443890	+	1515	-	-	gi|685271341|ref|XP_009126713.1| PREDICTED: uncharacterized protein LOC103851595 [Brassica rapa] gi|923525876|ref|XP_013682479.1| PREDICTED: D-inositol 3-phosphate glycosyltransferase-like [Brassica napus]
BraA09g023180.3C	68.0806	0.953808	135.207	141.755	7.14726	0.035927	0.348432	A09	15330912	15331591	+	456	GO:0006952;GO:0009607;	-	gi|685359265|ref|XP_009114232.1| PREDICTED: MLP-like protein 328 [Brassica rapa] gi|923617924|ref|XP_013746502.1| PREDICTED: MLP-like protein 328 [Brassica napus] gi|674882426|emb|CDY49951.1| BnaC09g52200D [Brassica napus]
BraA02g040350.3C	12.8868	0.953808	24.8199	26.0219	4.70165	0.0429167	0.382804	A02	28045320	28047195	-	957	GO:0003677;	K09422	gi|685277720|ref|XP_009129805.1| PREDICTED: transcription factor MYB108-like [Brassica rapa] gi|923701591|ref|XP_013659795.1| PREDICTED: transcription factor MYB108-like [Brassica napus] gi|674898991|emb|CDY33891.1| BnaA02g30960D [Brassica napus]
BraA01g018100.3C	25.4153	0.963644	49.867	51.7484	5.69344	3.40405e-08	1.38293e-05	A01	9641090	9641608	+	306	GO:0007017;GO:0030286;	K10418	gi|685261031|ref|XP_009143356.1| PREDICTED: dynein light chain 2, cytoplasmic [Brassica rapa] gi|923522122|ref|XP_013671388.1| PREDICTED: dynein light chain 2, cytoplasmic-like [Brassica napus] gi|923736602|ref|XP_013669952.1| PREDICTED: dynein light chain 2, cytoplasmic-like [Brassica napus] gi|674903753|emb|CDY29301.1| BnaC01g19530D [Brassica napus] gi|674944069|emb|CDX89255.1| BnaA01g16380D [B…
BraA01g043230.3C	263.386	0.963644	525.807	545.645	9.09182	0.00548092	0.117403	A01	28728525	28729983	+	1074	GO:0003677;GO:0006355;	-	gi|685267828|ref|XP_009125011.1| PREDICTED: NAC domain-containing protein 67-like [Brassica rapa]
BraA09g045970.3C	12.8886	0.963644	24.8135	25.7497	4.68648	0.0174312	0.2372	A09	35026601	35029506	-	1047	-	K19199	gi|922554557|ref|XP_013605326.1| PREDICTED: ribulose-1,5 bisphosphate carboxylase/oxygenase large subunit N-methyltransferase, chloroplastic-like [Brassica oleracea var. oleracea]
BraA01g000670.3C	7.96849	0.967927	14.9691	15.4651	3.95094	0.00694626	0.136164	A01	350105	350935	-	831	GO:0003677;GO:0003700;GO:0006355;	-	gi|685256155|ref|XP_009127404.1| PREDICTED: ethylene-responsive transcription factor ERF060 [Brassica rapa]
BraA02g010920.3C	7.41541	0.967927	13.8629	14.3223	3.84019	0.011259	0.182409	A02	5335060	5336963	+	1425	-	-	gi|685271294|ref|XP_009126688.1| PREDICTED: UDP-glycosyltransferase 76E1-like [Brassica rapa] gi|685271296|ref|XP_009126689.1| PREDICTED: UDP-glycosyltransferase 76E1-like [Brassica rapa]
BraA06g037110.3C	5.83298	0.967927	10.698	11.0525	3.4663	0.0372915	0.354634	A06	24801965	24804865	+	2703	GO:0005524;GO:0006810;GO:0016021;GO:0016887;GO:0042626;GO:0055085;	K05658	gi|923876429|ref|XP_013711243.1| PREDICTED: ABC transporter B family member 22-like isoform X2 [Brassica napus]
BraA03g037490.3C	10.217	0.982045	19.452	19.8076	4.30799	0.00572069	0.120389	A03	18546505	18547882	+	855	GO:0003677;	-	gi|674951097|emb|CDX82407.1| BnaA03g34140D [Brassica napus]
BraA05g042320.3C	15.5847	0.986328	30.183	30.6014	4.93553	0.00027424	0.0162088	A05	28294435	28295815	-	1035	GO:0003677;GO:0006355;	-	gi|923598138|ref|XP_013740262.1| PREDICTED: NAC domain-containing protein 92 [Brassica napus]
BraA02g038900.3C	8.35898	0.986328	15.7316	15.9497	3.99546	0.00525083	0.114288	A02	27019346	27019579	+	234	-	-	gi|674888236|emb|CDY44381.1| BnaA02g29960D [Brassica napus]
BraA06g010190.3C	52.0203	1.01885	103.022	101.116	6.65987	0.00808111	0.149243	A06	5535586	5538225	+	1782	GO:0016021;	-	gi|685316143|ref|XP_009148686.1| PREDICTED: phosphate transporter PHO1 homolog 3-like [Brassica rapa]
BraA07g014710.3C	20.6264	1.2425	40.0103	32.2013	5.00905	0.036812	0.351959	A07	13385901	13390074	+	1473	-	-	gi|685330606|ref|XP_009103240.1| PREDICTED: UDP-glycosyltransferase 85A1-like [Brassica rapa]
BraA03g051720.3C	6.12639	1.2425	11.0103	8.86137	3.14753	0.0491738	0.411242	A03	26728192	26729400	+	1140	-	-	gi|685293026|ref|XP_009137433.1| PREDICTED: 3-oxo-Delta(4,5)-steroid 5-beta-reductase-like [Brassica rapa]
BraA09g039450.3C	10.1307	1.25662	19.0047	15.1237	3.91874	0.013568	0.203522	A09	30899070	30899708	+	639	-	-	gi|674874293|emb|CDY59081.1| BnaA09g54570D [Brassica napus]
BraA08g035560.3C	13.8838	1.2609	26.5066	21.0219	4.39382	0.0081044	0.149516	A08	22798777	22799142	+	366	-	-	gi|685351503|ref|XP_009111178.1| PREDICTED: protein RALF-like 1 [Brassica rapa]
BraA02g001180.3C	10.7223	1.27074	20.1738	15.8756	3.98874	0.00790063	0.147462	A02	621277	622825	+	1113	GO:0005777;GO:0010468;	-	gi|685268986|ref|XP_009125529.1| PREDICTED: uncharacterized protein LOC103850525 [Brassica rapa]
BraA09g020950.3C	8.67851	1.27074	16.0863	12.659	3.66209	0.00916807	0.160295	A09	13589085	13592341	-	1473	GO:0003676;	-	gi|923698020|ref|XP_013658814.1| PREDICTED: uncharacterized protein LOC106363651 [Brassica napus]
BraA04g018740.3C	7.7072	1.27074	14.1437	11.1303	3.47642	0.015027	0.216482	A04	14182299	14185016	+	2148	GO:0005515;	-	gi|923528571|ref|XP_013690158.1| PREDICTED: LRR receptor-like serine/threonine-protein kinase GSO1 isoform X2 [Brassica napus]
BraA06g015100.3C	6.084	1.27074	10.8973	8.57552	3.10022	0.0497463	0.414115	A06	8086602	8087458	-	297	GO:0003677;	-	gi|685317913|ref|XP_009149439.1| PREDICTED: protein RADIALIS-like 5 [Brassica rapa] gi|923658028|ref|XP_013646709.1| PREDICTED: protein RADIALIS-like 5 [Brassica napus] gi|674903650|emb|CDY29424.1| BnaA06g13720D [Brassica napus]
BraA10g022390.3C	18.0261	1.27502	34.7772	27.2757	4.76955	1.96912e-05	0.00223006	A10	15766244	15767143	+	639	-	-	gi|922562536|ref|XP_013609572.1| PREDICTED: spore coat protein YeeK [Brassica oleracea var. oleracea] gi|922562538|ref|XP_013609573.1| PREDICTED: spore coat protein YeeK [Brassica oleracea var. oleracea] gi|922562540|ref|XP_013609574.1| PREDICTED: spore coat protein YeeK [Brassica oleracea var. oleracea] gi|923775305|ref|XP_013680678.1| PREDICTED: spore coat protein YeeK-like [Brassica napus] gi|…
BraA02g010520.3C	7.65996	1.27502	14.0449	11.0154	3.46145	0.0163823	0.227833	A02	5155989	5157909	+	726	GO:0005515;	-	gi|923535149|ref|XP_013713155.1| PREDICTED: zinc finger protein CONSTANS-LIKE 5-like [Brassica napus]
BraA01g038100.3C	6.28072	1.27502	11.2864	8.85194	3.14599	0.0437554	0.38621	A01	25902891	25904194	+	756	GO:0003677;	K09422	gi|685385605|ref|XP_009124751.1| PREDICTED: transcription repressor MYB5-like [Brassica rapa]
BraA04g029070.3C	19.0376	1.28486	36.7904	28.6338	4.83965	6.01219e-06	0.00089439	A04	20191755	20192852	-	783	-	-	gi|685302520|ref|XP_009141963.1| PREDICTED: uncharacterized protein LOC103865860 [Brassica rapa]
BraA09g054340.3C	9.31319	1.28486	17.3415	13.4968	3.75455	0.00599693	0.124286	A09	39298340	39300727	-	1494	GO:0005506;GO:0016705;GO:0020037;GO:0055114;	-	gi|923702599|ref|XP_013660072.1| PREDICTED: cytochrome P450 81D11-like [Brassica napus]
BraA02g031180.3C	14.6888	1.28486	28.0927	21.8645	4.45052	0.0145275	0.212072	A02	21297202	21298400	-	756	-	-	gi|685383229|ref|XP_009123942.1| PREDICTED: uncharacterized protein ECU03_1610-like [Brassica rapa] gi|923851285|ref|XP_013704027.1| PREDICTED: uncharacterized protein ECU03_1610 [Brassica napus] gi|674918306|emb|CDY14921.1| BnaA02g22630D [Brassica napus]
BraA07g027350.3C	32.5938	1.28486	63.9028	49.7353	5.6362	0.0295151	0.315263	A07	20658854	20659760	-	756	-	-	gi|685334222|ref|XP_009104667.1| PREDICTED: uncharacterized protein LOC103830607 [Brassica rapa]
BraA01g014690.3C	8.94445	1.28486	16.604	12.9229	3.69185	0.0476367	0.404554	A01	7811431	7814466	+	2112	GO:0016020;GO:0016760;GO:0030244;	-	gi|923873154|ref|XP_013710268.1| PREDICTED: cellulose synthase-like protein G2 [Brassica napus]
BraA04g017170.3C	18.7566	1.28914	36.224	28.0993	4.81246	3.60565e-05	0.00353324	A04	13111697	13114126	-	1464	-	-	gi|685299413|ref|XP_009140460.1| PREDICTED: probable receptor-like protein kinase At2g23200 [Brassica rapa]
BraA06g020950.3C	18.9927	1.28914	36.6963	28.4657	4.83115	0.00987563	0.167738	A06	12174942	12177005	+	2064	GO:0004672;GO:0005524;GO:0006468;GO:0030246;	-	gi|685319744|ref|XP_009150075.1| PREDICTED: L-type lectin-domain containing receptor kinase I.3 [Brassica rapa]
BraA08g012650.3C	6.79538	1.28914	12.3016	9.54249	3.25437	0.0303424	0.319271	A08	10927987	10930537	+	1941	GO:0006511;GO:0016579;GO:0036459;	K11855	gi|685344045|ref|XP_009108344.1| PREDICTED: ubiquitin carboxyl-terminal hydrolase 20-like [Brassica rapa]
BraA03g002760.3C	7.51012	1.28914	13.7311	10.6514	3.41296	0.0496551	0.413789	A03	1231497	1232209	+	618	GO:0005515;	-	gi|685280121|ref|XP_009130971.1| PREDICTED: polygalacturonase inhibitor 1-like [Brassica rapa]
BraA01g032020.3C	6.8362	1.30326	12.3691	9.49092	3.24655	0.0333888	0.335928	A01	21813354	21814513	-	642	-	-	gi|685264376|ref|XP_009109370.1| PREDICTED: uncharacterized protein LOC103835026 [Brassica rapa] gi|923674402|ref|XP_013651684.1| PREDICTED: uncharacterized protein LOC106356478 [Brassica napus]
BraA08g025210.3C	6.99052	1.30754	12.6735	9.69261	3.27689	0.0266633	0.298881	A08	18201408	18201662	-	255	-	-	gi|685348183|ref|XP_009109848.1| PREDICTED: uncharacterized protein LOC103835430 [Brassica rapa] gi|685348185|ref|XP_009109849.1| PREDICTED: uncharacterized protein LOC103835430 [Brassica rapa] gi|674896798|emb|CDY36132.1| BnaA08g19160D [Brassica napus]
BraA06g006420.3C	16.3336	1.32166	31.3456	23.7168	4.56784	3.47697e-05	0.00344792	A06	3676038	3677178	+	999	GO:0003677;	K09422	gi|685315264|ref|XP_009148252.1| PREDICTED: transcription repressor MYB6-like [Brassica rapa]
BraA03g011300.3C	38.3869	1.32166	75.4521	57.0889	5.83514	0.00491921	0.110143	A03	4878773	4880078	+	972	GO:0016491;GO:0055114;	-	gi|923782650|ref|XP_013682317.1| PREDICTED: 1-aminocyclopropane-1-carboxylate oxidase homolog 12-like [Brassica napus] gi|674963102|emb|CDX71105.1| BnaC03g11890D [Brassica napus]
BraA03g028180.3C	8.11475	1.32166	14.9078	11.2796	3.49565	0.0115185	0.184451	A03	14083007	14085667	+	1122	-	-	gi|685286757|ref|XP_009134308.1| PREDICTED: cysteine-rich receptor-like protein kinase 40 [Brassica rapa]
BraA03g012330.3C	9.01378	1.32166	16.7059	12.6401	3.65993	0.0372936	0.354634	A03	5281558	5282590	-	618	GO:0005576;	-	gi|685282410|ref|XP_009132116.1| PREDICTED: pathogenesis-related protein PR-1-like [Brassica rapa] gi|923542268|ref|XP_013733112.1| PREDICTED: pathogenesis-related protein PR-1-like [Brassica napus] gi|674944565|emb|CDX88632.1| BnaA03g10170D [Brassica napus]
BraA02g032300.3C	394.481	1.32166	787.64	595.947	9.21904	0.0379693	0.357859	A02	22243501	22245552	+	1041	GO:0006508;GO:0008234;	K01365	gi|685275683|ref|XP_009128825.1| PREDICTED: ervatamin-B [Brassica rapa] gi|923760743|ref|XP_013677064.1| PREDICTED: senescence-specific cysteine protease SAG12 [Brassica napus] gi|674881849|emb|CDY50483.1| BnaA02g24130D [Brassica napus]
BraA02g039020.3C	6.16439	1.32166	11.0071	8.32824	3.05801	0.0486685	0.40945	A02	27128115	27129134	-	780	GO:0004672;GO:0005524;GO:0006468;	-	gi|674866841|emb|CDY66997.1| BnaAnng23400D [Brassica napus]
BraA03g015060.3C	9.77074	1.32594	18.2155	13.7378	3.78008	0.00366209	0.092199	A03	6712083	6713117	-	1035	GO:0005515;	K10143	gi|685283270|ref|XP_009132544.1| PREDICTED: LOW QUALITY PROTEIN: WD repeat-containing protein RUP1 [Brassica rapa]
BraA09g057360.3C	9.09055	1.32594	16.8552	12.7118	3.6681	0.0105785	0.175183	A09	40864673	40868469	+	3009	GO:0005488;	-	gi|923921685|ref|XP_013730077.1| PREDICTED: uncharacterized protein LOC106433793 [Brassica napus]
BraA08g027650.3C	9.69618	1.34006	18.0523	13.4712	3.75181	0.00374689	0.0933612	A08	19488990	19489632	-	294	-	K01802	gi|685350522|ref|XP_009110762.1| PREDICTED: peptidyl-prolyl cis-trans isomerase FKBP18, chloroplastic-like [Brassica rapa] gi|674936585|emb|CDX96620.1| BnaA08g21630D [Brassica napus]
BraA02g014640.3C	27.3237	1.53548	53.1119	34.5897	5.11227	8.87675e-08	3.02568e-05	A02	7586614	7588451	+	1761	GO:0004857;	-	gi|685272221|ref|XP_009127175.1| PREDICTED: probable pectinesterase/pectinesterase inhibitor 61 [Brassica rapa]
BraA06g035600.3C	9.33574	1.53548	17.136	11.16	3.48027	0.00857462	0.154183	A06	24001451	24004916	-	2436	GO:0004970;GO:0016020;	K05387	gi|923714141|ref|XP_013663332.1| PREDICTED: glutamate receptor 1.2-like [Brassica napus] gi|674947153|emb|CDX86306.1| BnaA06g30230D [Brassica napus]
BraA09g004180.3C	8.51742	1.53548	15.4994	10.0941	3.33545	0.0141656	0.208989	A09	2568703	2572307	+	2568	GO:0004970;GO:0016020;	K05387	gi|685353173|ref|XP_009111837.1| PREDICTED: glutamate receptor 1.2-like [Brassica rapa]
BraA03g024930.3C	11.8612	1.53548	22.187	14.4495	3.85295	0.0480308	0.406427	A03	12267995	12269298	-	942	GO:0046983;	-	gi|685285922|ref|XP_009133880.1| PREDICTED: transcription factor FER-LIKE IRON DEFICIENCY-INDUCED TRANSCRIPTION FACTOR-like [Brassica rapa]
BraA09g010270.3C	6.76478	1.5496	11.98	7.73101	2.95066	0.0486796	0.40945	A09	5915151	5918945	+	1845	GO:0004672;GO:0005515;GO:0005524;GO:0006468;	-	gi|685381291|ref|XP_009123232.1| PREDICTED: receptor protein kinase-like protein At4g34220 [Brassica rapa]
BraA02g036710.3C	27.6847	1.56372	53.8056	34.4088	5.1047	0.00103944	0.0408845	A02	25619029	25619969	-	426	-	-	gi|685277246|ref|XP_009129576.1| PREDICTED: uncharacterized protein LOC103854394 [Brassica rapa] gi|923537668|ref|XP_013720511.1| PREDICTED: uncharacterized protein LOC106424307 [Brassica napus] gi|674891766|emb|CDY40982.1| BnaA02g27720D [Brassica napus]
BraA04g003380.3C	71.3943	1.568	141.221	90.0641	6.49288	4.08088e-16	1.43271e-12	A04	2108150	2109289	+	1044	-	-	gi|195536974|dbj|BAG68207.1| beta-1,3-glucanase [Brassica rapa subsp. chinensis]
BraA07g018130.3C	24.612	1.568	47.656	30.3929	4.92566	4.06556e-07	0.000105729	A07	15501047	15502905	-	1038	GO:0006508;GO:0008234;	K01365	gi|685331552|ref|XP_009103597.1| PREDICTED: ervatamin-B [Brassica rapa]
BraA02g037270.3C	12.4155	1.568	23.2631	14.8362	3.89105	0.0145689	0.212234	A02	26140692	26142526	+	840	-	K02178	gi|674885971|emb|CDY46599.1| BnaCnng14210D [Brassica napus]
BraA02g000170.3C	8.81459	1.568	16.0612	10.2431	3.35658	0.0158613	0.223548	A02	147020	149116	+	2097	GO:0004672;GO:0005524;GO:0006468;GO:0030246;	-	gi|685268679|ref|XP_009125403.1| PREDICTED: lectin-domain containing receptor kinase VI.3 [Brassica rapa]
BraA03g046710.3C	44.7609	1.568	87.9539	56.093	5.80975	0.017357	0.236556	A03	23650018	23652469	-	639	-	-	gi|674942883|emb|CDX90542.1| BnaA03g42390D [Brassica napus]
BraA01g004330.3C	7.68878	1.568	13.8096	8.80711	3.13867	0.0269493	0.301165	A01	2102945	2103660	+	471	-	-	gi|685257066|ref|XP_009119124.1| PREDICTED: uncharacterized protein LOC103844069 [Brassica rapa] gi|923520383|ref|XP_013666250.1| PREDICTED: uncharacterized protein LOC106370818 [Brassica napus]
BraA02g008730.3C	7.44791	1.568	13.3278	8.49988	3.08744	0.0307864	0.321383	A02	4119275	4119637	+	363	-	-	gi|923903588|ref|XP_013721993.1| PREDICTED: uncharacterized protein LOC106425820 [Brassica napus]
BraA09g020940.3C	7.66446	1.568	13.7609	8.77609	3.13358	0.0454833	0.393592	A09	13585566	13587302	-	1086	GO:0005515;GO:0007165;	-	gi|674883290|emb|CDY49140.1| BnaC09g52030D [Brassica napus]
BraA07g027180.3C	21.1815	1.57784	40.7852	25.8488	4.69203	0.0189405	0.247868	A07	20574261	20575844	+	1584	GO:0005199;GO:0009664;	-	gi|674965834|emb|CDX68077.1| BnaA07g21170D [Brassica napus]
BraA09g022520.3C	39.9448	1.57784	78.3117	49.6324	5.63321	0.0204433	0.258267	A09	14923906	14924676	-	699	-	-	gi|685359435|ref|XP_009114302.1| PREDICTED: transcription initiation factor TFIID subunit 1-like [Brassica rapa] gi|685359437|ref|XP_009114303.1| PREDICTED: transcription initiation factor TFIID subunit 1-like [Brassica rapa] gi|685359439|ref|XP_009114304.1| PREDICTED: transcription initiation factor TFIID subunit 1-like [Brassica rapa] gi|674889247|emb|CDY43443.1| BnaAnng07150D [Brassica napus]
BraA07g033470.3C	12.8968	1.59195	24.2017	15.2025	3.92624	0.0358088	0.347958	A07	23888121	23889152	+	855	GO:0003677;	K09422	gi|685336063|ref|XP_009105377.1| PREDICTED: transcription factor MYB24-like [Brassica rapa]
BraA04g022390.3C	28.3489	1.59624	55.1015	34.5196	5.10934	4.97464e-08	1.96236e-05	A04	16611568	16614623	-	1446	-	-	gi|685301490|ref|XP_009141436.1| PREDICTED: protein trichome birefringence-like 3 [Brassica rapa]
BraA10g008900.3C	12.3882	1.59624	23.1801	14.5217	3.86014	0.00106288	0.0413698	A10	6806627	6806830	-	204	-	-	gi|685341513|ref|XP_009107435.1| PREDICTED: uncharacterized protein LOC103833087 [Brassica rapa]
BraA04g013630.3C	23.8128	1.59624	46.0294	28.8362	4.84981	0.0366075	0.350961	A04	10648128	10648756	-	537	-	-	gi|685298578|ref|XP_009140063.1| PREDICTED: uncharacterized protein LOC103864049 [Brassica rapa] gi|923619127|ref|XP_013746842.1| PREDICTED: uncharacterized protein LOC106449655 [Brassica napus]
BraA02g014110.3C	55.5313	1.60052	109.462	68.3915	6.09575	2.14528e-07	6.17348e-05	A02	7242665	7244527	-	1143	GO:0008168;GO:0008171;GO:0046983;	K13066	gi|685272099|ref|XP_009127110.1| PREDICTED: flavone 3&apos;-O-methyltransferase 1-like [Brassica rapa] gi|674904234|emb|CDY28789.1| BnaA02g09810D [Brassica napus]
BraA06g016670.3C	17.7001	1.60052	33.7996	21.1179	4.40039	3.1725e-05	0.00322435	A06	9144788	9147046	+	1353	GO:0004672;GO:0005509;GO:0006468;GO:0030247;	-	gi|685318399|ref|XP_009149599.1| PREDICTED: wall-associated receptor kinase 2-like [Brassica rapa]
BraA02g011430.3C	9.91903	1.60052	18.2375	11.3948	3.5103	0.0330829	0.334912	A02	5555338	5556675	+	870	-	K11778	gi|685271389|ref|XP_009126737.1| PREDICTED: dehydrodolichyl diphosphate synthase 4-like isoform X1 [Brassica rapa]
BraA05g001570.3C	17.4287	1.60052	33.2569	20.7788	4.37704	0.049048	0.410777	A05	967268	968100	-	714	-	-	gi|685303930|ref|XP_009142678.1| PREDICTED: uncharacterized protein LOC103866491 [Brassica rapa]
BraA02g000580.3C	10.9438	1.61036	20.2773	12.5918	3.65441	0.0107178	0.176308	A02	352807	353652	+	846	-	-	gi|685268809|ref|XP_009125459.1| PREDICTED: E3 ubiquitin-protein ligase SGR9, amyloplastic-like [Brassica rapa]
BraA03g039970.3C	16.1185	1.61464	30.6223	18.9654	4.2453	9.30378e-05	0.00714742	A03	19826328	19827473	+	642	-	-	gi|685289646|ref|XP_009135767.1| PREDICTED: uncharacterized protein LOC103859921 [Brassica rapa] gi|923601021|ref|XP_013741133.1| PREDICTED: uncharacterized protein LOC106444173 isoform X1 [Brassica napus] gi|674940266|emb|CDX92918.1| BnaA03g36400D [Brassica napus]
BraA03g051930.3C	11.1767	1.61464	20.7387	12.8442	3.68304	0.0139878	0.207121	A03	26833910	26836518	-	654	GO:0003700;GO:0005634;GO:0006355;	-	gi|685293081|ref|XP_009137453.1| PREDICTED: MADS-box protein AGL24-like isoform X1 [Brassica rapa] gi|685293083|ref|XP_009137454.1| PREDICTED: MADS-box protein AGL24-like isoform X1 [Brassica rapa]
BraA09g003710.3C	11.4388	1.62447	21.2532	13.0831	3.70963	0.00538301	0.116228	A09	2350918	2352275	+	987	GO:0003677;GO:0006355;	-	gi|685353031|ref|XP_009111778.1| PREDICTED: NAC domain-containing protein 100-like [Brassica rapa] gi|923705209|ref|XP_013660809.1| PREDICTED: NAC domain-containing protein 59-like isoform X1 [Brassica napus]
BraA07g022350.3C	39.3918	1.63304	77.1506	47.2436	5.56205	0.000209569	0.0133531	A07	18028115	18028973	-	525	-	-	gi|685332571|ref|XP_009103995.1| PREDICTED: uncharacterized protein LOC103830048 [Brassica rapa]
BraA07g015780.3C	14.2957	1.63304	26.9584	16.5081	4.0451	0.000297886	0.0171665	A07	14065506	14066581	+	759	-	-	gi|923680643|ref|XP_013653442.1| PREDICTED: uncharacterized protein LOC106358239 [Brassica napus] gi|923680678|ref|XP_013653451.1| PREDICTED: uncharacterized protein LOC106358250 [Brassica napus] gi|674931990|emb|CDY01376.1| BnaA07g11490D [Brassica napus] gi|674931993|emb|CDY01379.1| BnaA07g11520D [Brassica napus]
BraA04g007340.3C	12.8028	1.64716	23.9584	14.5453	3.86248	0.00368172	0.0923956	A04	5013089	5015419	+	1368	-	-	gi|685307838|ref|XP_009144636.1| PREDICTED: uncharacterized protein LOC103868285 [Brassica rapa]
BraA02g016790.3C	8.1716	1.64716	14.696	8.92205	3.15738	0.0191915	0.249085	A02	8994078	8995066	-	747	-	-	gi|685272773|ref|XP_009127449.1| PREDICTED: protein YLS9 [Brassica rapa]
BraA03g047900.3C	12.2262	1.64716	22.8052	13.8452	3.79131	0.0430884	0.383751	A03	24221128	24223403	+	1629	GO:0015743;	-	gi|923553045|ref|XP_013737272.1| PREDICTED: aluminum-activated malate transporter 12-like [Brassica napus]
BraA01g010460.3C	11.0993	1.66556	20.5331	12.328	3.62387	0.0202147	0.256301	A01	5391398	5393518	-	1056	GO:0004553;GO:0005975;	K08235	gi|685258729|ref|XP_009132429.1| PREDICTED: probable xyloglucan endotransglucosylase/hydrolase protein 29 [Brassica rapa] gi|923507318|ref|XP_013727873.1| PREDICTED: probable xyloglucan endotransglucosylase/hydrolase protein 29 [Brassica napus]
BraA09g051850.3C	85.3477	1.67968	169.016	100.624	6.65283	0.00034896	0.0191128	A09	38000268	38001106	+	558	GO:0006950;	-	gi|685365624|ref|XP_009116916.1| PREDICTED: universal stress protein A-like protein isoform X1 [Brassica rapa]
BraA07g030820.3C	9.68634	1.67968	17.693	10.5336	3.39692	0.00677463	0.134543	A07	22512765	22513906	-	441	-	-	gi|685335264|ref|XP_009105052.1| PREDICTED: MIP18 family protein At1g68310-like [Brassica rapa]
BraA06g043210.3C	7.57414	1.69808	13.4502	7.92084	2.98565	0.0298196	0.31686	A06	28234448	28235975	-	1146	GO:0008168;GO:0008171;GO:0046983;	K13066	gi|685326698|ref|XP_009101726.1| PREDICTED: caffeic acid 3-O-methyltransferase-like [Brassica rapa] gi|923856126|ref|XP_013705169.1| PREDICTED: caffeic acid 3-O-methyltransferase-like [Brassica napus]
BraA03g023760.3C	12.1261	1.84258	22.4096	12.1621	3.60432	0.00340234	0.0884156	A03	11399585	11401486	+	1338	GO:0005506;GO:0016705;GO:0020037;GO:0055114;	-	gi|685285636|ref|XP_009133729.1| PREDICTED: cytochrome P450 704C1-like [Brassica rapa]
BraA05g009850.3C	81.1263	1.84258	160.41	87.0574	6.4439	0.00568111	0.119935	A05	5253113	5253858	-	489	-	K02437	gi|685305899|ref|XP_009143678.1| PREDICTED: glycine cleavage system H protein 3, mitochondrial [Brassica rapa]
BraA08g028160.3C	8.72198	1.87081	15.5731	8.32426	3.05732	0.0324949	0.331332	A08	19726953	19727825	-	873	-	-	gi|685349255|ref|XP_009110268.1| PREDICTED: uncharacterized protein LOC103835838 [Brassica rapa]
BraA03g042600.3C	124.272	1.8751	246.668	131.55	7.03946	6.26735e-18	4.40068e-14	A03	21387971	21388456	-	486	GO:0005576;	K13449	gi|685290569|ref|XP_009136247.1| PREDICTED: pathogenesis-related protein 1-like [Brassica rapa] gi|923551284|ref|XP_013736701.1| PREDICTED: pathogenesis-related protein 1-like [Brassica napus] gi|722274|gb|AAB01666.1| PR-1a [Brassica napus] gi|1575758|gb|AAB09587.1| pathogenesis-related protein PR1 [Brassica napus] gi|86371170|gb|ABC94641.1| PR1 [Brassica juncea] gi|400530642|gb|AFP86472.1| patho…
BraA07g037810.3C	54.163	1.88922	106.437	56.3392	5.81607	1.86827e-07	5.55857e-05	A07	26158597	26160688	-	1053	GO:0008375;GO:0016020;	-	gi|685337868|ref|XP_009106038.1| PREDICTED: uncharacterized protein LOC103831856 [Brassica rapa]
BraA09g012700.3C	12.4688	1.88922	23.0483	12.2	3.6088	0.00188405	0.0605725	A09	7447837	7451703	+	2916	-	-	gi|685355359|ref|XP_009112707.1| PREDICTED: protein SCAR4 [Brassica rapa]
BraA05g039440.3C	15.2878	1.89905	28.6766	15.1005	3.91652	0.000297684	0.0171665	A05	26902010	26902622	+	411	GO:0030001;GO:0046872;	-	gi|685277331|ref|XP_009129615.1| PREDICTED: formin-like protein 8 [Brassica rapa] gi|674905252|emb|CDY27731.1| BnaA05g31400D [Brassica napus]
BraA07g030360.3C	98.4143	1.89905	194.93	102.646	6.68153	0.0176139	0.238484	A07	22213581	22214466	-	720	GO:0003677;GO:0006355;	-	gi|685336637|ref|XP_009105596.1| PREDICTED: NAC transcription factor 29-like, partial [Brassica rapa]
BraA01g028190.3C	7.38119	1.89905	12.8633	6.77355	2.75991	0.04771	0.404795	A01	18412523	18413938	+	795	-	K15188	gi|685263255|ref|XP_009103734.1| PREDICTED: cyclin-T1-2-like [Brassica rapa]
BraA08g003160.3C	12.4852	1.91745	23.0529	12.0227	3.58769	0.00175585	0.058144	A08	2346911	2348911	-	1680	GO:0005515;	-	gi|685340967|ref|XP_009107240.1| PREDICTED: receptor-like protein 12 [Brassica rapa] gi|923548661|ref|XP_013735845.1| PREDICTED: receptor-like protein 12 [Brassica napus]
BraA09g037970.3C	39.1438	1.92174	76.3658	39.738	5.31245	0.000435643	0.0217561	A09	29971471	29971822	+	255	-	-	gi|674890625|emb|CDY42107.1| BnaA09g28530D [Brassica napus]
BraA02g020740.3C	16.1579	1.92729	30.3885	15.7675	3.97888	0.00254197	0.0739401	A02	12080861	12083123	-	1437	-	-	gi|685273724|ref|XP_009127901.1| PREDICTED: O-acyltransferase WSD1-like [Brassica rapa]
BraA04g027690.3C	19.5192	1.93585	37.1026	19.166	4.26048	3.50482e-05	0.00344792	A04	19505785	19509202	+	804	-	K01054	gi|685302191|ref|XP_009141804.1| PREDICTED: LOW QUALITY PROTEIN: caffeoylshikimate esterase [Brassica rapa]
BraA05g037700.3C	9.85753	1.93585	17.7792	9.18416	3.19915	0.00940648	0.162521	A05	25915524	25923578	+	4917	GO:0005488;GO:0005515;GO:0006886;GO:0016192;	K04646	gi|685313210|ref|XP_009147186.1| PREDICTED: clathrin heavy chain 2 [Brassica rapa]
BraA03g005610.3C	7.49062	1.93585	13.0454	6.73883	2.7525	0.0465716	0.398305	A03	2425349	2427472	+	1329	GO:0004672;GO:0005524;GO:0006468;	K13430	gi|685280829|ref|XP_009131321.1| PREDICTED: serine/threonine-protein kinase PBS1-like isoform X1 [Brassica rapa]
BraA03g017310.3C	25.3555	1.94569	48.7653	25.0633	4.6475	3.08546e-05	0.00317667	A03	8040743	8042248	+	1506	-	-	gi|685283937|ref|XP_009132872.1| PREDICTED: xyloglucan galactosyltransferase KATAMARI1 homolog [Brassica rapa]
BraA01g020810.3C	13.0907	1.94997	24.2314	12.4265	3.63535	0.0408528	0.37334	A01	11292104	11292517	+	414	-	-	gi|685261654|ref|XP_009146539.1| PREDICTED: uncharacterized protein LOC103870183 [Brassica rapa] gi|923522242|ref|XP_013671767.1| PREDICTED: uncharacterized protein LOC106376242 [Brassica napus]
BraA07g011000.3C	22.4665	1.95425	42.9787	21.9924	4.45893	3.6131e-06	0.000584556	A07	10861874	10866642	+	537	-	-	gi|685329525|ref|XP_009102829.1| PREDICTED: probable LRR receptor-like serine/threonine-protein kinase At1g29720 isoform X2 [Brassica rapa]
BraA03g039980.3C	15.3215	1.97266	28.6704	14.5339	3.86135	0.000314606	0.0177861	A03	19834810	19835190	-	381	-	-	-
BraA10g000920.3C	7.42584	1.97266	12.879	6.52877	2.70681	0.0472408	0.402751	A10	484379	486504	-	1386	GO:0003677;GO:0006355;	-	gi|685372048|ref|XP_009119653.1| PREDICTED: NAC domain-containing protein 5-like isoform X2 [Brassica rapa]
BraA05g035010.3C	159.57	1.98249	317.158	159.98	7.32174	7.17108e-05	0.00585647	A05	24778818	24780129	-	603	GO:0006950;	-	gi|674924782|emb|CDY08484.1| BnaA05g27200D [Brassica napus]
BraA09g049100.3C	12.781	2.01929	23.5427	11.6589	3.54335	0.0287879	0.311459	A09	36752607	36754666	-	1566	GO:0004857;	-	gi|685364796|ref|XP_009116570.1| PREDICTED: probable pectinesterase/pectinesterase inhibitor 35 [Brassica rapa]
BraA10g027200.3C	195.218	2.14967	388.287	180.626	7.49686	0.000280587	0.0164455	A10	17909264	17915637	+	3165	GO:0004190;GO:0006508;	-	gi|685378516|ref|XP_009122025.1| PREDICTED: protein ASPARTIC PROTEASE IN GUARD CELL 2-like isoform X2 [Brassica rapa]
BraA08g031720.3C	18.4642	2.14967	34.7787	16.1786	4.01601	0.0227685	0.274315	A08	21229278	21232294	+	1848	-	-	gi|685350467|ref|XP_009110737.1| PREDICTED: G-type lectin S-receptor-like serine/threonine-protein kinase At1g61360 [Brassica rapa]
BraA02g010850.3C	14.7172	2.17791	27.2564	12.5149	3.64558	0.000704077	0.0306684	A02	5306808	5310614	-	2622	GO:0004672;GO:0005515;GO:0005524;GO:0006468;	-	gi|923525612|ref|XP_013681755.1| PREDICTED: receptor-like protein kinase At5g59670 [Brassica napus]
BraA06g034760.3C	1385.66	2.17791	2769.14	1271.47	10.3123	0.0306837	0.320895	A06	23612698	23616796	+	2319	GO:0004553;GO:0005975;	-	gi|685323112|ref|XP_009151303.1| PREDICTED: beta-D-xylosidase 1 [Brassica rapa]
BraA06g023330.3C	11.465	2.18219	20.7479	9.50781	3.24911	0.021981	0.269218	A06	15861376	15864969	+	846	GO:0003677;GO:0006355;	-	gi|685320339|ref|XP_009150275.1| PREDICTED: putative NAC domain-containing protein 61 [Brassica rapa] gi|923678890|ref|XP_013652928.1| PREDICTED: putative NAC domain-containing protein 61 [Brassica napus] gi|923691460|ref|XP_013656720.1| PREDICTED: putative NAC domain-containing protein 61 [Brassica napus]
BraA07g035420.3C	25.9959	2.19203	49.7997	22.7186	4.5058	0.000321414	0.018009	A07	25023877	25025131	+	933	-	-	gi|685337011|ref|XP_009105737.1| PREDICTED: cysteine-rich repeat secretory protein 2 isoform X1 [Brassica rapa]
BraA01g006620.3C	8.46361	2.19203	14.7352	6.72217	2.74893	0.0342743	0.340761	A01	3168034	3171555	+	1572	GO:0004672;GO:0005524;GO:0006468;	-	gi|923673057|ref|XP_013651335.1| PREDICTED: probable LRR receptor-like serine/threonine-protein kinase At4g31250 [Brassica napus]
BraA08g031660.3C	12.9034	2.20615	23.6006	10.6977	3.41922	0.00235965	0.0703846	A08	21192557	21194015	+	966	-	K01051	gi|685350458|ref|XP_009110733.1| PREDICTED: probable pectinesterase 56 [Brassica rapa] gi|923686575|ref|XP_013655264.1| PREDICTED: probable pectinesterase 56 [Brassica napus] gi|674912089|emb|CDY20993.1| BnaA08g25320D [Brassica napus]
BraA08g022370.3C	10.8453	2.21043	19.4801	8.81281	3.1396	0.0441486	0.387951	A08	16765135	16765534	-	183	-	-	gi|674943294|emb|CDX90343.1| BnaA08g16410D [Brassica napus]
BraA08g026660.3C	20.552	2.22027	38.8836	17.5131	4.13036	0.0413133	0.375132	A08	18954868	18955434	-	486	GO:0006952;GO:0009607;	-	gi|685348850|ref|XP_009110120.1| PREDICTED: MLP-like protein 31 [Brassica rapa] gi|674891286|emb|CDY41463.1| BnaA08g20650D [Brassica napus]
BraA03g044750.3C	9.74278	2.22883	17.2567	7.7425	2.9528	0.0161901	0.226095	A03	22588997	22593207	-	2835	GO:0005215;GO:0005524;GO:0006810;GO:0016021;GO:0016887;	-	gi|685291116|ref|XP_009136512.1| PREDICTED: ABC transporter A family member 9 [Brassica rapa]
BraA02g025560.3C	15.2245	2.22883	28.2201	12.6614	3.66236	0.0195525	0.251539	A02	15368816	15369717	+	597	-	-	gi|674863284|emb|CDY68592.1| BnaAnng27750D [Brassica napus]
BraA01g002510.3C	12.2459	2.23438	22.2574	9.96129	3.31633	0.00335763	0.087708	A01	1259638	1259952	-	315	GO:0009733;	K14488	gi|685256563|ref|XP_009147025.1| PREDICTED: auxin-induced protein 15A-like [Brassica rapa] gi|922414062|ref|XP_013588814.1| PREDICTED: auxin-induced protein 15A [Brassica oleracea var. oleracea] gi|923504051|ref|XP_013744151.1| PREDICTED: auxin-induced protein 15A-like [Brassica napus] gi|923504463|ref|XP_013644428.1| PREDICTED: auxin-induced protein 15A-like [Brassica napus] gi|674958161|emb|CDX…
BraA03g024650.3C	30.9272	2.23438	59.6201	26.683	4.73785	0.0140205	0.207407	A03	12108287	12114374	-	4341	GO:0005524;GO:0016887;	-	gi|685285840|ref|XP_009133837.1| PREDICTED: ABC transporter G family member 31 [Brassica rapa]
BraA01g035610.3C	18.4303	2.23867	34.622	15.4654	3.95098	0.00160444	0.0545821	A01	24376225	24376973	-	561	-	-	gi|685265310|ref|XP_009114229.1| PREDICTED: protein LURP-one-related 13 [Brassica rapa] gi|674897922|emb|CDY34983.1| BnaA01g27510D [Brassica napus]
BraA09g053420.3C	21.2657	2.23867	40.2927	17.9985	4.16981	0.0093814	0.162168	A09	38773092	38777507	-	1872	GO:0016702;GO:0055114;	K11159	gi|685366036|ref|XP_009117091.1| PREDICTED: carotenoid 9,10(9&apos;,10&apos;)-cleavage dioxygenase 1-like [Brassica rapa]
BraA02g013990.3C	8.76604	2.24295	15.2891	6.81653	2.76904	0.0300415	0.318255	A02	7163163	7164185	+	942	-	-	gi|685272077|ref|XP_009127098.1| PREDICTED: uncharacterized protein LOC103851973 [Brassica rapa]
BraA03g017580.3C	33.6699	2.24295	65.0968	29.0229	4.85912	0.0331181	0.334978	A03	8188418	8191218	+	1638	GO:0005315;GO:0006817;GO:0016021;GO:0022857;GO:0055085;	K08176	gi|685284009|ref|XP_009132907.1| PREDICTED: probable inorganic phosphate transporter 1-5 [Brassica rapa] gi|685284011|ref|XP_009132909.1| PREDICTED: probable inorganic phosphate transporter 1-5 [Brassica rapa] gi|685284013|ref|XP_009132910.1| PREDICTED: probable inorganic phosphate transporter 1-5 [Brassica rapa]
BraA02g007500.3C	10.6562	2.25279	19.0597	8.46049	3.08074	0.0115156	0.184451	A02	3508320	3508619	+	300	GO:0009733;	K14488	gi|685270433|ref|XP_009126238.1| PREDICTED: auxin-induced protein 15A-like [Brassica rapa]
BraA10g013370.3C	9.02729	2.25707	15.7975	6.99913	2.80718	0.0448685	0.391338	A10	10948057	10948305	+	249	-	-	gi|674861185|emb|CDY69280.1| BnaAnng29910D [Brassica napus]
BraA02g015170.3C	9.79771	2.27119	17.3242	7.62783	2.93127	0.0159935	0.224758	A02	7910612	7911184	-	333	GO:0030001;GO:0046872;	-	gi|923527495|ref|XP_013687674.1| PREDICTED: uncharacterized protein LOC106391544 [Brassica napus] gi|923535872|ref|XP_013715430.1| PREDICTED: uncharacterized protein LOC106419214 isoform X1 [Brassica napus]
BraA04g020860.3C	13.2268	2.27547	24.1781	10.6255	3.40947	0.00204651	0.0637522	A04	15713105	15716011	-	2496	GO:0004970;GO:0016020;	K05387	gi|923903225|ref|XP_013721831.1| PREDICTED: glutamate receptor 2.7-like [Brassica napus]
BraA05g036430.3C	18.7814	2.27547	35.2873	15.5077	3.95491	0.00633159	0.128574	A05	25386914	25388766	+	1464	GO:0016757;	-	gi|923746378|ref|XP_013672802.1| PREDICTED: uncharacterized protein LOC106377173 isoform X2 [Brassica napus]
BraA05g005490.3C	9.62803	2.28959	16.9665	7.41027	2.88953	0.0177641	0.239871	A05	2769720	2771249	-	579	-	-	gi|685304909|ref|XP_009143176.1| PREDICTED: remorin-like [Brassica rapa] gi|923623116|ref|XP_013748119.1| PREDICTED: remorin-like [Brassica napus] gi|674958524|emb|CDX74768.1| BnaA05g05140D [Brassica napus]
BraA07g040460.3C	31.1872	2.30371	60.0707	26.0757	4.70463	6.12916e-08	2.19574e-05	A07	27465136	27465441	-	195	-	-	gi|685338714|ref|XP_009106358.1| PREDICTED: uncharacterized protein LOC103832151 [Brassica rapa] gi|674944942|emb|CDX88327.1| BnaC06g37710D [Brassica napus] gi|674946060|emb|CDX87555.1| BnaA07g33180D [Brassica napus]
BraA10g004060.3C	31.133	2.32211	59.944	25.8145	4.69011	0.0128391	0.197267	A10	2141267	2141779	-	513	GO:0016020;GO:0030001;GO:0046873;GO:0055085;	K14709	gi|685370900|ref|XP_009119168.1| PREDICTED: zinc transporter 5 [Brassica rapa]
BraA03g060010.3C	24.9139	2.32211	47.5057	20.458	4.35459	0.045186	0.392533	A03	31933087	31933949	+	480	-	K10688	gi|685295072|ref|XP_009138425.1| PREDICTED: probable ubiquitin-conjugating enzyme E2 17 isoform X2 [Brassica rapa]
BraA01g033120.3C	8.79033	2.34479	15.2359	6.49775	2.69994	0.0320145	0.328933	A01	22588566	22590776	+	1356	-	-	gi|923513671|ref|XP_013640876.1| PREDICTED: uncharacterized protein LOC106346163 [Brassica napus] gi|674882285|emb|CDY50089.1| BnaC01g32640D [Brassica napus]
BraA02g037560.3C	47.0745	2.35891	91.7902	38.9121	5.28215	0.0031593	0.0846294	A02	26302589	26303422	+	834	-	-	gi|923531415|ref|XP_013698084.1| PREDICTED: uncharacterized protein LOC106401995 [Brassica napus]
BraA10g018990.3C	9.99012	2.47089	17.5093	7.08626	2.82502	0.0200588	0.255732	A10	14048989	14049994	+	708	GO:0003677;GO:0006355;	-	gi|685375037|ref|XP_009120664.1| PREDICTED: NAC domain-containing protein 90-like [Brassica rapa]
BraA01g036140.3C	15.9747	2.49913	29.4502	11.7842	3.55878	0.0135768	0.203522	A01	24688064	24690164	-	1227	-	-	gi|674876979|emb|CDY55198.1| BnaCnng28390D [Brassica napus]
BraA02g038540.3C	17.3567	2.50341	32.21	12.8665	3.68554	0.00452121	0.104608	A02	26858684	26858947	-	264	-	-	gi|685276759|ref|XP_009129334.1| PREDICTED: uncharacterized protein LOC103854163 [Brassica rapa]
BraA02g017390.3C	9.22107	2.50341	15.9387	6.36682	2.67057	0.0325296	0.331509	A02	9523804	9524626	-	546	-	K01602	gi|685272929|ref|XP_009127518.1| PREDICTED: ribulose bisphosphate carboxylase small chain 1B, chloroplastic-like [Brassica rapa] gi|923527619|ref|XP_013688030.1| PREDICTED: ribulose bisphosphate carboxylase small chain 1B, chloroplastic-like [Brassica napus] gi|923527623|ref|XP_013688041.1| PREDICTED: ribulose bisphosphate carboxylase small chain 1B, chloroplastic-like [Brassica napus]
BraA03g044520.3C	107.396	2.51324	212.278	84.4638	6.40026	0.000332761	0.0185144	A03	22490876	22493066	-	1527	GO:0005215;GO:0016020;GO:0016021;GO:0022857;GO:0022891;GO:0055085;	-	gi|685291061|ref|XP_009136482.1| PREDICTED: sugar transport protein 3 isoform X1 [Brassica rapa]
BraA07g026840.3C	26.1534	2.51324	49.7935	19.8124	4.30833	0.00978265	0.167116	A07	20322704	20324445	-	1104	GO:0003700;GO:0006351;GO:0006355;GO:0043565;	K14431	gi|685334046|ref|XP_009104597.1| PREDICTED: transcription factor TGA7-like isoform X2 [Brassica rapa] gi|923664660|ref|XP_013648666.1| PREDICTED: transcription factor TGA7-like isoform X2 [Brassica napus]
BraA09g049790.3C	10.5675	2.51324	18.6218	7.40948	2.88937	0.0146292	0.212666	A09	37085062	37085382	+	321	-	-	gi|685365050|ref|XP_009116664.1| PREDICTED: protein AUXIN-REGULATED GENE INVOLVED IN ORGAN SIZE [Brassica rapa]
BraA03g020740.3C	34.04	2.51324	65.5668	26.0885	4.70534	0.0149361	0.215723	A03	9865419	9868704	-	1653	GO:0006952;GO:0016021;	K08472	gi|685284876|ref|XP_009133342.1| PREDICTED: MLO-like protein 12 isoform X1 [Brassica rapa]
BraA09g050780.3C	26.1078	2.51324	49.7024	19.7762	4.30569	0.0154247	0.219956	A09	37525558	37526528	-	786	GO:0008152;GO:0008168;	-	gi|685365307|ref|XP_009116782.1| PREDICTED: putative methyltransferase DDB_G0268948 [Brassica rapa]
BraA03g002470.3C	16.6319	2.51753	30.7463	12.2129	3.61033	0.0136279	0.204023	A03	1096480	1096920	-	441	-	-	gi|685280030|ref|XP_009130936.1| PREDICTED: uncharacterized protein LOC103855669 [Brassica rapa]
BraA10g020190.3C	15.131	2.53164	27.7304	10.9535	3.45332	0.00101455	0.0403159	A10	14687915	14689235	-	1050	GO:0016491;GO:0055114;	-	gi|674940951|emb|CDX92465.1| BnaA10g15040D [Brassica napus]
BraA02g000240.3C	14.5943	2.53164	26.657	10.5295	3.39637	0.0391246	0.364637	A02	175260	176909	+	933	GO:0003700;GO:0005634;GO:0006351;GO:0006355;GO:0043565;	-	gi|685268728|ref|XP_009125422.1| PREDICTED: trihelix transcription factor GT-3a-like [Brassica rapa]
BraA01g005180.3C	13.3611	2.53164	24.1906	9.55529	3.2563	0.0432247	0.384452	A01	2481306	2481887	+	582	-	-	gi|685257289|ref|XP_009125357.1| PREDICTED: uncharacterized protein LOC103850364 [Brassica rapa]
BraA10g000340.3C	9.05139	2.53593	15.5669	6.13853	2.61789	0.0359254	0.348432	A10	145008	151961	+	924	GO:0004842;GO:0016567;	-	gi|685372221|ref|XP_009119719.1| PREDICTED: U-box domain-containing protein 54 [Brassica rapa]
BraA03g045300.3C	15.8003	2.54576	29.0548	11.413	3.51261	0.00132826	0.0480748	A03	22942170	22942589	+	420	-	-	gi|685291243|ref|XP_009136570.1| PREDICTED: uncharacterized protein LOC103860676 [Brassica rapa]
BraA05g018500.3C	12.5405	2.55988	22.5212	8.79774	3.13713	0.0160842	0.22502	A05	11521524	11522184	+	534	-	-	-
BraA09g006830.3C	128.186	2.56972	253.802	98.7666	6.62595	1.07475e-12	1.64054e-09	A09	3941808	3943170	-	678	-	K11407	gi|674916420|emb|CDY16824.1| BnaA09g05580D [Brassica napus]
BraA07g016510.3C	11.4762	2.58257	20.3699	7.88747	2.97956	0.00930484	0.161672	A07	14518411	14519012	+	519	-	-	gi|685331120|ref|XP_009103423.1| PREDICTED: uncharacterized protein LOC103829506 [Brassica rapa] gi|685331123|ref|XP_009103424.1| PREDICTED: uncharacterized protein LOC103829506 [Brassica rapa] gi|674875428|emb|CDY57435.1| BnaAnng14500D [Brassica napus]
BraA09g033640.3C	20.4291	2.61509	38.2431	14.624	3.87027	0.00135722	0.0486096	A09	26290136	26290642	+	507	-	-	gi|923723864|ref|XP_013665876.1| PREDICTED: UPF0481 protein At3g47200-like [Brassica napus]
BraA03g039300.3C	71.2524	2.65189	139.853	52.7371	5.72075	6.43166e-06	0.000934288	A03	19434070	19436064	-	1344	-	-	gi|923793220|ref|XP_013684945.1| PREDICTED: uncharacterized protein LOC106389286 [Brassica napus] gi|674950944|emb|CDX82254.1| BnaA03g35670D [Brassica napus]
BraA09g014290.3C	13.9014	2.65189	25.151	9.48417	3.24552	0.044045	0.387282	A09	8359140	8361759	+	1287	GO:0004672;GO:0005516;GO:0005524;GO:0006468;GO:0006950;	-	gi|674923352|emb|CDY09770.1| BnaC09g43910D, partial [Brassica napus]
BraA03g050780.3C	36.931	2.76387	71.0981	25.7241	4.68505	2.68746e-06	0.00046941	A03	26139993	26142632	-	1974	GO:0004672;GO:0005524;GO:0006468;	-	gi|685292776|ref|XP_009137317.1| PREDICTED: cysteine-rich receptor-like protein kinase 5 [Brassica rapa]
BraA04g017460.3C	16.5981	2.7921	30.4041	10.8893	3.44484	0.000650222	0.0289328	A04	13341476	13343284	-	1809	GO:0004672;GO:0005524;GO:0006468;	-	gi|685299483|ref|XP_009140493.1| PREDICTED: lysM domain receptor-like kinase 4 [Brassica rapa]
BraA01g029770.3C	114.834	2.80622	226.861	80.8423	6.33704	0.0274739	0.303388	A01	19899485	19901524	+	822	-	-	gi|685263682|ref|XP_009105901.1| PREDICTED: probable esterase KAI2 [Brassica rapa]
BraA08g034360.3C	13.8381	2.82034	24.8559	8.81307	3.13965	0.00332067	0.0872619	A08	22350316	22353304	+	1374	-	-	gi|685351211|ref|XP_009111055.1| PREDICTED: uncharacterized protein LOC103836532 [Brassica rapa]
BraA07g038740.3C	12.1919	2.82462	21.5592	7.63261	2.93218	0.00873433	0.155881	A07	26598727	26599695	+	969	-	-	gi|685338202|ref|XP_009106159.1| PREDICTED: glucan endo-1,3-beta-glucosidase-like isoform X1 [Brassica rapa]
BraA07g002710.3C	20.3309	2.83446	37.8274	13.3455	3.73829	0.000110063	0.00815209	A07	2077789	2078115	-	327	GO:0009733;	K14488	gi|685328086|ref|XP_009102288.1| PREDICTED: auxin-induced protein 15A-like [Brassica rapa] gi|923636502|ref|XP_013752526.1| PREDICTED: auxin-induced protein 15A-like [Brassica napus]
BraA01g035690.3C	18.5383	2.84858	34.228	12.0158	3.58686	0.000235137	0.0145338	A01	24417498	24419232	-	1056	-	-	gi|685265296|ref|XP_009114164.1| PREDICTED: probable protein phosphatase 2C 41 [Brassica rapa]
BraA07g010810.3C	23.593	2.84858	44.3374	15.5648	3.96021	0.00522694	0.114116	A07	10647517	10648977	-	834	GO:0003700;GO:0006355;GO:0043565;	-	gi|687568758|ref|NP_001288945.1| probable WRKY transcription factor 71 [Brassica rapa] gi|562777325|gb|AHB33866.1| WRKY transcription factor 71 [Brassica rapa]
BraA09g018920.3C	9.30301	2.85714	15.7489	5.51211	2.4626	0.045097	0.392091	A09	12106066	12107454	-	1047	-	-	gi|685357250|ref|XP_009113412.1| PREDICTED: uncharacterized protein LOC103838713 [Brassica rapa]
BraA03g063970.3C	34.1627	2.86142	65.464	22.8781	4.5159	0.0451418	0.392384	A03	36498892	36499207	+	177	-	-	-
BraA08g004040.3C	20.9629	2.87126	39.0546	13.6019	3.76574	0.00242682	0.0716576	A08	2933658	2934119	+	462	-	-	gi|685341178|ref|XP_009107322.1| PREDICTED: uncharacterized protein LOC103832966 [Brassica rapa] gi|923898867|ref|XP_013719963.1| PREDICTED: uncharacterized protein LOC106423746 [Brassica napus] gi|674853376|emb|CDY71208.1| BnaCnng71850D [Brassica napus]
BraA09g029120.3C	10.9626	2.89521	19.0299	6.57288	2.71653	0.0185595	0.245149	A09	20453870	20457178	+	1122	GO:0016020;GO:0016021;GO:0022857;	-	gi|685323437|ref|XP_009151420.1| PREDICTED: WAT1-related protein At4g08300 isoform X1 [Brassica rapa]
BraA02g042270.3C	30.2424	2.90378	57.5809	19.8296	4.30959	0.00983861	0.167433	A02	29361806	29362997	+	591	GO:0005509;	K06268	gi|685278281|ref|XP_009130081.1| PREDICTED: calcineurin B-like protein 4 isoform X2 [Brassica rapa]
BraA06g044690.3C	9.23788	2.91362	15.5622	5.34118	2.41716	0.0456036	0.394056	A06	29007953	29008252	+	300	GO:0009733;	K14488	gi|685327187|ref|XP_009101928.1| PREDICTED: auxin-induced protein X15-like [Brassica rapa] gi|674910814|emb|CDY22410.1| BnaA06g37320D [Brassica napus]
BraA01g003310.3C	21.974	2.93202	41.0159	13.989	3.80622	3.50606e-05	0.00344792	A01	1650550	1651090	+	462	GO:0030001;GO:0046872;	-	gi|685256788|ref|XP_009106425.1| PREDICTED: heavy metal-associated isoprenylated plant protein 26 [Brassica rapa] gi|923735750|ref|XP_013669725.1| PREDICTED: heavy metal-associated isoprenylated plant protein 26-like [Brassica napus] gi|674879501|emb|CDY52653.1| BnaAnng11680D [Brassica napus]
BraA07g013010.3C	18.0204	3.02402	33.0167	10.9181	3.44865	0.00033388	0.0185473	A07	12256538	12256966	+	252	-	-	gi|674868167|emb|CDY66192.1| BnaA07g36970D [Brassica napus]
BraA02g001870.3C	25.1904	3.03814	47.3426	15.5827	3.96188	0.0104089	0.172946	A02	938431	945790	-	1863	-	K01930	gi|685269229|ref|XP_009125621.1| PREDICTED: folylpolyglutamate synthase isoform X1 [Brassica rapa]
BraA04g001070.3C	9.43955	3.05654	15.8225	5.17662	2.37201	0.0491963	0.411332	A04	690181	692812	-	1938	-	-	gi|685295796|ref|XP_009138759.1| PREDICTED: uncharacterized protein LOC103862815 [Brassica rapa] gi|685295799|ref|XP_009138760.1| PREDICTED: uncharacterized protein LOC103862815 [Brassica rapa]
BraA04g003110.3C	10.1882	3.0992	17.2771	5.57471	2.4789	0.0362879	0.349952	A04	1923892	1924908	-	1017	GO:0004672;GO:0005524;GO:0006468;	-	gi|685296330|ref|XP_009139017.1| PREDICTED: inactive serine/threonine-protein kinase At1g67470-like isoform X1 [Brassica rapa]
BraA02g020420.3C	45.589	3.10348	88.0745	28.3792	4.82676	4.42789e-07	0.000113006	A02	11841371	11843343	+	1455	GO:0003824;	K01179	gi|685273664|ref|XP_009127870.1| PREDICTED: endoglucanase 9-like [Brassica rapa]
BraA05g014850.3C	11.6402	3.1176	20.1627	6.46739	2.69318	0.0170041	0.23371	A05	8449204	8450281	-	708	-	K08081	gi|923719402|ref|XP_013664513.1| PREDICTED: tropinone reductase homolog At2g29310-like [Brassica napus]
BraA01g039290.3C	75.5696	3.15567	147.983	46.8944	5.55134	0.000886338	0.0367386	A01	26479698	26480837	-	603	GO:0006950;	-	gi|685266661|ref|XP_009121027.1| PREDICTED: uncharacterized protein LOC103845875 isoform X1 [Brassica rapa]
BraA06g029590.3C	19.5711	3.15996	35.9822	11.3869	3.50931	0.000220514	0.0138128	A06	20435058	20435783	+	726	GO:0003676;	-	gi|685321474|ref|XP_009150704.1| PREDICTED: zinc finger protein AZF1-like [Brassica rapa]
BraA03g034870.3C	18.7662	3.17407	34.3583	10.8247	3.43625	0.000347872	0.019083	A03	17216741	17219214	-	1272	-	-	gi|685288438|ref|XP_009135173.1| PREDICTED: protein trichome birefringence-like 8 [Brassica rapa]
BraA10g011130.3C	23.8767	3.17407	44.5793	14.0448	3.81196	0.0018303	0.0598843	A10	9174358	9177605	+	2934	GO:0030001;GO:0046872;	K17686	gi|685372471|ref|XP_009119815.1| PREDICTED: probable copper-transporting ATPase HMA5 [Brassica rapa]
BraA10g031610.3C	30.6563	3.17836	58.1342	18.2907	4.19304	0.000251819	0.0152956	A10	19696556	19698016	+	579	-	-	gi|685379742|ref|XP_009122565.1| PREDICTED: uncharacterized protein LOC103847261 [Brassica rapa]
BraA04g020140.3C	13.2296	3.18819	23.271	7.29912	2.86772	0.00678278	0.134613	A04	15134300	15135765	+	951	GO:0046983;	-	gi|685300216|ref|XP_009140847.1| PREDICTED: transcription factor FER-LIKE IRON DEFICIENCY-INDUCED TRANSCRIPTION FACTOR-like [Brassica rapa]
BraA09g017740.3C	15.1159	3.19803	27.0338	8.45327	3.07951	0.029014	0.312615	A09	11076106	11076723	-	618	-	-	gi|685356935|ref|XP_009113294.1| PREDICTED: uncharacterized protein LOC103838596 [Brassica rapa]
BraA03g030000.3C	11.0644	3.20104	18.9278	5.91302	2.5639	0.0237244	0.280067	A03	15097790	15100939	-	2994	-	-	gi|923547000|ref|XP_013735286.1| PREDICTED: protein QUIRKY-like isoform X1 [Brassica napus] gi|923547002|ref|XP_013735287.1| PREDICTED: protein QUIRKY-like isoform X2 [Brassica napus] gi|923547005|ref|XP_013735288.1| PREDICTED: protein QUIRKY-like isoform X3 [Brassica napus]
BraA09g039170.3C	12.2472	3.20659	21.2877	6.63873	2.73091	0.0118443	0.187889	A09	30765306	30766719	+	897	GO:0006355;	-	gi|685362217|ref|XP_009115463.1| PREDICTED: paired amphipathic helix protein Sin3-like 6 isoform X2 [Brassica rapa] gi|923712528|ref|XP_013662863.1| PREDICTED: paired amphipathic helix protein Sin3-like 6 [Brassica napus] gi|674917042|emb|CDY16235.1| BnaA09g29690D [Brassica napus]
BraA10g026590.3C	14.429	3.20659	25.6514	7.99959	2.99993	0.0130236	0.198579	A10	17641714	17645035	+	1488	-	K14638	gi|685378284|ref|XP_009121934.1| PREDICTED: protein NRT1/ PTR FAMILY 1.3 [Brassica rapa]
BraA09g012980.3C	10.2419	3.22071	17.2631	5.36003	2.42224	0.0383592	0.360239	A09	7636620	7638561	-	1056	-	K01784	gi|922568106|ref|XP_013612341.1| PREDICTED: bifunctional UDP-glucose 4-epimerase and UDP-xylose 4-epimerase 3 [Brassica oleracea var. oleracea] gi|923861992|ref|XP_013706816.1| PREDICTED: bifunctional UDP-glucose 4-epimerase and UDP-xylose 4-epimerase 3 [Brassica napus] gi|674885198|emb|CDY47346.1| BnaCnng14830D [Brassica napus]
BraA06g043060.3C	14.481	3.23356	25.7284	7.95666	2.99216	0.0457295	0.394562	A06	28172067	28172615	-	549	GO:0005509;	K13448	gi|685326651|ref|XP_009101708.1| PREDICTED: probable calcium-binding protein CML43 [Brassica rapa]
BraA02g020990.3C	13.7211	3.23911	24.2031	7.47215	2.90152	0.00545765	0.117263	A02	12252767	12253120	-	354	GO:0009733;	-	gi|685273786|ref|XP_009127933.1| PREDICTED: uncharacterized protein LOC103852781 [Brassica rapa]
BraA09g005150.3C	16.8055	3.24768	30.3634	9.34927	3.22485	0.00105486	0.0412407	A09	3064250	3064600	+	351	-	-	gi|685352942|ref|XP_009111745.1| PREDICTED: protein RALF-like 22 [Brassica rapa]
BraA10g010400.3C	11.9753	3.27163	20.6789	6.32067	2.66008	0.014113	0.208379	A10	8540342	8541739	-	1143	GO:0016491;GO:0055114;	K05282	gi|685263932|ref|XP_009107150.1| PREDICTED: gibberellin 20 oxidase 2 [Brassica rapa] gi|674932889|emb|CDY00499.1| BnaA10g07740D [Brassica napus]
BraA07g035650.3C	10.7235	3.29432	18.1527	5.51032	2.46214	0.029207	0.313829	A07	25141180	25141575	-	396	-	-	gi|685337084|ref|XP_009105765.1| PREDICTED: leucine-rich repeat extensin-like protein 6 [Brassica rapa] gi|674936872|emb|CDX96291.1| BnaA07g29020D [Brassica napus]
BraA02g037170.3C	14.9571	3.30415	26.61	8.05351	3.00962	0.0027915	0.0779045	A02	26053073	26057985	+	2178	GO:0016747;	-	gi|685277044|ref|XP_009129471.1| PREDICTED: acyltransferase-like protein At3g26840, chloroplastic [Brassica rapa]
BraA09g020900.3C	58.7386	3.42041	114.057	33.3459	5.05944	8.7535e-07	0.000194505	A09	13550084	13555493	+	3276	GO:0004672;GO:0005515;GO:0005524;GO:0006468;	-	gi|923708684|ref|XP_013661799.1| PREDICTED: cysteine-rich receptor-like protein kinase 41 [Brassica napus]
BraA07g014210.3C	30.2762	3.43453	57.1179	16.6305	4.05576	0.0118433	0.187889	A07	12993999	12996616	+	1371	GO:0003824;GO:0009058;GO:0030170;	K14272	gi|685330453|ref|XP_009103182.1| PREDICTED: glutamate--glyoxylate aminotransferase 1-like [Brassica rapa]
BraA03g010360.3C	21.1776	3.43882	38.9163	11.3168	3.50039	0.00013866	0.00976643	A03	4453385	4455090	-	1029	-	-	gi|685281939|ref|XP_009131881.1| PREDICTED: uncharacterized protein LOC103856520 [Brassica rapa] gi|674944726|emb|CDX88793.1| BnaA03g08560D [Brassica napus]
BraA02g036960.3C	16.239	3.44865	29.0294	8.41762	3.07341	0.0461535	0.396476	A02	25904801	25906473	-	1422	GO:0005515;	-	gi|685277102|ref|XP_009129500.1| PREDICTED: plant intracellular Ras-group-related LRR protein 2 [Brassica rapa] gi|685277104|ref|XP_009129501.1| PREDICTED: plant intracellular Ras-group-related LRR protein 2 [Brassica rapa] gi|685277106|ref|XP_009129502.1| PREDICTED: plant intracellular Ras-group-related LRR protein 2 [Brassica rapa] gi|923531545|ref|XP_013698484.1| PREDICTED: plant intracellular…
BraA05g035420.3C	27.235	3.50941	50.9605	14.5211	3.86008	6.12983e-06	0.00090698	A05	24958886	24960148	-	996	GO:0008168;	-	gi|674924818|emb|CDY08520.1| BnaA05g27560D [Brassica napus]
BraA05g035290.3C	27.5609	3.52226	51.5995	14.6496	3.87279	0.00297853	0.0814409	A05	24899623	24901930	+	939	-	-	gi|685312280|ref|XP_009146701.1| PREDICTED: UPF0554 protein C2orf43 homolog isoform X2 [Brassica rapa]
BraA02g038890.3C	36.3132	3.52226	69.1042	19.6193	4.2942	0.00503122	0.111846	A02	27018517	27018864	+	348	-	-	gi|922423602|ref|XP_013617840.1| PREDICTED: protein RALF-like 27 [Brassica oleracea var. oleracea] gi|923823006|ref|XP_013694938.1| PREDICTED: protein RALF-like 27 [Brassica napus]
BraA01g024120.3C	26.0234	3.54621	48.5006	13.6767	3.77365	0.00579471	0.12153	A01	13957033	13959810	+	873	-	K15382	gi|923510821|ref|XP_013745025.1| PREDICTED: bidirectional sugar transporter SWEET11-like [Brassica napus]
BraA03g012660.3C	21.482	3.56889	39.3951	11.0385	3.46447	0.000138502	0.00976643	A03	5436087	5437037	+	528	-	-	gi|685282490|ref|XP_009132158.1| PREDICTED: uncharacterized protein LOC103856780 isoform X2 [Brassica rapa]
BraA09g066130.3C	12.831	3.57873	22.0834	6.17073	2.62544	0.0134186	0.201756	A09	44974068	44976206	-	2049	GO:0004672;GO:0005524;GO:0006468;	-	gi|922552137|ref|XP_013604057.1| PREDICTED: LOW QUALITY PROTEIN: MAP/microtubule affinity-regulating kinase 4 [Brassica oleracea var. oleracea]
BraA09g026070.3C	10.54	3.59713	17.4828	4.8602	2.28102	0.0437456	0.38621	A09	17526040	17529261	-	2517	-	K10706	gi|685360138|ref|XP_009114594.1| PREDICTED: uncharacterized protein LOC103839857 isoform X1 [Brassica rapa]
BraA03g013150.3C	18.4251	3.60141	33.2488	9.23215	3.20667	0.000623565	0.0282367	A03	5721464	5722801	-	783	GO:0005509;	K06268	gi|685282834|ref|XP_009132343.1| PREDICTED: calcineurin B-like protein 2 [Brassica rapa]
BraA09g063260.3C	10.5403	3.6057	17.4748	4.84645	2.27693	0.0491172	0.411019	A09	43700381	43702453	+	2073	-	-	gi|685369119|ref|XP_009118432.1| PREDICTED: scarecrow-like protein 31 [Brassica rapa]
BraA09g004520.3C	49.1089	3.62537	94.5924	26.0918	4.70553	0.00659961	0.132077	A09	2745260	2745682	+	423	GO:0003700;GO:0006355;	-	gi|685353268|ref|XP_009111876.1| PREDICTED: basic leucine zipper 1-like isoform X1 [Brassica rapa] gi|685353271|ref|XP_009111877.1| PREDICTED: basic leucine zipper 1-like isoform X2 [Brassica rapa]
BraA09g062380.3C	35.9245	3.62965	68.2194	18.795	4.23228	0.0218413	0.26833	A09	43307342	43309624	-	969	GO:0003824;GO:0050662;	-	gi|685368853|ref|XP_009118318.1| PREDICTED: cinnamoyl-CoA reductase 1-like [Brassica rapa] gi|923889960|ref|XP_013716132.1| PREDICTED: cinnamoyl-CoA reductase 1-like [Brassica napus] gi|674864730|emb|CDY68009.1| BnaAnng25870D [Brassica napus]
BraA05g041220.3C	11.2371	3.71737	18.7569	5.04574	2.33507	0.0448216	0.391338	A05	27786198	27788595	-	1239	-	K15889	gi|674889437|emb|CDY43236.1| BnaC05g48290D [Brassica napus]
BraA02g026450.3C	26.2252	3.74591	48.7045	13.0021	3.70067	0.0337069	0.337145	A02	15870143	15871981	+	1668	GO:0005506;GO:0016705;GO:0020037;GO:0055114;	K15398	gi|685275010|ref|XP_009128484.1| PREDICTED: cytochrome P450 86A2 [Brassica rapa]
BraA02g041840.3C	31.3457	3.77843	58.913	15.5919	3.96273	6.90616e-06	0.000977667	A02	29005546	29007116	-	1491	GO:0005506;GO:0016705;GO:0020037;GO:0055114;	K00517	gi|685278096|ref|XP_009129988.1| PREDICTED: cytochrome P450 71B11-like [Brassica rapa] gi|674927804|emb|CDY05472.1| BnaA02g32190D [Brassica napus]
BraA05g028540.3C	11.8199	3.77843	19.8614	5.25652	2.39411	0.0439552	0.387135	A05	21276900	21277541	-	642	-	K19040	gi|685310515|ref|XP_009145860.1| PREDICTED: RING-H2 finger protein ATL77 [Brassica rapa]
BraA06g029760.3C	67.9876	3.82507	132.15	34.5484	5.11055	0.00871016	0.155701	A06	20571486	20572451	-	966	-	-	gi|685321516|ref|XP_009150722.1| PREDICTED: uncharacterized protein LOC103874063 [Brassica rapa]
BraA09g032570.3C	11.8548	3.82935	19.8803	5.19156	2.37617	0.0293781	0.314645	A09	25282905	25283147	-	243	-	-	-
BraA10g028210.3C	32.0102	3.8349	60.1854	15.6941	3.97215	1.00461e-05	0.0013063	A10	18324450	18324992	-	543	-	K19040	gi|685378783|ref|XP_009122137.1| PREDICTED: RING-H2 finger protein ATL73 [Brassica rapa]
BraA02g013300.3C	25.5015	3.84902	47.1539	12.2509	3.61481	0.000666397	0.0294287	A02	6711104	6711451	-	348	-	-	gi|674912412|emb|CDY20764.1| BnaA02g09040D [Brassica napus]
BraA05g039000.3C	27.4942	3.85331	51.135	13.2704	3.73014	0.000327488	0.0182499	A05	26636167	26637311	+	360	-	K08341	gi|685277434|ref|XP_009129669.1| PREDICTED: autophagy-related protein 8h [Brassica rapa]
BraA03g051760.3C	13.7361	3.85759	23.6146	6.1216	2.61391	0.0105389	0.174776	A03	26749858	26752311	-	1860	GO:0003824;	-	gi|685293032|ref|XP_009137436.1| PREDICTED: endoglucanase 21-like [Brassica rapa] gi|923602341|ref|XP_013741518.1| PREDICTED: endoglucanase 21-like [Brassica napus] gi|674922260|emb|CDY10998.1| BnaA03g46570D [Brassica napus]
BraA07g010670.3C	10.9651	3.85759	18.0727	4.68497	2.22804	0.045466	0.393592	A07	10511369	10512190	-	822	-	-	gi|685329414|ref|XP_009102790.1| PREDICTED: uncharacterized protein LOC103828906 [Brassica rapa] gi|923673725|ref|XP_013651512.1| PREDICTED: uncharacterized protein LOC106356270 [Brassica napus]
BraA01g017750.3C	24.1478	3.87171	44.4239	11.474	3.5203	5.28806e-05	0.00465296	A01	9446730	9447626	+	897	-	K20417	gi|685260972|ref|XP_009143027.1| PREDICTED: fatty acid desaturase 4, chloroplastic-like isoform X1 [Brassica rapa]
BraA08g029360.3C	11.745	3.87171	19.6183	5.06709	2.34116	0.0317589	0.327562	A08	20237326	20241805	-	2835	-	K01535	gi|685349664|ref|XP_009110417.1| PREDICTED: ATPase 10, plasma membrane-type [Brassica rapa]
BraA07g027650.3C	47.6476	3.92263	91.3725	23.2937	4.54187	4.44196e-07	0.000113006	A07	20815102	20815582	+	297	-	-	gi|685334311|ref|XP_009104698.1| PREDICTED: gibberellin-regulated protein 1-like [Brassica rapa]
BraA02g031480.3C	25	3.94103	46.059	11.687	3.54684	3.64877e-05	0.00353324	A02	21516678	21518009	-	612	-	-	gi|674874891|emb|CDY58235.1| BnaAnng15050D [Brassica napus]
BraA08g027560.3C	131.266	3.96498	258.567	65.2125	6.02708	2.85899e-13	6.53682e-10	A08	19442412	19443445	-	741	-	-	gi|685349081|ref|XP_009110201.1| PREDICTED: uncharacterized protein LOC103835766 [Brassica rapa]
BraA01g003660.3C	11.7441	3.97355	19.5147	4.91114	2.29606	0.0317629	0.327562	A01	1796941	1799084	-	1092	GO:0009058;GO:0016740;	K00801	gi|685256877|ref|XP_009110500.1| PREDICTED: squalene synthase [Brassica rapa]
BraA08g015510.3C	105.01	4.00607	206.014	51.4255	5.68441	0.0092672	0.161391	A08	12787985	12790066	+	1479	-	K03781	gi|923894376|ref|XP_013718057.1| PREDICTED: catalase-2-like [Brassica napus] gi|4336756|gb|AAD17935.1| catalase [Brassica juncea]
BraA03g033160.3C	18.7819	4.02477	33.5389	8.33313	3.05886	0.0218669	0.268522	A03	16442572	16443899	+	633	-	-	gi|923776867|ref|XP_013681043.1| PREDICTED: RPM1-interacting protein 4-like [Brassica napus]
BraA03g024060.3C	34.7427	4.03461	65.4509	16.2224	4.01991	0.000764272	0.032722	A03	11846216	11848048	-	852	GO:0004842;GO:0016567;	-	gi|685285698|ref|XP_009133761.1| PREDICTED: U-box domain-containing protein 54-like [Brassica rapa] gi|674950191|emb|CDX83380.1| BnaA03g21260D [Brassica napus]
BraA03g016770.3C	17.6689	4.04872	31.289	7.72811	2.95012	0.0242854	0.283826	A03	7777511	7777873	-	363	-	-	gi|685283780|ref|XP_009132798.1| PREDICTED: uncharacterized protein LOC103857380 [Brassica rapa]
BraA03g017560.3C	108.098	4.07696	212.119	52.0288	5.70124	0.0361119	0.349357	A03	8179869	8181733	+	966	GO:0005515;	K10523	gi|685284003|ref|XP_009132904.1| PREDICTED: uncharacterized protein LOC103857469 [Brassica rapa] gi|685284005|ref|XP_009132905.1| PREDICTED: uncharacterized protein LOC103857469 [Brassica rapa] gi|674948726|emb|CDX84705.1| BnaA03g15250D [Brassica napus]
BraA07g011490.3C	27.6581	4.12788	51.1883	12.4006	3.63234	0.0117045	0.18619	A07	11264799	11266594	+	1170	GO:0016788;	-	gi|685329673|ref|XP_009102890.1| PREDICTED: GDSL esterase/lipase At1g28670-like [Brassica rapa]
BraA04g006140.3C	19.9957	4.15184	35.8395	8.6322	3.10973	0.0122321	0.191614	A04	4117354	4118393	-	660	-	-	gi|685297184|ref|XP_009139408.1| PREDICTED: uncharacterized protein LOC103863409 [Brassica rapa]
BraA03g061270.3C	26.1342	4.1604	48.1081	11.5633	3.53148	0.00102193	0.0404942	A03	32819502	32820798	-	645	GO:0003924;GO:0005525;	K07976	gi|922524189|ref|XP_013595845.1| PREDICTED: ras-related protein RABH1c [Brassica oleracea var. oleracea] gi|923850770|ref|XP_013703890.1| PREDICTED: ras-related protein RABH1c [Brassica napus] gi|674870872|emb|CDY63926.1| BnaC07g51320D [Brassica napus]
BraA09g052920.3C	12.0731	4.17024	19.976	4.79013	2.26006	0.0336357	0.336721	A09	38498502	38499008	-	507	-	-	gi|685365903|ref|XP_009117038.1| PREDICTED: lachrymatory-factor synthase [Brassica rapa] gi|923716895|ref|XP_013664002.1| PREDICTED: lachrymatory-factor synthase-like [Brassica napus] gi|674921850|emb|CDY11508.1| BnaA09g40740D [Brassica napus]
BraA03g034880.3C	64.2173	4.1788	124.256	29.7348	4.89408	6.3163e-06	0.000926886	A03	17221815	17223126	-	711	GO:0003677;	-	gi|923663220|ref|XP_013648184.1| PREDICTED: B3 domain-containing protein At3g11580-like [Brassica napus] gi|923663224|ref|XP_013648185.1| PREDICTED: B3 domain-containing protein At3g11580-like [Brassica napus] gi|923663228|ref|XP_013648186.1| PREDICTED: B3 domain-containing protein At3g11580-like [Brassica napus] gi|674959163|emb|CDX73868.1| BnaA03g31790D [Brassica napus]
BraA09g017130.3C	34.7064	4.20149	65.2112	15.521	3.95615	0.0124218	0.193825	A09	10563004	10565398	+	1569	GO:0004650;GO:0005975;	-	gi|685356679|ref|XP_009113198.1| PREDICTED: polygalacturonase At1g48100 [Brassica rapa] gi|923762296|ref|XP_013677379.1| PREDICTED: polygalacturonase At1g48100-like [Brassica napus]
BraA07g037580.3C	23.9627	4.23099	43.6944	10.3272	3.36838	0.0373281	0.354634	A07	26054038	26056269	+	1224	-	K01054	gi|923667865|ref|XP_013649647.1| PREDICTED: monoglyceride lipase-like [Brassica napus]
BraA08g019130.3C	27.3074	4.24384	50.3709	11.8692	3.56915	0.0176353	0.238484	A08	14965466	14966059	+	594	GO:0046872;	K10666	gi|685346043|ref|XP_009109105.1| PREDICTED: E3 ubiquitin-protein ligase RMA2-like [Brassica rapa]
BraA05g012980.3C	17.4021	4.25241	30.5517	7.18456	2.8449	0.00250156	0.0732772	A05	7104529	7106170	+	660	GO:0003924;GO:0005525;	K07904	gi|685306692|ref|XP_009144057.1| PREDICTED: ras-related protein RABA5d [Brassica rapa] gi|923635995|ref|XP_013752388.1| PREDICTED: ras-related protein RABA5d [Brassica napus] gi|674876598|emb|CDY55745.1| BnaA05g35310D [Brassica napus]
BraA09g020270.3C	21.5206	4.34599	38.6953	8.90368	3.1544	0.0398259	0.368212	A09	13128216	13128455	+	240	-	-	gi|923925539|ref|XP_013731766.1| PREDICTED: uncharacterized protein LOC106435421 [Brassica napus]
BraA09g021730.3C	18.7409	4.49018	32.9915	7.34748	2.87725	0.00172491	0.0574352	A09	14185783	14186217	-	435	-	-	gi|685359610|ref|XP_009114368.1| PREDICTED: uncharacterized protein LOC103839621 [Brassica rapa]
BraA04g030210.3C	16.0603	4.51414	27.6065	6.11556	2.61248	0.00653698	0.131218	A04	20727789	20729253	-	1272	GO:0004672;GO:0005524;GO:0006468;	K04730	gi|685303000|ref|XP_009142206.1| PREDICTED: probable receptor-like protein kinase At1g67000 isoform X1 [Brassica rapa]
BraA09g033630.3C	14.3882	4.56077	24.2157	5.30955	2.40859	0.0149679	0.215985	A09	26289307	26290068	+	762	-	-	gi|923723852|ref|XP_013665874.1| PREDICTED: UPF0481 protein At3g47200-like [Brassica napus]
BraA08g028490.3C	22.4369	4.61598	40.2577	8.72138	3.12456	0.0137662	0.205339	A08	19873979	19876593	-	1554	GO:0003700;GO:0006355;GO:0043565;	-	gi|685349375|ref|XP_009110313.1| PREDICTED: probable WRKY transcription factor 61 [Brassica rapa]
BraA08g022190.3C	12.9616	4.63866	21.2846	4.58853	2.19803	0.0309831	0.323009	A08	16669869	16672547	+	1038	GO:0003824;GO:0005992;	K01087	gi|685346982|ref|XP_009109444.1| PREDICTED: probable trehalose-phosphate phosphatase H isoform X1 [Brassica rapa]
BraA08g015330.3C	26.3422	4.65308	48.0314	10.3225	3.36772	0.000308865	0.0175748	A08	12646157	12647679	+	927	GO:0003700;GO:0006355;GO:0043565;	K13426	gi|688953909|ref|NP_001288936.1| probable WRKY transcription factor 29 [Brassica rapa] gi|562776817|gb|AHB33835.1| WRKY transcription factor 29 [Brassica rapa] gi|674956975|emb|CDX76334.1| BnaA08g10660D [Brassica napus]
BraA01g011720.3C	62.4765	4.67704	120.276	25.7163	4.68461	0.0109636	0.179028	A01	6110349	6115437	+	1200	GO:0046983;	K01674	gi|685259120|ref|XP_009134167.1| PREDICTED: alpha carbonic anhydrase 4-like [Brassica rapa]
BraA01g013620.3C	26.843	4.704	48.982	10.4128	3.38029	5.22266e-05	0.00463939	A01	7182709	7184394	-	1686	GO:0003824;	-	gi|685259666|ref|XP_009136577.1| PREDICTED: uncharacterized protein LOC103860679 [Brassica rapa]
BraA03g041790.3C	33.0296	4.70527	61.354	13.0394	3.70481	0.00330084	0.0869363	A03	20961909	20965215	+	2022	GO:0004672;GO:0005524;GO:0006468;	-	gi|685290364|ref|XP_009136144.1| PREDICTED: cysteine-rich receptor-like protein kinase 14 isoform X1 [Brassica rapa]
BraA07g012660.3C	37.9208	4.70527	71.1363	15.1184	3.91824	0.0187563	0.246444	A07	12039867	12040863	+	333	-	K03327	gi|685270361|ref|XP_009126202.1| PREDICTED: protein TRANSPARENT TESTA 12-like [Brassica rapa] gi|685270363|ref|XP_009126203.1| PREDICTED: protein TRANSPARENT TESTA 12-like [Brassica rapa] gi|923918875|ref|XP_013728802.1| PREDICTED: protein TRANSPARENT TESTA 12-like [Brassica napus]
BraA05g041480.3C	14.0346	4.71812	23.3511	4.94923	2.3072	0.0221246	0.270225	A05	27887203	27888330	+	1128	GO:0005488;	-	gi|685313449|ref|XP_009147313.1| PREDICTED: U-box domain-containing protein 21 [Brassica rapa]
BraA09g034240.3C	59.8265	4.71939	114.934	24.3535	4.60605	0.000560319	0.0260552	A09	26877038	26879871	+	1860	-	-	gi|674931026|emb|CDY02325.1| BnaA09g25770D [Brassica napus]
BraA10g000880.3C	23.3739	4.78443	41.9634	8.77083	3.13271	0.000257945	0.0155067	A10	452702	454964	-	1287	GO:0003677;GO:0006355;	-	gi|685372058|ref|XP_009119659.1| PREDICTED: NAC domain-containing protein 1-like isoform X2 [Brassica rapa]
BraA07g021490.3C	19.1992	4.81695	33.5815	6.97153	2.80148	0.00740343	0.141568	A07	17556315	17558972	-	1791	-	-	gi|685332266|ref|XP_009103887.1| PREDICTED: protein NRT1/ PTR FAMILY 5.7-like [Brassica rapa] gi|685332269|ref|XP_009103888.1| PREDICTED: protein NRT1/ PTR FAMILY 5.7-like [Brassica rapa] gi|923662381|ref|XP_013647947.1| PREDICTED: protein NRT1/ PTR FAMILY 5.7-like [Brassica napus] gi|674965335|emb|CDX67578.1| BnaA07g16180D [Brassica napus]
BraA05g037290.3C	31.8052	4.83107	58.7794	12.1669	3.6049	0.00992977	0.168171	A05	25750807	25752027	-	1221	-	K01988	gi|685312773|ref|XP_009146959.1| PREDICTED: lactosylceramide 4-alpha-galactosyltransferase-like [Brassica rapa]
BraA03g058780.3C	13.6101	4.89055	22.3297	4.56588	2.19089	0.0294822	0.315263	A03	31133084	31134654	+	1137	-	-	gi|923528484|ref|XP_013689974.1| PREDICTED: UPF0496 protein At4g34320 [Brassica napus] gi|923528488|ref|XP_013689978.1| PREDICTED: UPF0496 protein At4g34320 [Brassica napus]
BraA07g025430.3C	13.1421	4.95559	21.3286	4.30394	2.10566	0.0372308	0.354515	A07	19636085	19636615	+	531	-	-	gi|685333640|ref|XP_009104422.1| PREDICTED: uncharacterized protein LOC103830397 [Brassica rapa]
BraA06g032980.3C	14.6344	5.06884	24.2	4.77426	2.25528	0.0225706	0.273053	A06	22584124	22584651	-	528	-	-	gi|685322571|ref|XP_009151106.1| PREDICTED: uncharacterized protein LOC103874432 [Brassica rapa] gi|923660002|ref|XP_013647245.1| PREDICTED: uncharacterized protein LOC106352113 [Brassica napus] gi|674945402|emb|CDX88202.1| BnaA06g27930D [Brassica napus]
BraA09g022230.3C	19.0004	5.08597	32.9147	6.47167	2.69414	0.00553906	0.117929	A09	14587341	14588836	+	1062	GO:0003677;	-	gi|685359528|ref|XP_009114339.1| PREDICTED: putative DNA-binding protein ESCAROLA isoform X1 [Brassica rapa]
BraA04g023520.3C	54.6135	5.09153	104.135	20.4527	4.35422	1.24472e-09	8.24524e-07	A04	17295928	17298554	-	2031	GO:0005515;	-	gi|923611683|ref|XP_013744404.1| PREDICTED: receptor-like protein 12 isoform X1 [Brassica napus] gi|923611687|ref|XP_013744406.1| PREDICTED: receptor-like protein 12 isoform X2 [Brassica napus]
BraA09g047810.3C	21.6376	5.10565	38.1696	7.47596	2.90226	0.000926308	0.0378161	A09	36099593	36101743	+	1389	GO:0005515;	K14508	gi|685364460|ref|XP_009116421.1| PREDICTED: regulatory protein NPR6 [Brassica rapa] gi|255742416|gb|ACU32462.1| NPR1 protein [Brassica rapa subsp. pekinensis]
BraA01g039710.3C	29.0426	5.10993	52.9753	10.3671	3.37394	0.00736452	0.141284	A01	26741732	26742667	+	768	GO:0003677;	-	gi|685266923|ref|XP_009122287.1| PREDICTED: transcription factor DIVARICATA-like [Brassica rapa]
BraA07g002160.3C	42.6278	5.12405	80.1315	15.6383	3.96701	0.0107331	0.176308	A07	1633043	1634510	+	666	GO:0003677;GO:0006355;GO:0043565;	K09338	gi|685360387|ref|XP_009114696.1| PREDICTED: homeobox-leucine zipper protein ATHB-21 isoform X1 [Brassica rapa] gi|923673389|ref|XP_013651421.1| PREDICTED: homeobox-leucine zipper protein ATHB-21-like isoform X1 [Brassica napus]
BraA02g004800.3C	15.841	5.12833	26.5536	5.17783	2.37235	0.0130125	0.198541	A02	2329037	2331046	+	750	GO:0003677;GO:0003700;GO:0006355;	-	gi|685269799|ref|XP_009125903.1| PREDICTED: ethylene-responsive transcription factor ERF113-like [Brassica rapa] gi|674947874|emb|CDX85656.1| BnaA02g01570D [Brassica napus]
BraA02g015210.3C	73.9674	5.13943	142.795	27.7842	4.79619	0.029773	0.316557	A02	7940069	7940752	+	432	GO:0008168;	-	gi|923880861|ref|XP_013712657.1| PREDICTED: salicylate/benzoate carboxyl methyltransferase-like isoform X1 [Brassica napus]
BraA04g027480.3C	24.4056	5.14673	43.6645	8.48393	3.08473	0.00170172	0.0568414	A04	19365713	19367317	+	1605	GO:0005315;GO:0006817;GO:0016021;GO:0022857;GO:0055085;	K08176	gi|923613978|ref|XP_013745127.1| PREDICTED: inorganic phosphate transporter 1-4 [Brassica napus]
BraA05g042280.3C	19.1823	5.1737	33.1909	6.41531	2.68152	0.00565237	0.119544	A05	28274179	28276590	-	1479	-	-	gi|685278950|ref|XP_009130411.1| PREDICTED: glucan endo-1,3-beta-glucosidase 8 [Brassica rapa]
BraA05g031600.3C	15.0911	5.19765	24.9846	4.80691	2.26511	0.0210343	0.262149	A05	23084057	23085477	-	1056	GO:0003677;GO:0006355;	-	gi|937574993|ref|NP_001303143.1| NAC transcription factor 56 [Brassica napus] gi|685311334|ref|XP_009146237.1| PREDICTED: NAC domain-containing protein 18 [Brassica rapa] gi|693302584|gb|AIS36129.1| NAC transcription factor 56-2 [Brassica napus]
BraA09g044280.3C	105.95	5.20193	206.698	39.7348	5.31233	4.98303e-05	0.00448575	A09	34160953	34166843	+	2832	GO:0005506;GO:0016705;GO:0020037;GO:0055114;	K00517	gi|1032290451|gb|OAP04778.1| hypothetical protein AXX17_AT3G47680 [Arabidopsis thaliana]
BraA09g004020.3C	22.1104	5.34215	38.8786	7.27772	2.86349	0.000930262	0.0379314	A09	2510681	2512921	-	2241	GO:0004672;GO:0005524;GO:0006468;	-	gi|685353121|ref|XP_009111815.1| PREDICTED: serine/threonine-protein kinase-like protein CCR4 [Brassica rapa]
BraA01g036640.3C	16.7525	5.34643	28.1586	5.26681	2.39693	0.0275827	0.304129	A01	24946441	24947872	-	486	-	-	gi|685265602|ref|XP_009115479.1| PREDICTED: uncharacterized protein LOC103840712 [Brassica rapa] gi|923523716|ref|XP_013676001.1| PREDICTED: uncharacterized protein LOC106380721 [Brassica napus]
BraA07g042000.3C	17.3498	5.41575	29.2839	5.40717	2.43487	0.00906204	0.159075	A07	28190697	28199351	-	4158	GO:0006950;	K15822	gi|685339374|ref|XP_009106612.1| PREDICTED: camelliol C synthase [Brassica rapa] gi|674945925|emb|CDX87420.1| BnaA07g34530D [Brassica napus]
BraA05g004950.3C	61.3229	5.41829	117.228	21.6355	4.43533	0.00293744	0.0805685	A05	2531306	2533496	-	1503	GO:0004857;	K01051	gi|685304764|ref|XP_009143104.1| PREDICTED: probable pectinesterase/pectinesterase inhibitor 17 [Brassica rapa]
BraA04g016420.3C	14.8121	5.4367	24.1874	4.44892	2.15346	0.0269901	0.30139	A04	12463449	12463637	+	189	-	-	gi|674927153|emb|CDY06346.1| BnaA09g48570D [Brassica napus]
BraA05g031130.3C	17.885	5.45383	30.3162	5.55871	2.47475	0.00677543	0.134543	A05	22791432	22795444	-	2001	GO:0008271;GO:0008272;GO:0015116;GO:0016020;GO:0016021;GO:0055085;GO:1902358;	K17471	gi|685311207|ref|XP_009146178.1| PREDICTED: probable sulfate transporter 3.4 isoform X1 [Brassica rapa]
BraA02g003280.3C	26.2131	5.46366	46.9626	8.59545	3.10357	0.000155684	0.0105313	A02	1594535	1596397	-	1089	GO:0003700;GO:0006351;GO:0006355;GO:0043565;	K14431	gi|685268525|ref|XP_009125331.1| PREDICTED: transcription factor TGA4 isoform X1 [Brassica rapa] gi|685268527|ref|XP_009125332.1| PREDICTED: transcription factor TGA4 isoform X1 [Brassica rapa] gi|923524308|ref|XP_013678618.1| PREDICTED: transcription factor TGA4 isoform X1 [Brassica napus] gi|923524310|ref|XP_013678625.1| PREDICTED: transcription factor TGA4 isoform X1 [Brassica napus] gi|923524…
BraA02g011640.3C	18.751	5.48635	32.0156	5.83551	2.54486	0.00485298	0.109337	A02	5646811	5648142	+	1332	GO:0004672;GO:0005524;GO:0006468;	K07198	gi|685271425|ref|XP_009126755.1| PREDICTED: CBL-interacting serine/threonine-protein kinase 10-like [Brassica rapa]
BraA06g023430.3C	35.1851	5.5655	64.8046	11.644	3.54151	3.2006e-06	0.000527542	A06	16000573	16000971	+	399	-	-	gi|685320326|ref|XP_009150271.1| PREDICTED: uncharacterized protein LOC103873611 [Brassica rapa] gi|923685836|ref|XP_013655054.1| PREDICTED: uncharacterized protein LOC106359986 [Brassica napus] gi|923685840|ref|XP_013655055.1| PREDICTED: uncharacterized protein LOC106359987 [Brassica napus]
BraA03g021920.3C	16.1084	5.59247	26.6242	4.76073	2.25118	0.0156306	0.22208	A03	10513011	10513256	-	246	-	-	gi|923662158|ref|XP_013647875.1| PREDICTED: uncharacterized protein LOC106352792 [Brassica napus] gi|674897499|emb|CDY35417.1| BnaA03g19430D [Brassica napus] gi|674910611|emb|CDY22521.1| BnaC03g23310D [Brassica napus]
BraA08g031120.3C	19.4472	5.68304	33.2113	5.84394	2.54694	0.0114533	0.184038	A08	20931523	20933344	-	1197	GO:0005777;GO:0010468;	-	gi|923693961|ref|XP_013657485.1| PREDICTED: uncharacterized protein LOC106362188 [Brassica napus]
BraA04g005940.3C	18.995	5.70445	32.2855	5.6597	2.50073	0.00880784	0.156649	A04	3969359	3977900	+	2529	GO:0006812;GO:0015299;GO:0016021;GO:0055085;	-	gi|685297105|ref|XP_009139379.1| PREDICTED: cation/H(+) antiporter 20 [Brassica rapa]
BraA03g057860.3C	56.9675	5.73697	108.198	18.8598	4.23724	0.00159567	0.0544057	A03	30462303	30463865	+	945	GO:0004601;GO:0006979;GO:0020037;GO:0055114;	K00430	gi|685294612|ref|XP_009138186.1| PREDICTED: peroxidase 47 [Brassica rapa]
BraA10g023740.3C	16.8314	5.77076	27.8921	4.83335	2.27302	0.0149374	0.215723	A10	16389844	16390395	-	552	GO:0003700;GO:0006355;	-	gi|685377270|ref|XP_009121541.1| PREDICTED: ocs element-binding factor 1 [Brassica rapa]
BraA09g026000.3C	51.8671	5.83707	97.8972	16.7716	4.06795	0.00243743	0.0719104	A09	17499741	17501289	-	957	-	-	gi|685360122|ref|XP_009114588.1| PREDICTED: probable plastid-lipid-associated protein 1, chloroplastic [Brassica rapa]
BraA03g036580.3C	40.1573	5.84865	74.4659	12.7322	3.67041	0.0136333	0.204023	A03	18066191	18071465	+	1539	GO:0005506;GO:0016705;GO:0020037;GO:0055114;	-	gi|922452110|ref|XP_013628844.1| PREDICTED: cytochrome P450 72A15-like [Brassica oleracea var. oleracea]
BraA06g025960.3C	26.9589	5.90084	48.0171	8.13733	3.02456	0.000164708	0.0110777	A06	18195191	18196537	-	807	GO:0003677;GO:0006355;	K16222	gi|674933126|emb|CDY00286.1| BnaA06g21870D [Brassica napus]
BraA07g018260.3C	136.607	5.92382	267.29	45.1213	5.49574	3.40541e-06	0.000553506	A07	15565698	15567707	-	2010	-	-	gi|685331589|ref|XP_009103612.1| PREDICTED: uncharacterized protein LOC103829678 [Brassica rapa]
BraA03g028560.3C	25.0303	5.93336	44.1273	7.43716	2.89475	0.0160304	0.224758	A03	14299335	14299908	-	501	-	-	gi|685286844|ref|XP_009134352.1| PREDICTED: uncharacterized protein LOC103858703 [Brassica rapa]
BraA02g005990.3C	21.2902	5.95634	36.624	6.14874	2.62029	0.00266689	0.0757148	A02	2842597	2844305	+	1374	GO:0005516;	-	gi|685270060|ref|XP_009126045.1| PREDICTED: uncharacterized protein LOC103850981 [Brassica rapa]
BraA07g023170.3C	44.3273	5.96189	82.6927	13.8702	3.79392	0.0238785	0.281317	A07	18505290	18506324	-	369	-	K08341	gi|685332821|ref|XP_009104091.1| PREDICTED: autophagy-related protein 8e-like [Brassica rapa] gi|685332823|ref|XP_009104092.1| PREDICTED: autophagy-related protein 8e-like [Brassica rapa]
BraA06g001270.3C	32.4012	6.00425	58.7982	9.79276	3.29172	0.00806665	0.149243	A06	798037	798942	+	462	-	-	gi|923639116|ref|XP_013640615.1| PREDICTED: 60S ribosomal protein L18a-like protein [Brassica napus] gi|674909022|emb|CDY24088.1| BnaA06g00860D [Brassica napus]
BraA04g026490.3C	72.0696	6.0171	138.122	22.955	4.52073	0.00201139	0.0631061	A04	18836555	18839316	+	1488	GO:0046856;	-	gi|685301912|ref|XP_009141658.1| PREDICTED: type I inositol 1,4,5-trisphosphate 5-phosphatase CVP2-like isoform X1 [Brassica rapa] gi|685301914|ref|XP_009141660.1| PREDICTED: type I inositol 1,4,5-trisphosphate 5-phosphatase CVP2-like isoform X1 [Brassica rapa] gi|685301916|ref|XP_009141661.1| PREDICTED: type I inositol 1,4,5-trisphosphate 5-phosphatase CVP2-like isoform X1 [Brassica rapa]
BraA06g002330.3C	19.0412	6.02138	32.061	5.32453	2.41265	0.00664046	0.132462	A06	1431545	1435362	+	2667	GO:0004672;GO:0005515;GO:0005524;GO:0006468;	-	gi|685314263|ref|XP_009147726.1| PREDICTED: probable LRR receptor-like protein kinase At1g51890 isoform X1 [Brassica rapa]
BraA04g010610.3C	20.6181	6.0355	35.2006	5.83227	2.54406	0.0169286	0.232979	A04	8392584	8393497	+	507	-	-	gi|685297929|ref|XP_009139747.1| PREDICTED: probable ADP-ribosylation factor GTPase-activating protein AGD13 [Brassica rapa]
BraA08g011740.3C	18.4532	6.08642	30.82	5.06373	2.3402	0.00931128	0.161672	A08	10197584	10198204	+	621	GO:0046983;	-	gi|685342754|ref|XP_009107890.1| PREDICTED: transcription factor bHLH147-like [Brassica rapa]
BraA09g015340.3C	18.3948	6.09499	30.6945	5.03603	2.33229	0.0230005	0.275536	A09	9051110	9052613	-	1137	GO:0008168;GO:0008171;GO:0046983;	K13066	gi|685355412|ref|XP_009112729.1| PREDICTED: caffeic acid 3-O-methyltransferase-like [Brassica rapa]
BraA07g035690.3C	19.9653	6.11037	33.8202	5.53488	2.46855	0.0284984	0.309841	A07	25173128	25173790	-	588	-	-	gi|685337094|ref|XP_009105768.1| PREDICTED: uncharacterized protein At1g66480 [Brassica rapa] gi|674936875|emb|CDX96294.1| BnaA07g29050D [Brassica napus]
BraA09g013910.3C	19.6073	6.11466	33.0999	5.41321	2.43649	0.00645742	0.130067	A09	8125880	8127444	-	645	GO:0005509;	K06268	gi|685355791|ref|XP_009112872.1| PREDICTED: calcineurin B-like protein 8 [Brassica rapa] gi|685355793|ref|XP_009112873.1| PREDICTED: calcineurin B-like protein 8 [Brassica rapa]
BraA05g010400.3C	23.3596	6.11593	40.6032	6.63894	2.73095	0.0416658	0.376332	A05	5567173	5569219	-	804	-	K08867	gi|674930106|emb|CDY03365.1| BnaC09g09830D [Brassica napus]
BraA01g014300.3C	51.713	6.13306	97.2929	15.8637	3.98766	0.00474045	0.107848	A01	7590698	7591417	+	720	-	-	gi|685259813|ref|XP_009137249.1| PREDICTED: uncharacterized protein LOC103861293 [Brassica rapa]
BraA04g006590.3C	22.8262	6.17414	39.4782	6.39412	2.67674	0.00144354	0.0508833	A04	4436644	4438845	+	1113	GO:0005634;GO:0006351;GO:0032502;	-	gi|685316270|ref|XP_009148749.1| PREDICTED: growth-regulating factor 4-like isoform X1 [Brassica rapa] gi|923902944|ref|XP_013721711.1| PREDICTED: growth-regulating factor 4-like [Brassica napus]
BraA01g013520.3C	59.4994	6.26772	112.731	17.986	4.1688	0.00508858	0.112571	A01	7085318	7090383	+	2025	GO:0004672;GO:0004713;GO:0006468;	-	gi|923508619|ref|XP_013737896.1| PREDICTED: cysteine-rich receptor-like protein kinase 11 isoform X1 [Brassica napus]
BraA10g021340.3C	70.002	6.27297	133.731	21.3186	4.41404	0.000798643	0.03366	A10	15263462	15269866	-	2592	-	-	gi|685375845|ref|XP_009120935.1| PREDICTED: uncharacterized protein LOC103845800 [Brassica rapa]
BraA09g024060.3C	54.7946	6.29596	103.293	16.4063	4.03618	0.00034344	0.0188989	A09	16100649	16102251	+	1173	GO:0016021;GO:0071705;	-	gi|685359078|ref|XP_009114150.1| PREDICTED: ureide permease 1-like [Brassica rapa]
BraA03g055090.3C	21.8256	6.29596	37.3553	5.93321	2.56881	0.0191561	0.248743	A03	28710570	28712466	-	927	GO:0008152;GO:0008168;	-	gi|685293922|ref|XP_009137852.1| PREDICTED: uncharacterized protein LOC103861894 [Brassica rapa]
BraA02g008740.3C	22.5696	6.36227	38.7769	6.09482	2.60758	0.00406001	0.0978303	A02	4119735	4120292	+	393	GO:0005515;	-	gi|923903588|ref|XP_013721993.1| PREDICTED: uncharacterized protein LOC106425820 [Brassica napus]
BraA04g012310.3C	21.0477	6.37512	35.7202	5.60307	2.48622	0.00405403	0.0977533	A04	9724940	9726172	-	1233	GO:0009055;GO:0015035;GO:0045454;	-	gi|685298291|ref|XP_009139935.1| PREDICTED: uncharacterized protein At5g39865 [Brassica rapa]
BraA01g011800.3C	77.3794	6.38067	148.378	23.2543	4.53943	0.0115709	0.184897	A01	6157934	6158224	+	291	-	-	gi|674954554|emb|CDX79027.1| BnaA01g10940D [Brassica napus]
BraA06g014990.3C	33.1009	6.38194	59.8198	9.3733	3.22856	0.000737813	0.0319398	A06	7992446	7995965	-	1821	GO:0004674;GO:0016021;GO:0030247;	-	gi|674866051|emb|CDY67389.1| BnaA06g38500D [Brassica napus]
BraA06g014760.3C	46.6332	6.44571	86.8207	13.4695	3.75163	0.0195798	0.251705	A06	7859913	7860757	-	720	-	-	gi|685317773|ref|XP_009149391.1| PREDICTED: uncharacterized protein LOC103872714 [Brassica rapa]
BraA09g053790.3C	27.3618	6.45856	48.265	7.47304	2.90169	0.00264104	0.0755676	A09	38968913	38970913	+	315	GO:0046983;	-	gi|674898137|emb|CDY34780.1| BnaA09g41470D [Brassica napus]
BraA04g027870.3C	19.4042	6.45856	32.3498	5.00882	2.32447	0.00787254	0.147462	A04	19572922	19575376	+	1539	-	-	gi|685302233|ref|XP_009141826.1| PREDICTED: uncharacterized protein LOC103865734 [Brassica rapa]
BraA09g038830.3C	16.1609	6.48679	25.835	3.98271	1.99375	0.0323754	0.33111	A09	30518290	30518814	+	525	-	-	gi|685362108|ref|XP_009115420.1| PREDICTED: uncharacterized protein LOC103840659 [Brassica rapa] gi|923617388|ref|XP_013746349.1| PREDICTED: uncharacterized protein LOC106449089 [Brassica napus] gi|674917011|emb|CDY16204.1| BnaA09g29380D [Brassica napus]
BraA03g060780.3C	81.0418	6.51075	155.573	23.8948	4.57862	2.73312e-08	1.18465e-05	A03	32377265	32379480	+	930	GO:0004601;GO:0006979;GO:0020037;GO:0055114;	K00430	gi|923919305|ref|XP_013728986.1| PREDICTED: peroxidase 50-like isoform X1 [Brassica napus] gi|674903456|emb|CDY29561.1| BnaA03g54060D [Brassica napus]
BraA03g021720.3C	33.6189	6.55183	60.686	9.26244	3.21139	0.00538824	0.116269	A03	10376483	10379585	-	1137	GO:0016020;GO:0016021;GO:0022857;	-	gi|685285118|ref|XP_009133465.1| PREDICTED: WAT1-related protein At2g40900-like [Brassica rapa]
BraA02g009860.3C	16.758	6.58894	26.927	4.0867	2.03094	0.0292102	0.313829	A02	4695741	4697576	+	1290	GO:0005515;	-	gi|674924092|emb|CDY09150.1| BnaA02g05760D [Brassica napus]
BraA03g016110.3C	48.7477	6.64414	90.8513	13.6739	3.77335	9.7171e-08	3.1883e-05	A03	7426532	7428114	-	1137	GO:0003700;GO:0006355;GO:0043565;	K13423	gi|923542990|ref|XP_013733960.1| PREDICTED: probable WRKY transcription factor 25 [Brassica napus]
BraA03g047210.3C	40.9973	6.67365	75.321	11.2863	3.4965	0.00301092	0.0820881	A03	23860413	23863326	-	933	GO:0016491;GO:0055114;	-	gi|685291735|ref|XP_009136808.1| PREDICTED: 1-aminocyclopropane-1-carboxylate oxidase-like isoform X1 [Brassica rapa]
BraA09g032260.3C	113.348	6.68776	220.008	32.8971	5.03989	0.003925	0.0959602	A09	25074672	25077869	-	2325	GO:0004252;GO:0006508;	-	gi|685360710|ref|XP_009114847.1| PREDICTED: subtilisin-like protease SBT5.3 [Brassica rapa]
BraA02g030280.3C	20.1173	6.68776	33.5469	5.01616	2.32658	0.00723233	0.139589	A02	20394413	20396411	+	1350	GO:0016747;	-	gi|685382472|ref|XP_009123701.1| PREDICTED: uncharacterized acetyltransferase At3g50280-like isoform X2 [Brassica rapa] gi|923914075|ref|XP_013726647.1| PREDICTED: uncharacterized acetyltransferase At3g50280-like [Brassica napus] gi|674930973|emb|CDY02424.1| BnaA02g23330D [Brassica napus]
BraA03g019690.3C	51.269	6.68903	95.8489	14.3293	3.84089	0.0145009	0.211862	A03	9353882	9354115	+	234	-	-	gi|685284598|ref|XP_009133203.1| PREDICTED: uncharacterized protein LOC103857733 [Brassica rapa]
BraA10g012750.3C	20.1938	6.69633	33.6914	5.03132	2.33094	0.00717301	0.138822	A10	10490355	10491074	+	579	-	-	gi|685373010|ref|XP_009119996.1| PREDICTED: 21.7 kDa class VI heat shock protein [Brassica rapa] gi|923726774|ref|XP_013666743.1| PREDICTED: 21.7 kDa class VI heat shock protein-like isoform X1 [Brassica napus] gi|923726776|ref|XP_013666744.1| PREDICTED: 21.7 kDa class VI heat shock protein-like isoform X2 [Brassica napus] gi|674890277|emb|CDY42474.1| BnaA10g08500D [Brassica napus]
BraA03g036900.3C	22.966	6.71901	39.213	5.83612	2.54501	0.00293072	0.080447	A03	18241337	18242142	+	492	GO:0006662;GO:0015035;GO:0045454;	K03671	gi|685288969|ref|XP_009135437.1| PREDICTED: thioredoxin M4, chloroplastic-like [Brassica rapa]
BraA10g023640.3C	62.4607	6.75552	118.166	17.4918	4.1286	0.0281003	0.307239	A10	16357231	16357846	-	189	-	-	gi|685377249|ref|XP_009121531.1| PREDICTED: stress-induced protein KIN2-like [Brassica rapa] gi|922564723|ref|XP_013610633.1| PREDICTED: stress-induced protein KIN2 [Brassica oleracea var. oleracea] gi|923724352|ref|XP_013666028.1| PREDICTED: stress-induced protein KIN2-like [Brassica napus] gi|923901061|ref|XP_013720912.1| PREDICTED: stress-induced protein KIN2-like [Brassica napus] gi|674906620…
BraA01g035460.3C	30.343	6.75836	53.9277	7.97941	2.99628	0.00169794	0.0567792	A01	24269817	24270368	+	552	GO:0004857;GO:0043086;	-	gi|685265345|ref|XP_009114389.1| PREDICTED: cell wall / vacuolar inhibitor of fructosidase 1-like [Brassica rapa]
BraA06g041020.3C	155.385	6.79088	303.98	44.763	5.48424	0.029422	0.314894	A06	27140855	27143314	+	1626	-	K14445	gi|685325906|ref|XP_009101409.1| PREDICTED: tonoplast dicarboxylate transporter [Brassica rapa]
BraA04g029190.3C	17.5497	6.79944	28.3	4.1621	2.05731	0.0218973	0.268707	A04	20265094	20266200	+	1107	GO:0009055;GO:0015035;GO:0045454;	K17479	gi|685302557|ref|XP_009141982.1| PREDICTED: uncharacterized protein At5g39865 [Brassica rapa]
BraA09g008690.3C	45.8856	6.80372	84.9675	12.4884	3.64252	0.000260896	0.0155775	A09	4952330	4955273	-	2397	GO:0004672;GO:0004842;GO:0005524;GO:0006468;GO:0016567;	-	gi|685354096|ref|XP_009112188.1| PREDICTED: putative U-box domain-containing protein 50 [Brassica rapa]
BraA04g031880.3C	26.7297	6.93283	46.5267	6.71106	2.74654	0.0354589	0.346284	A04	21522264	21523043	-	699	-	-	gi|685303368|ref|XP_009142387.1| PREDICTED: uncharacterized protein LOC103866254 [Brassica rapa] gi|685303370|ref|XP_009142388.1| PREDICTED: uncharacterized protein LOC103866254 [Brassica rapa] gi|685303372|ref|XP_009142389.1| PREDICTED: uncharacterized protein LOC103866254 [Brassica rapa]
BraA07g033190.3C	35.8508	6.95806	64.7435	9.30482	3.21798	0.0111013	0.180414	A07	23782828	23783034	+	207	-	-	gi|685335971|ref|XP_009105340.1| PREDICTED: uncharacterized protein LOC103831212 [Brassica rapa]
BraA05g033120.3C	16.1483	6.97646	25.3202	3.62938	1.85972	0.044651	0.390438	A05	23893158	23893430	+	273	-	-	gi|685311744|ref|XP_009146434.1| PREDICTED: uncharacterized protein LOC103870083 [Brassica rapa]
BraA08g015120.3C	20.0202	6.98931	33.0512	4.72882	2.24148	0.00985913	0.167538	A08	12484858	12486275	+	762	-	-	gi|685344745|ref|XP_009108586.1| PREDICTED: uncharacterized protein At4g22758 [Brassica rapa]
BraA03g025890.3C	16.5124	6.99058	26.0342	3.72418	1.89692	0.0389768	0.363549	A03	12802665	12804984	-	1944	-	-	gi|685286178|ref|XP_009134012.1| PREDICTED: serine/arginine repetitive matrix protein 1-like [Brassica rapa] gi|685286180|ref|XP_009134013.1| PREDICTED: serine/arginine repetitive matrix protein 1-like [Brassica rapa] gi|685286182|ref|XP_009134014.1| PREDICTED: serine/arginine repetitive matrix protein 1-like [Brassica rapa]
BraA07g022960.3C	18.0646	6.99914	29.13	4.16194	2.05726	0.0222938	0.271203	A07	18393042	18398458	-	741	-	-	gi|685336494|ref|XP_009105535.1| PREDICTED: uncharacterized protein LOC103831388 [Brassica rapa]
BraA01g019600.3C	48.157	7.02183	89.2922	12.7164	3.66862	0.0156687	0.222352	A01	10452877	10453272	-	396	-	-	gi|922412038|ref|XP_013637043.1| PREDICTED: lysine-rich arabinogalactan protein 19 [Brassica oleracea var. oleracea] gi|923736390|ref|XP_013669898.1| PREDICTED: lysine-rich arabinogalactan protein 19-like [Brassica napus] gi|923884332|ref|XP_013713820.1| PREDICTED: lysine-rich arabinogalactan protein 19-like [Brassica napus]
BraA01g012160.3C	29.4132	7.02611	51.8003	7.37254	2.88216	0.011966	0.188926	A01	6327621	6328464	+	468	-	-	gi|685259259|ref|XP_009134779.1| PREDICTED: uncharacterized protein LOC103859048 [Brassica rapa]
BraA08g011900.3C	19.3482	7.06847	31.6279	4.47451	2.16173	0.014356	0.210619	A08	10335344	10335694	+	351	-	-	gi|685385875|ref|XP_009124842.1| PREDICTED: uncharacterized protein LOC103849883 [Brassica rapa] gi|923684741|ref|XP_013654729.1| PREDICTED: uncharacterized protein LOC106359604 [Brassica napus] gi|674854851|emb|CDY70913.1| BnaAnng35530D [Brassica napus]
BraA03g030440.3C	45.8019	7.07703	84.5267	11.9438	3.57819	8.18078e-05	0.00651272	A03	15280060	15281958	+	1146	GO:0005215;GO:0006810;GO:0016021;	K15283	gi|685287341|ref|XP_009134607.1| PREDICTED: phosphoenolpyruvate/phosphate translocator 2, chloroplastic isoform X2 [Brassica rapa]
BraA01g009080.3C	62.0198	7.0783	116.961	16.5239	4.04648	2.23693e-09	1.35404e-06	A01	4486883	4487224	-	342	-	K00815	gi|674894436|emb|CDY38395.1| BnaC01g10040D [Brassica napus]
BraA10g000670.3C	45.0274	7.09115	82.9637	11.6996	3.54839	5.72574e-07	0.000142149	A10	321728	322645	-	918	-	-	gi|923722913|ref|XP_013665594.1| PREDICTED: uncharacterized protein LOC106370069 [Brassica napus] gi|674943607|emb|CDX90019.1| BnaA10g00630D [Brassica napus]
BraA09g000380.3C	28.1902	7.12066	49.2597	6.91786	2.79033	0.000355645	0.0192983	A09	166076	167344	-	867	GO:0005515;	-	gi|685352173|ref|XP_009111455.1| PREDICTED: uncharacterized protein LOC103836896 isoform X2 [Brassica rapa]
BraA02g026120.3C	67.4003	7.17459	127.626	17.7886	4.15288	0.000538926	0.0254294	A02	15670654	15671462	-	504	-	-	gi|685274927|ref|XP_009128447.1| PREDICTED: uncharacterized protein LOC103853278 [Brassica rapa] gi|923527109|ref|XP_013686446.1| PREDICTED: metallothiol transferase FosB [Brassica napus]
BraA03g057900.3C	87.7191	7.17586	168.262	23.4484	4.55142	1.70772e-12	2.49811e-09	A03	30477356	30477722	-	294	-	-	gi|685294622|ref|XP_009138192.1| PREDICTED: uncharacterized protein LOC103862240 [Brassica rapa]
BraA05g026410.3C	50.7021	7.23106	94.1732	13.0234	3.70304	8.34223e-08	2.87136e-05	A05	19895457	19903153	+	1185	GO:0005515;	K11462	gi|685309975|ref|XP_009145589.1| PREDICTED: polycomb group protein FERTILIZATION-INDEPENDENT ENDOSPERM-like [Brassica rapa]
BraA03g021820.3C	18.7505	7.32892	30.172	4.11684	2.04154	0.0229558	0.27525	A03	10431021	10433891	-	1563	-	K15015	gi|685285132|ref|XP_009133472.1| PREDICTED: vacuolar amino acid transporter 1-like [Brassica rapa] gi|923544669|ref|XP_013734488.1| PREDICTED: vacuolar amino acid transporter 1-like [Brassica napus] gi|674897507|emb|CDY35425.1| BnaA03g19350D [Brassica napus]
BraA06g000880.3C	27.5772	7.35843	47.796	6.49541	2.69942	0.0138854	0.206179	A06	588519	588959	-	441	-	-	gi|685313908|ref|XP_009147549.1| PREDICTED: uncharacterized protein LOC103871077 [Brassica rapa] gi|685313910|ref|XP_009147550.1| PREDICTED: uncharacterized protein LOC103871077 [Brassica rapa]
BraA02g015220.3C	167.197	7.3597	327.033	44.4357	5.47365	0.00915344	0.160119	A02	7941220	7941776	+	480	GO:0008168;	-	gi|923880863|ref|XP_013712658.1| PREDICTED: salicylate/benzoate carboxyl methyltransferase-like isoform X2 [Brassica napus]
BraA09g031790.3C	20.9254	7.367	34.4838	4.68085	2.22677	0.00884891	0.157249	A09	24668860	24670655	-	1101	GO:0006629;GO:0008152;GO:0016042;GO:0016787;	-	gi|685384478|ref|XP_009124380.1| PREDICTED: patatin-like phospholipase domain-containing protein 4 [Brassica rapa]
BraA03g045130.3C	17.7259	7.39825	28.0535	3.79192	1.92293	0.0300217	0.318238	A03	22766342	22767489	-	804	-	-	gi|685292283|ref|XP_009137080.1| PREDICTED: LOW QUALITY PROTEIN: methylesterase 10 [Brassica rapa]
BraA06g013190.3C	28.2289	7.40808	49.0496	6.6211	2.72707	0.000501515	0.0241857	A06	6955319	6956575	-	771	-	K13464	gi|923657648|ref|XP_013646598.1| PREDICTED: protein TIFY 11A-like [Brassica napus] gi|923657847|ref|XP_013646656.1| PREDICTED: protein TIFY 11A-like [Brassica napus]
BraA04g026420.3C	17.2992	7.40935	27.1891	3.66956	1.87561	0.0363552	0.349984	A04	18800608	18801647	+	822	-	K02069	gi|685301893|ref|XP_009141648.1| PREDICTED: protein ALUMINUM SENSITIVE 3 [Brassica rapa]
BraA01g001210.3C	20.899	7.42093	34.377	4.63244	2.21177	0.0088717	0.157307	A01	592119	593284	+	918	GO:0003677;	K09422	gi|685256276|ref|XP_009133189.1| PREDICTED: transcription factor RAX3 isoform X1 [Brassica rapa] gi|923918883|ref|XP_013728805.1| PREDICTED: transcription factor RAX3-like isoform X1 [Brassica napus]
BraA08g032570.3C	16.964	7.42775	26.5002	3.56773	1.83501	0.0414575	0.375132	A08	21631044	21632264	-	1038	GO:0003677;	K09422	gi|685350643|ref|XP_009110822.1| PREDICTED: transcription repressor MYB6-like [Brassica rapa]
BraA01g023770.3C	45.5765	7.43632	83.7167	11.2578	3.49285	0.000200533	0.0128944	A01	13673348	13674535	+	1032	GO:0006508;GO:0008234;	K01365	gi|685262692|ref|XP_009151947.1| PREDICTED: zingipain-2 [Brassica rapa] gi|923510843|ref|XP_013745093.1| PREDICTED: zingipain-2-like [Brassica napus] gi|674950433|emb|CDX83079.1| BnaA01g20790D [Brassica napus]
BraA08g005070.3C	26.2068	7.459	44.9545	6.02688	2.59141	0.0493615	0.412222	A08	3785613	3786245	-	633	GO:0008270;	-	gi|685341468|ref|XP_009107420.1| PREDICTED: pentatricopeptide repeat-containing protein At1g47580, chloroplastic isoform X2 [Brassica rapa]
BraA04g022180.3C	26.2222	7.4774	44.9669	6.01371	2.58826	0.00876978	0.156194	A04	16478572	16480406	+	1053	GO:0006807;GO:0016810;	K01501	gi|687568408|ref|NP_001288810.1| nitrilase 2-like [Brassica rapa] gi|923648159|ref|XP_013643547.1| PREDICTED: nitrilase 2-like [Brassica napus] gi|923834013|ref|XP_013698556.1| PREDICTED: nitrilase 2-like [Brassica napus] gi|121550799|gb|ABM55734.1| nitrilase 2 [Brassica rapa]
BraA01g021260.3C	23.4822	7.51119	39.4531	5.25258	2.39303	0.00335467	0.087708	A01	11585798	11588845	+	1530	GO:0003824;GO:0008483;GO:0030170;	K19562	gi|923884292|ref|XP_013713808.1| PREDICTED: bifunctional dethiobiotin synthetase/7,8-diamino-pelargonic acid aminotransferase, mitochondrial-like [Brassica napus]
BraA01g030710.3C	34.5591	7.52531	61.593	8.18477	3.03294	4.4758e-05	0.00416807	A01	20693449	20694466	-	531	-	-	gi|685264103|ref|XP_009108056.1| PREDICTED: protein LIGHT-DEPENDENT SHORT HYPOCOTYLS 4-like [Brassica rapa]
BraA05g037020.3C	44.7814	7.52959	82.0333	10.8948	3.44556	9.42118e-07	0.00020544	A05	25635806	25638579	-	2271	-	-	gi|685312709|ref|XP_009146927.1| PREDICTED: uncharacterized protein LOC103870541 [Brassica rapa]
BraA07g014480.3C	117.988	7.548	228.428	30.2633	4.9195	1.55997e-10	1.33579e-07	A07	13174682	13175733	-	558	-	K18162	gi|923820776|ref|XP_013694047.1| PREDICTED: putative methyltransferase At1g22800 [Brassica napus]
BraA01g023500.3C	17.23	7.60049	26.8595	3.53392	1.82127	0.0446092	0.390169	A01	13410056	13411557	-	297	-	-	-
BraA02g005050.3C	26.0637	7.6219	44.5054	5.83915	2.54576	0.00143203	0.0505792	A02	2434337	2436034	-	1140	GO:0016020;GO:0016021;GO:0022857;	-	gi|685269850|ref|XP_009125930.1| PREDICTED: WAT1-related protein At5g13670-like [Brassica rapa]
BraA01g014010.3C	31.8017	7.65141	55.952	7.31264	2.87039	0.000159746	0.0107853	A01	7395860	7396576	-	534	-	-	gi|685259751|ref|XP_009137005.1| PREDICTED: RING-H2 finger protein ATL81 [Brassica rapa] gi|685259753|ref|XP_009137009.1| PREDICTED: RING-H2 finger protein ATL81 [Brassica rapa] gi|685259755|ref|XP_009137015.1| PREDICTED: RING-H2 finger protein ATL81 [Brassica rapa] gi|923508789|ref|XP_013738508.1| PREDICTED: RING-H2 finger protein ATL81 [Brassica napus] gi|674888553|emb|CDY44098.1| BnaA01g13060D…
BraA05g012860.3C	47.7887	7.67409	87.9032	11.4545	3.51785	3.17769e-05	0.00322435	A05	7011962	7015388	+	1536	GO:0004553;GO:0005975;	K01188	gi|674920995|emb|CDY12153.1| BnaC04g11830D [Brassica napus]
BraA03g019730.3C	20.9377	7.69152	34.184	4.44437	2.15198	0.0125977	0.195268	A03	9366190	9367062	-	873	-	-	gi|685284604|ref|XP_009133207.1| PREDICTED: uncharacterized protein LOC103857736 [Brassica rapa]
BraA06g038920.3C	26.7675	7.70661	45.8283	5.94663	2.57207	0.0421906	0.378313	A06	25972133	25972645	-	513	GO:0003700;GO:0006355;	-	gi|685325199|ref|XP_009152133.1| PREDICTED: ABSCISIC ACID-INSENSITIVE 5-like protein 7 [Brassica rapa] gi|674884430|emb|CDY48072.1| BnaA06g33560D [Brassica napus]
BraA08g024480.3C	31.056	7.71645	54.3955	7.04929	2.81748	0.000219062	0.0138076	A08	17866921	17867526	+	333	GO:0003677;GO:0006355;	-	gi|674943083|emb|CDX90132.1| BnaA08g18520D [Brassica napus]
BraA02g031490.3C	31.2822	7.72501	54.8394	7.09894	2.8276	0.000480241	0.0233854	A02	21533247	21534039	-	471	GO:0003677;	-	gi|922423274|ref|XP_013617646.1| PREDICTED: transcription repressor KAN1-like [Brassica oleracea var. oleracea]
BraA03g015110.3C	20.0484	7.7845	32.3122	4.15084	2.0534	0.0252868	0.289586	A03	6728284	6732024	+	873	GO:0005515;	-	gi|685283280|ref|XP_009132549.1| PREDICTED: F-box protein PP2-A14 [Brassica rapa]
BraA03g013160.3C	51.9078	7.82257	95.9931	12.2713	3.61722	0.00017204	0.0114611	A03	5727013	5728330	-	978	-	-	gi|685282839|ref|XP_009132344.1| PREDICTED: E3 ubiquitin-protein ligase At4g11680-like [Brassica rapa]
BraA03g018560.3C	48.4542	7.87349	89.035	11.3082	3.4993	0.0420731	0.378066	A03	8692186	8695113	-	1398	-	-	gi|685284269|ref|XP_009133034.1| PREDICTED: O-acyltransferase WSD1-like [Brassica rapa]
BraA02g001530.3C	19.0995	7.87506	30.324	3.85063	1.9451	0.0255326	0.291228	A02	784267	786479	-	1428	GO:0046856;	-	gi|685269127|ref|XP_009125583.1| PREDICTED: type I inositol 1,4,5-trisphosphate 5-phosphatase CVP2-like [Brassica rapa]
BraA06g010150.3C	35.8589	7.87808	63.8398	8.10347	3.01854	4.68526e-05	0.00429478	A06	5498194	5500683	+	1578	GO:0016021;	-	gi|685316384|ref|XP_009148799.1| PREDICTED: phosphate transporter PHO1 homolog 3-like [Brassica rapa]
BraA04g025690.3C	19.9082	7.9106	31.9057	4.03329	2.01196	0.0195372	0.25153	A04	18393490	18396144	-	738	GO:0003677;	-	gi|685301727|ref|XP_009141558.1| PREDICTED: B3 domain-containing protein At2g36080 [Brassica rapa]
BraA01g015260.3C	27.5692	7.95138	47.187	5.93444	2.56911	0.000828198	0.0347388	A01	8095886	8100171	+	2856	GO:0004672;GO:0005524;GO:0006468;	-	gi|685260001|ref|XP_009138094.1| PREDICTED: serine/threonine-protein kinase CTR1 [Brassica rapa]
BraA01g012110.3C	47.6261	7.97564	87.2765	10.9429	3.45192	0.0367527	0.351584	A01	6289791	6293206	-	1959	-	-	gi|685259243|ref|XP_009134704.1| PREDICTED: G-type lectin S-receptor-like serine/threonine-protein kinase B120 [Brassica rapa]
BraA02g010710.3C	26.6517	7.98975	45.3136	5.67147	2.50372	0.0217657	0.267964	A02	5239346	5240471	+	819	GO:0003677;	K09422	gi|923556621|ref|XP_013738383.1| PREDICTED: transcription factor MYB59-like isoform X1 [Brassica napus]
BraA07g031650.3C	45.6572	8.04623	83.2683	10.3487	3.37138	1.51567e-06	0.000314864	A07	22976693	22977990	+	333	GO:0008429;GO:0009909;GO:0048573;	K16223	gi|685335520|ref|XP_009105152.1| PREDICTED: protein TWIN SISTER of FT-like [Brassica rapa] gi|261873787|gb|ACY03405.1| flowering locus T [Brassica napus] gi|674925936|emb|CDY07452.1| BnaA07g25310D [Brassica napus]
BraA08g021250.3C	36.3111	8.05479	64.5673	8.01601	3.00289	0.0273814	0.303215	A08	16109625	16110811	-	663	GO:0003677;GO:0006355;GO:0043565;	K09338	gi|923685721|ref|XP_013655024.1| PREDICTED: homeobox-leucine zipper protein ATHB-40-like [Brassica napus] gi|674908234|emb|CDY24769.1| BnaA08g15410D [Brassica napus]
BraA08g009340.3C	35.5733	8.12442	63.0221	7.75712	2.95552	6.55589e-05	0.00553279	A08	8259671	8262672	+	1149	GO:0004672;GO:0004713;GO:0006468;	-	gi|922522353|ref|XP_013595252.1| PREDICTED: cysteine-rich receptor-like protein kinase 10 [Brassica oleracea var. oleracea]
BraA06g020830.3C	24.3031	8.12539	40.4808	4.98201	2.31673	0.00378222	0.0938417	A06	12098195	12100336	-	1674	-	-	gi|674934304|emb|CDX99152.1| BnaA06g18430D [Brassica napus]
BraA02g032880.3C	44.4663	8.23308	80.6996	9.80187	3.29306	8.9056e-05	0.00693255	A02	22697547	22702197	+	4020	-	-	gi|685275758|ref|XP_009128858.1| PREDICTED: protein VARIATION IN COMPOUND TRIGGERED ROOT growth response-like [Brassica rapa]
BraA10g026280.3C	38.4204	8.25148	68.5894	8.31238	3.05526	0.000249234	0.0152406	A10	17493218	17493535	+	318	-	-	gi|685378193|ref|XP_009121895.1| PREDICTED: uncharacterized protein LOC103846677 [Brassica rapa]
BraA04g031690.3C	58.937	8.25577	109.618	13.2778	3.73094	0.0291338	0.313463	A04	21451830	21453087	+	714	GO:0005779;GO:0016559;	-	gi|685303309|ref|XP_009142360.1| PREDICTED: peroxisomal membrane protein 11D [Brassica rapa]
BraA04g003390.3C	24.5933	8.26005	40.9265	4.95476	2.30881	0.00566589	0.119686	A04	2115881	2118214	+	891	-	-	gi|685297020|ref|XP_009139332.1| PREDICTED: glucan endo-1,3-beta-glucosidase, acidic isoform-like, partial [Brassica rapa]
BraA03g051250.3C	27.9667	8.2913	47.6422	5.74605	2.52257	0.00135333	0.0486096	A03	26409433	26413226	-	1962	GO:0008271;GO:0008272;GO:0015116;GO:0016020;GO:0016021;GO:0055085;GO:1902358;	K17471	gi|685289041|ref|XP_009135468.1| PREDICTED: probable sulfate transporter 3.4 [Brassica rapa]
BraA09g042250.3C	38.1898	8.33921	68.0403	8.15909	3.02841	0.00366752	0.0922346	A09	32876672	32879184	-	960	GO:0003824;	-	gi|685362963|ref|XP_009115780.1| PREDICTED: bifunctional epoxide hydrolase 2 [Brassica rapa] gi|685362965|ref|XP_009115781.1| PREDICTED: bifunctional epoxide hydrolase 2 [Brassica rapa] gi|923625003|ref|XP_013748736.1| PREDICTED: bifunctional epoxide hydrolase 2-like [Brassica napus]
BraA03g000700.3C	18.8823	8.36316	29.4015	3.5156	1.81377	0.036727	0.351584	A03	299574	299906	+	333	-	-	gi|923539215|ref|XP_013725217.1| PREDICTED: cyclin-dependent protein kinase inhibitor SMR3-like [Brassica napus]
BraA09g039600.3C	23.6319	8.41963	38.8441	4.61351	2.20587	0.00590574	0.123342	A09	30999766	31000404	-	639	-	-	gi|923712561|ref|XP_013662872.1| PREDICTED: uncharacterized protein LOC106367610 [Brassica napus] gi|923712564|ref|XP_013662873.1| PREDICTED: uncharacterized protein LOC106367611 [Brassica napus] gi|674888540|emb|CDY44155.1| BnaA09g30970D [Brassica napus]
BraA07g022770.3C	496.699	8.42295	984.975	116.939	6.86962	0.000139366	0.00978571	A07	18282623	18283736	-	1020	-	-	gi|685332702|ref|XP_009104047.1| PREDICTED: glucan endo-1,3-beta-glucosidase, acidic isoform-like [Brassica rapa]
BraA09g006230.3C	81.2262	8.43676	154.016	18.2553	4.19024	0.000324957	0.0181665	A09	3631644	3635475	+	1554	GO:0016491;GO:0055114;	K00511	gi|685260759|ref|XP_009141944.1| PREDICTED: squalene monooxygenase 1,1 [Brassica rapa]
BraA02g022900.3C	22.3846	8.4466	36.3227	4.30027	2.10443	0.0115963	0.184952	A02	13422887	13423213	+	327	GO:0009733;	K14488	gi|685274153|ref|XP_009128112.1| PREDICTED: auxin-induced protein 15A-like [Brassica rapa] gi|923536973|ref|XP_013718614.1| PREDICTED: auxin-induced protein 15A-like [Brassica napus] gi|674893752|emb|CDY39041.1| BnaA02g17300D [Brassica napus]
BraA05g031490.3C	143.06	8.52907	277.591	32.5464	5.02443	0.00650125	0.13065	A05	23022400	23024271	+	1320	-	-	gi|685311312|ref|XP_009146226.1| PREDICTED: coleoptile phototropism protein 1 [Brassica rapa] gi|923844795|ref|XP_013702005.1| PREDICTED: coleoptile phototropism protein 1-like [Brassica napus] gi|674935840|emb|CDX97684.1| BnaA05g23950D [Brassica napus]
BraA03g026210.3C	381.362	8.53462	754.189	88.3681	6.46545	0.000761186	0.0327096	A03	12961055	12962709	+	1086	GO:0006508;GO:0008234;	K16292	gi|685286255|ref|XP_009134051.1| PREDICTED: KDEL-tailed cysteine endopeptidase CEP1 [Brassica rapa]
BraA05g014940.3C	25.4425	8.57143	42.3136	4.93658	2.30351	0.00408582	0.0981828	A05	8519263	8523725	+	2805	GO:0004970;GO:0016020;	K05387	gi|685307373|ref|XP_009144398.1| PREDICTED: glutamate receptor 2.8-like [Brassica rapa]
BraA02g020690.3C	28.3313	8.59237	48.0703	5.59453	2.48402	0.0387486	0.362421	A02	12052355	12052683	+	246	GO:0004867;	-	gi|685273712|ref|XP_009127894.1| PREDICTED: proteinase inhibitor PSI-1.2 [Brassica rapa] gi|923536627|ref|XP_013717790.1| PREDICTED: proteinase inhibitor PSI-1.2-like [Brassica napus]
BraA03g045630.3C	21.9036	8.62663	35.1805	4.07813	2.02791	0.0153078	0.219001	A03	23066964	23067468	-	396	GO:0006869;GO:0008289;	-	gi|674942983|emb|CDX90642.1| BnaA03g41390D [Brassica napus]
BraA05g018010.3C	66.7028	8.6279	124.778	14.4621	3.85421	2.56631e-06	0.000457351	A05	11017221	11020569	+	2283	GO:0004672;GO:0005524;GO:0006468;	-	gi|685308596|ref|XP_009144962.1| PREDICTED: probable LRR receptor-like serine/threonine-protein kinase At1g51860 [Brassica rapa]
BraA08g004000.3C	20.0293	8.63774	31.4209	3.63763	1.863	0.028893	0.311866	A08	2892443	2893925	+	762	GO:0004672;GO:0005524;GO:0006468;	K08269	gi|674916687|emb|CDY16481.1| BnaA08g02860D [Brassica napus]
BraA09g036590.3C	31.613	8.71134	54.5147	6.25791	2.64568	0.000420475	0.021271	A09	28979860	28981679	-	855	-	-	gi|685357978|ref|XP_009113702.1| PREDICTED: uncharacterized protein LOC103838987 isoform X2 [Brassica rapa] gi|923711163|ref|XP_013662485.1| PREDICTED: uncharacterized protein LOC106367291 [Brassica napus]
BraA06g009900.3C	38.0855	8.71261	67.4583	7.74261	2.95282	0.0221388	0.270225	A06	5362972	5364719	-	1143	-	-	gi|674935467|emb|CDX98118.1| BnaA06g08690D [Brassica napus]
BraA09g064300.3C	33.5386	8.76226	58.315	6.65524	2.73449	0.000689949	0.0302406	A09	44152180	44153425	-	657	GO:0003924;GO:0005525;	K07904	gi|685369448|ref|XP_009118574.1| PREDICTED: ras-related protein RABA5e [Brassica rapa]
BraA03g034370.3C	34.6931	8.78495	60.6012	6.89831	2.78624	0.000143595	0.00994344	A03	16991866	16992237	-	372	-	-	gi|685288330|ref|XP_009135115.1| PREDICTED: cyclin-dependent protein kinase inhibitor SMR1-like [Brassica rapa]
BraA07g038000.3C	22.308	8.83617	35.7798	4.04925	2.01765	0.0149652	0.215985	A07	26233849	26237438	-	1794	GO:0009058;GO:0016844;	K01757	gi|565488125|ref|XP_006301702.1| hypothetical protein CARUB_v10022158mg, partial [Capsella rubella] gi|482570412|gb|EOA34600.1| hypothetical protein CARUB_v10022158mg, partial [Capsella rubella]
BraA10g016780.3C	33.5762	8.86567	58.2867	6.57442	2.71686	0.000252346	0.0153011	A10	12804613	12806746	+	1419	GO:0004672;GO:0005524;GO:0006468;	-	gi|685374302|ref|XP_009120401.1| PREDICTED: calmodulin-binding receptor-like cytoplasmic kinase 1 isoform X1 [Brassica rapa]
BraA02g024030.3C	28.8899	8.91533	48.8645	5.48095	2.45443	0.00147292	0.0515565	A02	14257292	14258505	-	927	GO:0016491;GO:0055114;	K05933	gi|923536854|ref|XP_013718322.1| PREDICTED: 1-aminocyclopropane-1-carboxylate oxidase 5 [Brassica napus] gi|674894489|emb|CDY38352.1| BnaA02g18450D [Brassica napus]
BraA09g032720.3C	20.4837	8.93928	32.0281	3.58286	1.84111	0.0291951	0.313829	A09	25408884	25409147	-	264	-	-	gi|922463591|ref|XP_013632556.1| PREDICTED: uncharacterized mitochondrial protein AtMg00310-like [Brassica oleracea var. oleracea]
BraA04g025190.3C	20.2928	9.01415	31.5715	3.50243	1.80836	0.0310637	0.323372	A04	18116231	18116794	+	438	-	-	gi|685301609|ref|XP_009141498.1| PREDICTED: uncharacterized protein LOC103865460 [Brassica rapa] gi|674892368|emb|CDY40461.1| BnaA04g20560D [Brassica napus]
BraA10g028230.3C	21.9428	9.08806	34.7975	3.82892	1.93694	0.0196428	0.252146	A10	18329309	18329644	-	336	-	-	gi|685378787|ref|XP_009122139.1| PREDICTED: uncharacterized protein LOC103846883 [Brassica rapa] gi|923888437|ref|XP_013715463.1| PREDICTED: uncharacterized protein LOC106419250 [Brassica napus]
BraA07g006480.3C	37.4988	9.16692	65.8307	7.18134	2.84425	6.27867e-05	0.0053633	A07	6148942	6155792	-	2619	-	-	gi|685366216|ref|XP_009117174.1| PREDICTED: putative ribonuclease H protein At1g65750 [Brassica rapa]
BraA01g009720.3C	28.471	9.18689	47.755	5.19817	2.378	0.00203174	0.0634612	A01	4923665	4924915	+	1164	GO:0005215;GO:0016021;	-	gi|685258519|ref|XP_009131523.1| PREDICTED: probable purine permease 10 [Brassica rapa]
BraA03g058700.3C	21.954	9.20927	34.6987	3.7678	1.91372	0.0177781	0.239904	A03	31089526	31092605	-	723	GO:0003700;GO:0005634;GO:0006355;	K09264	gi|685294777|ref|XP_009138271.1| PREDICTED: agamous-like MADS-box protein AGL16 [Brassica rapa] gi|923528535|ref|XP_013690063.1| PREDICTED: agamous-like MADS-box protein AGL16 [Brassica napus] gi|923556657|ref|XP_013738394.1| PREDICTED: agamous-like MADS-box protein AGL16 [Brassica napus] gi|674883164|emb|CDY49287.1| BnaA03g51000D [Brassica napus]
BraA06g029880.3C	21.5547	9.44149	33.6678	3.56594	1.83428	0.0256565	0.291977	A06	20650048	20652557	-	1455	GO:0003677;GO:0005524;	K17681	gi|674903823|emb|CDY29229.1| BnaA06g25280D [Brassica napus]
BraA10g028440.3C	25.2602	9.58599	40.9343	4.27022	2.09431	0.00836285	0.151811	A10	18396125	18397600	+	1476	GO:0003333;GO:0015171;GO:0016020;	-	gi|685378836|ref|XP_009122163.1| PREDICTED: polyamine transporter RMV1 [Brassica rapa]
BraA02g006200.3C	22.6453	9.58599	35.7046	3.72466	1.89711	0.0205433	0.258878	A02	2943692	2944824	-	960	-	-	gi|685270104|ref|XP_009126068.1| PREDICTED: proline-rich extensin-like protein EPR1 [Brassica rapa]
BraA09g065550.3C	22.1909	9.62835	34.7535	3.6095	1.8518	0.0222258	0.270751	A09	44729448	44730753	+	732	GO:0005515;	K00799	gi|685369826|ref|XP_009118738.1| PREDICTED: glutathione S-transferase F4-like [Brassica rapa] gi|923703522|ref|XP_013660312.1| PREDICTED: glutathione S-transferase F4-like [Brassica napus]
BraA01g007320.3C	83.4434	9.65103	157.236	16.2921	4.0261	1.45708e-10	1.27888e-07	A01	3498769	3500084	+	780	GO:0016021;	-	gi|685257794|ref|XP_009127829.1| PREDICTED: tetraspanin-9 [Brassica rapa] gi|923505938|ref|XP_013688996.1| PREDICTED: tetraspanin-9-like [Brassica napus] gi|674904793|emb|CDY28187.1| BnaA01g06620D [Brassica napus]
BraA09g019660.3C	42.5623	9.67957	75.445	7.79425	2.96241	0.00504474	0.111937	A09	12649082	12650336	+	660	-	-	gi|674900016|emb|CDY32961.1| BnaA09g16320D [Brassica napus]
BraA05g032680.3C	62.8331	9.73875	115.927	11.9037	3.57334	0.000486614	0.0235642	A05	23651386	23651983	+	519	-	-	gi|685311620|ref|XP_009146374.1| PREDICTED: CASP-like protein ARALYDRAFT_478855 [Brassica rapa]
BraA10g023540.3C	37.8025	9.8701	65.7349	6.66	2.73552	0.0133151	0.201061	A10	16313519	16314517	+	999	GO:0008152;GO:0016787;	-	gi|685377225|ref|XP_009121518.1| PREDICTED: probable carboxylesterase 17 [Brassica rapa]
BraA06g032680.3C	25.5432	9.98763	41.0988	4.11497	2.04088	0.0111739	0.181365	A06	22406295	22412039	-	2442	-	K01115	gi|685322454|ref|XP_009151064.1| PREDICTED: phospholipase D zeta [Brassica rapa] gi|685322457|ref|XP_009151065.1| PREDICTED: phospholipase D zeta [Brassica rapa] gi|685322459|ref|XP_009151066.1| PREDICTED: phospholipase D zeta [Brassica rapa] gi|685322461|ref|XP_009151067.1| PREDICTED: phospholipase D zeta [Brassica rapa]
BraA07g020620.3C	28.3138	9.99446	46.6331	4.6659	2.22216	0.00337514	0.0879811	A07	17107221	17107523	+	303	-	-	gi|685268232|ref|XP_009125193.1| PREDICTED: uncharacterized protein LOC103850227 [Brassica rapa] gi|674965261|emb|CDX67504.1| BnaA07g15440D [Brassica napus]
BraA06g016680.3C	37.8365	10.0133	65.6596	6.55722	2.71308	0.00132811	0.0480748	A06	9147767	9150489	+	1539	GO:0005509;GO:0030247;	-	gi|923644289|ref|XP_013642310.1| PREDICTED: wall-associated receptor kinase 1-like [Brassica napus]
BraA03g021460.3C	121.584	10.0149	233.154	23.2807	4.54106	3.68676e-05	0.0035559	A03	10260772	10265926	+	1758	-	-	gi|923544750|ref|XP_013734514.1| PREDICTED: protein NRT1/ PTR FAMILY 5.1-like isoform X1 [Brassica napus]
BraA02g007970.3C	33.5189	10.0459	56.992	5.67319	2.50416	0.000522461	0.0248882	A02	3778958	3780475	-	1197	GO:0004190;GO:0006508;	-	gi|685270559|ref|XP_009126299.1| PREDICTED: basic 7S globulin 2-like [Brassica rapa]
BraA05g007030.3C	51.1161	10.0643	92.168	9.15796	3.19503	1.7771e-06	0.000346614	A05	3581135	3581879	+	588	-	-	gi|685305290|ref|XP_009143370.1| PREDICTED: protein LURP-one-related 8 [Brassica rapa] gi|923635440|ref|XP_013752214.1| PREDICTED: protein LURP-one-related 8-like [Brassica napus]
BraA07g002620.3C	26.0416	10.0852	41.998	4.16433	2.05808	0.00765567	0.144736	A07	2006365	2007346	+	660	-	-	gi|685328065|ref|XP_009102280.1| PREDICTED: protein SHI RELATED SEQUENCE 4 isoform X2 [Brassica rapa]
BraA03g065120.3C	33.3773	10.1125	56.6422	5.60123	2.48574	0.0336143	0.336721	A03	37540551	37543531	+	2463	GO:0004672;GO:0005524;GO:0006468;	-	gi|685385257|ref|XP_009124626.1| PREDICTED: G-type lectin S-receptor-like serine/threonine-protein kinase At1g61360 [Brassica rapa]
BraA06g028630.3C	29.1469	10.1198	48.1741	4.76041	2.25108	0.00486402	0.109398	A06	19845669	19846760	+	1092	-	-	gi|685321189|ref|XP_009150599.1| PREDICTED: rho GTPase-activating protein gacU-like [Brassica rapa]
BraA09g015600.3C	146.342	10.1548	282.529	27.8222	4.79816	0.0438636	0.386926	A09	9300628	9301418	+	612	GO:0004857;	-	gi|685356263|ref|XP_009113050.1| PREDICTED: 21 kDa protein [Brassica rapa]
BraA02g008710.3C	28.4506	10.2635	46.6378	4.54405	2.18398	0.00394676	0.0963579	A02	4114854	4115825	+	798	GO:0016036;	-	gi|685270793|ref|XP_009126426.1| PREDICTED: SPX domain-containing protein 1 [Brassica rapa]
BraA03g030540.3C	134.503	10.2648	258.74	25.2067	4.65573	0.00819672	0.150169	A03	15331561	15332641	+	861	-	-	gi|685287370|ref|XP_009134619.1| PREDICTED: hypersensitive-induced response protein 3-like [Brassica rapa] gi|923548109|ref|XP_013735650.1| PREDICTED: hypersensitive-induced response protein 3-like [Brassica napus] gi|674941505|emb|CDX91951.1| BnaC03g32530D [Brassica napus] gi|674959590|emb|CDX74295.1| BnaA03g27520D [Brassica napus]
BraA05g017890.3C	26.2828	10.3023	42.2633	4.10231	2.03644	0.039933	0.368551	A05	10885576	10887937	-	1737	-	-	gi|685308341|ref|XP_009144860.1| PREDICTED: protein CHUP1, chloroplastic [Brassica rapa] gi|685308344|ref|XP_009144861.1| PREDICTED: protein CHUP1, chloroplastic [Brassica rapa]
BraA01g044790.3C	25.2041	10.3088	40.0994	3.88981	1.9597	0.0119038	0.188507	A01	29475500	29478516	-	2238	-	-	gi|685385804|ref|XP_009124817.1| PREDICTED: uncharacterized protein LOC103849857 [Brassica rapa]
BraA07g033830.3C	30.8261	10.326	51.3263	4.9706	2.31342	0.00182855	0.0598843	A07	24125823	24127481	-	1296	-	-	gi|685336196|ref|XP_009105428.1| PREDICTED: piriformospora indica-insensitive protein 2 [Brassica rapa]
BraA01g040230.3C	42.4155	10.3686	74.4624	7.1815	2.84429	4.7263e-05	0.0043099	A01	27133214	27134442	+	486	GO:0019825;GO:0020037;	-	gi|685267034|ref|XP_009122826.1| PREDICTED: non-symbiotic hemoglobin 2 [Brassica rapa] gi|923639940|ref|XP_013640883.1| PREDICTED: non-symbiotic hemoglobin 2 [Brassica napus] gi|923656991|ref|XP_013646414.1| PREDICTED: non-symbiotic hemoglobin 2 [Brassica napus]
BraA05g000900.3C	328.912	10.3978	647.427	62.2655	5.96036	0.000430899	0.0215499	A05	550002	551935	+	1563	GO:0005506;GO:0016705;GO:0020037;GO:0055114;	-	gi|685303734|ref|XP_009142578.1| PREDICTED: cytochrome P450 734A1 [Brassica rapa]
BraA10g002240.3C	29.6993	10.415	48.9837	4.7032	2.23364	0.00273503	0.0770638	A10	1174542	1176237	+	936	-	-	gi|685371383|ref|XP_009119374.1| PREDICTED: uncharacterized protein LOC103844324 [Brassica rapa]
BraA08g025660.3C	31.1177	10.476	51.7594	4.94074	2.30473	0.00194624	0.0619481	A08	18490436	18491713	-	900	GO:0016021;	K04710	gi|674896749|emb|CDY36083.1| BnaA08g19650D [Brassica napus]
BraA09g021160.3C	58.4517	10.5552	106.348	10.0754	3.33277	0.0486403	0.409415	A09	13757111	13758330	-	1059	-	-	gi|685358391|ref|XP_009113869.1| PREDICTED: uncharacterized protein LOC103839131 isoform X1 [Brassica rapa]
BraA03g030530.3C	35.1043	10.5852	59.6234	5.63273	2.49383	0.0010063	0.040147	A03	15327137	15329980	+	1572	GO:0003993;	K13024	gi|685287367|ref|XP_009134618.1| PREDICTED: inositol hexakisphosphate and diphosphoinositol-pentakisphosphate kinase 2 [Brassica rapa]
BraA09g030000.3C	28.0265	10.6061	45.447	4.28498	2.09929	0.00572182	0.120389	A09	21858138	21859217	-	1080	GO:0005515;	-	gi|922564870|ref|XP_013610704.1| PREDICTED: F-box/kelch-repeat protein At3g04660-like [Brassica oleracea var. oleracea]
BraA02g004140.3C	22.0357	10.6232	33.4482	3.14859	1.6547	0.0435292	0.385585	A02	2017557	2021427	+	1200	-	-	gi|685269663|ref|XP_009125830.1| PREDICTED: pollen-specific protein SF21-like [Brassica rapa] gi|674872663|emb|CDY61438.1| BnaA02g34950D [Brassica napus]
BraA10g004960.3C	26.9275	10.6301	43.2249	4.06628	2.02371	0.0449	0.391338	A10	2655819	2657161	-	1209	GO:0008970;	-	gi|685370682|ref|XP_009119078.1| PREDICTED: phospholipase A1-IIalpha [Brassica rapa]
BraA08g035320.3C	23.2308	10.6331	35.8285	3.36953	1.75255	0.0439288	0.387111	A08	22714390	22715746	-	915	-	-	gi|685351430|ref|XP_009111149.1| PREDICTED: uncharacterized protein LOC103836609 [Brassica rapa]
BraA03g043320.3C	63.4666	10.6896	116.244	10.8745	3.44288	1.41661e-07	4.40127e-05	A03	21820944	21821739	+	447	-	-	gi|685290748|ref|XP_009136334.1| PREDICTED: ubiquitin-conjugating enzyme E2 29-like [Brassica rapa] gi|923601249|ref|XP_013741197.1| PREDICTED: ubiquitin-conjugating enzyme E2 29-like [Brassica napus] gi|674931245|emb|CDY02238.1| BnaA03g39290D [Brassica napus]
BraA01g039930.3C	38.0468	10.7037	65.39	6.10912	2.61096	0.000198946	0.0128158	A01	26873223	26873774	+	552	-	-	gi|923884798|ref|XP_013713960.1| PREDICTED: RING-H2 finger protein ATL72-like [Brassica napus]
BraA01g028550.3C	23.5343	10.7365	36.3321	3.38398	1.75872	0.0285714	0.310077	A01	18726732	18732144	-	2826	GO:0003824;GO:0005524;GO:0046872;	-	gi|685263330|ref|XP_009104043.1| PREDICTED: uncharacterized protein LOC103830077 isoform X2 [Brassica rapa]
BraA04g013420.3C	107.162	10.831	203.493	18.788	4.23174	1.16066e-11	1.31446e-08	A04	10529574	10533104	+	1944	GO:0004672;GO:0005524;GO:0006468;	-	gi|685298532|ref|XP_009140044.1| PREDICTED: LOW QUALITY PROTEIN: probable receptor-like protein kinase At1g67000 [Brassica rapa]
BraA03g013360.3C	34.5682	10.8482	58.2882	5.3731	2.42575	0.00163482	0.0551623	A03	5823213	5824207	+	918	GO:0004672;GO:0005524;GO:0006468;	K08867	gi|674896088|emb|CDY36754.1| BnaA03g11320D [Brassica napus]
BraA06g033020.3C	80.4787	10.864	150.093	13.8156	3.78823	0.00330816	0.0869985	A06	22603492	22606584	+	2874	GO:0004672;GO:0005515;GO:0005524;GO:0006468;	K00924	gi|685322583|ref|XP_009151111.1| PREDICTED: receptor-like protein kinase 5 [Brassica rapa]
BraA05g036560.3C	33.7009	10.9727	56.4291	5.14269	2.36252	0.00440039	0.103033	A05	25460563	25462229	+	915	-	-	gi|685312607|ref|XP_009146872.1| PREDICTED: heme-binding-like protein At3g10130, chloroplastic [Brassica rapa]
BraA07g042480.3C	26.184	10.974	41.3941	3.77203	1.91534	0.0175209	0.238051	A07	28420899	28429714	+	2919	GO:0005515;GO:0007165;	-	gi|685339553|ref|XP_009106682.1| PREDICTED: putative disease resistance protein At4g11170 isoform X1 [Brassica rapa] gi|685339559|ref|XP_009106683.1| PREDICTED: putative disease resistance protein At4g11170 isoform X2 [Brassica rapa]
BraA01g013910.3C	29.9087	11.0393	48.778	4.41858	2.14358	0.00418181	0.0997385	A01	7353938	7356466	-	1782	GO:0004672;GO:0006468;	-	gi|685259712|ref|XP_009136787.1| PREDICTED: cysteine-rich receptor-like protein kinase 24 isoform X2 [Brassica rapa]
BraA08g024450.3C	50.1774	11.0975	89.2573	8.043	3.00773	1.40914e-05	0.00173276	A08	17844257	17845790	+	1059	GO:0005215;GO:0016021;	-	gi|685347894|ref|XP_009109745.1| PREDICTED: purine permease 1 [Brassica rapa] gi|674943087|emb|CDX90136.1| BnaA08g18480D [Brassica napus]
BraA09g002070.3C	77.4741	11.1056	143.843	12.9522	3.69513	0.00851665	0.153335	A09	1247623	1253201	-	4143	GO:0003824;GO:0005506;GO:0009055;GO:0016491;GO:0016614;GO:0046872;GO:0050660;GO:0051536;GO:0051537;GO:0055114;	K00106	gi|674911034|emb|CDY22032.1| BnaA09g00610D [Brassica napus]
BraA05g041920.3C	24.0259	11.1202	36.9317	3.32113	1.73167	0.0360289	0.348987	A05	28087083	28088579	-	1410	GO:0016747;	K18858	gi|685278852|ref|XP_009130368.1| PREDICTED: (Z)-3-hexen-1-ol acetyltransferase-like [Brassica rapa]
BraA08g002230.3C	35.7747	11.127	60.4225	5.43024	2.44102	0.0379354	0.357731	A08	1588748	1589341	-	438	GO:0009522;GO:0009538;GO:0015979;	K02695	gi|685340734|ref|XP_009107145.1| PREDICTED: photosystem I reaction center subunit VI, chloroplastic-like [Brassica rapa] gi|922442663|ref|XP_013625996.1| PREDICTED: photosystem I reaction center subunit VI, chloroplastic [Brassica oleracea var. oleracea]
BraA07g016600.3C	78.6111	11.1951	146.027	13.0439	3.7053	0.00421226	0.100255	A07	14576694	14578267	+	1497	GO:0005506;GO:0016705;GO:0020037;GO:0055114;	-	gi|685331141|ref|XP_009103432.1| PREDICTED: cytochrome P450 81D1-like isoform X1 [Brassica rapa]
BraA01g029340.3C	38.3953	11.1963	65.5942	5.85853	2.55054	0.00909487	0.159492	A01	19360526	19363588	+	2085	GO:0004672;GO:0004713;GO:0005524;GO:0006468;	-	gi|685385367|ref|XP_009124659.1| PREDICTED: putative G-type lectin S-receptor-like serine/threonine-protein kinase At1g61610 [Brassica rapa]
BraA09g058240.3C	23.6999	11.2105	36.1893	3.22817	1.69072	0.0333894	0.335928	A09	41346869	41347695	-	672	-	-	gi|685367580|ref|XP_009117762.1| PREDICTED: uncharacterized protein LOC103842848 [Brassica rapa]
BraA09g019290.3C	33.7538	11.2844	56.2232	4.9824	2.31684	0.00144789	0.0509587	A09	12394470	12396254	+	834	-	-	gi|685358873|ref|XP_009114056.1| PREDICTED: uncharacterized protein LOC103839296 [Brassica rapa]
BraA03g029750.3C	38.0008	11.2942	64.7074	5.72926	2.51835	0.0257989	0.292744	A03	14980175	14984044	-	2118	GO:0005216;GO:0006811;GO:0016020;GO:0055085;	K05391	gi|685287140|ref|XP_009134501.1| PREDICTED: putative cyclic nucleotide-gated ion channel 13 [Brassica rapa]
BraA05g007180.3C	24.8478	11.308	38.3876	3.39472	1.76329	0.0239183	0.281597	A05	3651196	3655039	-	1638	-	K14685	gi|685305317|ref|XP_009143384.1| PREDICTED: solute carrier family 40 member 1 isoform X1 [Brassica rapa] gi|685305320|ref|XP_009143385.1| PREDICTED: solute carrier family 40 member 1 isoform X1 [Brassica rapa] gi|685305322|ref|XP_009143386.1| PREDICTED: solute carrier family 40 member 1 isoform X1 [Brassica rapa]
BraA03g015980.3C	31.3826	11.3589	51.4063	4.52562	2.17812	0.00277795	0.0777739	A03	7357622	7359118	+	1497	GO:0004672;GO:0005524;GO:0006468;	-	gi|674948885|emb|CDX84864.1| BnaA03g13660D [Brassica napus]
BraA01g033580.3C	24.3906	11.3773	37.4039	3.28757	1.71702	0.0280873	0.307239	A01	22952756	22955113	-	1383	-	-	gi|685264793|ref|XP_009111645.1| PREDICTED: magnesium transporter MRS2-3-like isoform X2 [Brassica rapa]
BraA06g011390.3C	25.5476	11.3786	39.7166	3.49046	1.80342	0.01835	0.243935	A06	6142305	6143445	+	1035	-	-	gi|685316613|ref|XP_009148919.1| PREDICTED: LOW QUALITY PROTEIN: SNF1-related protein kinase regulatory subunit gamma-like PV42a [Brassica rapa]
BraA06g006770.3C	77.6553	11.4086	143.902	12.6135	3.65689	3.94751e-09	2.19983e-06	A06	3810045	3811211	-	1167	GO:0005215;GO:0016021;	-	gi|685315353|ref|XP_009148293.1| PREDICTED: probable purine permease 16 [Brassica rapa]
BraA10g003860.3C	111.706	11.4417	211.969	18.526	4.21148	7.44168e-06	0.00103556	A10	2019536	2020857	-	963	GO:0004601;GO:0006979;GO:0020037;GO:0055114;	K00430	gi|685370924|ref|XP_009119175.1| PREDICTED: peroxidase 2-like [Brassica rapa] gi|923723055|ref|XP_013665650.1| PREDICTED: peroxidase 2-like [Brassica napus]
BraA06g016660.3C	105.519	11.4473	199.592	17.4357	4.12398	1.38417e-11	1.51861e-08	A06	9140552	9143308	+	2214	GO:0004672;GO:0005509;GO:0005524;GO:0006468;GO:0030247;	-	gi|685318397|ref|XP_009149598.1| PREDICTED: wall-associated receptor kinase 2-like [Brassica rapa] gi|923644293|ref|XP_013642312.1| PREDICTED: wall-associated receptor kinase 2-like isoform X1 [Brassica napus]
BraA09g060090.3C	56.043	11.4636	100.622	8.77753	3.13382	0.0493554	0.412222	A09	42192377	42193650	+	1143	-	-	gi|685368076|ref|XP_009117993.1| PREDICTED: uncharacterized protein LOC103843048 [Brassica rapa]
BraA09g037460.3C	33.2367	11.5146	54.9588	4.77299	2.25489	0.0233693	0.277755	A09	29587608	29587844	-	237	-	-	gi|685358279|ref|XP_009113821.1| PREDICTED: uncharacterized protein LOC103839078 [Brassica rapa] gi|923701022|ref|XP_013659657.1| PREDICTED: uncharacterized protein LOC106364678 [Brassica napus] gi|674905402|emb|CDY27578.1| BnaA09g28290D [Brassica napus]
BraA01g011270.3C	38.2928	11.5221	65.0635	5.64682	2.49744	0.0181251	0.242061	A01	5869429	5872599	+	1839	-	-	gi|685258969|ref|XP_009133482.1| PREDICTED: vacuolar-sorting receptor 7 [Brassica rapa]
BraA03g046290.3C	45.1199	11.5287	78.7111	6.82743	2.77134	0.0321771	0.329832	A03	23446794	23447036	-	243	-	-	gi|295854835|gb|ADG45874.1| UDP-glucosyltransferase [Isatis tinctoria]
BraA02g009030.3C	25.0169	11.5428	38.4911	3.33465	1.73753	0.0365616	0.350897	A02	4241028	4242117	+	654	-	-	gi|685270859|ref|XP_009126462.1| PREDICTED: protein LURP-one-related 16 [Brassica rapa] gi|923903395|ref|XP_013721905.1| PREDICTED: protein LURP-one-related 16 isoform X2 [Brassica napus] gi|674887538|emb|CDY45075.1| BnaA02g05010D [Brassica napus]
BraA10g013530.3C	57.8692	11.5967	104.142	8.98027	3.16676	0.000363389	0.0195373	A10	11026484	11027180	-	408	-	-	gi|685373291|ref|XP_009120078.1| PREDICTED: uncharacterized protein LOC103844997 [Brassica rapa]
BraA03g017630.3C	28.5463	11.6096	45.4831	3.91773	1.97002	0.0136301	0.204023	A03	8207894	8208991	+	1098	GO:0005515;	-	gi|685284023|ref|XP_009132915.1| PREDICTED: putative F-box protein At2g33200 [Brassica rapa]
BraA03g052580.3C	29.4248	11.6108	47.2389	4.06851	2.0245	0.00651697	0.130891	A03	27221413	27226399	-	954	GO:0004864;GO:0009966;GO:0043666;	K16833	gi|685293245|ref|XP_009137532.1| PREDICTED: protein phosphatase inhibitor 2-like [Brassica rapa]
BraA01g036020.3C	88.9134	11.6194	166.207	14.3043	3.83838	0.00230437	0.0693839	A01	24633020	24634388	+	615	GO:0009055;GO:0051536;	-	gi|685265451|ref|XP_009114819.1| PREDICTED: uncharacterized protein LOC103840092 [Brassica rapa]
BraA04g008600.3C	228.346	11.716	444.976	37.9802	5.24718	0.0333449	0.335821	A04	6063544	6065953	+	1377	GO:0004672;GO:0004713;GO:0005524;GO:0006468;	-	gi|674932191|emb|CDY01135.1| BnaA04g06840D [Brassica napus]
BraA06g004290.3C	26.6584	11.7768	41.54	3.52729	1.81856	0.0185577	0.245149	A06	2572240	2572941	-	702	-	-	gi|685314683|ref|XP_009147944.1| PREDICTED: ras-associated and pleckstrin homology domains-containing protein 1 [Brassica rapa]
BraA05g042020.3C	30.4047	11.8178	48.9915	4.14556	2.05157	0.00544371	0.117035	A05	28132945	28134821	-	1506	-	-	gi|685278877|ref|XP_009130380.1| PREDICTED: probable arabinosyltransferase ARAD1 [Brassica rapa]
BraA10g027690.3C	23.7711	11.8627	35.6794	3.00769	1.58865	0.0435874	0.385651	A10	18106651	18110038	-	1959	GO:0008271;GO:0008272;GO:0015116;GO:0016020;GO:0016021;GO:0055085;	K17469	gi|685378649|ref|XP_009122079.1| PREDICTED: sulfate transporter 2.1-like isoform X1 [Brassica rapa] gi|923731353|ref|XP_013668163.1| PREDICTED: sulfate transporter 2.1-like [Brassica napus] gi|674963624|emb|CDX69856.1| BnaA10g22050D [Brassica napus]
BraA07g014950.3C	41.5128	11.8897	71.1359	5.98298	2.58086	0.000166271	0.0111563	A07	13525367	13526232	-	360	GO:0005515;	-	gi|685330669|ref|XP_009103265.1| PREDICTED: membrane-anchored ubiquitin-fold protein 6-like [Brassica rapa] gi|674931913|emb|CDY01299.1| BnaA07g10720D [Brassica napus]
BraA06g024280.3C	28.8882	11.9025	45.8739	3.85412	1.9464	0.0133851	0.201425	A06	16730809	16734995	+	2862	-	-	gi|923837067|ref|XP_013699500.1| PREDICTED: uncharacterized protein LOC106403197 [Brassica napus]
BraA07g034540.3C	23.6606	11.9179	35.4032	2.97058	1.57074	0.0457856	0.394604	A07	24523142	24525830	+	954	GO:0005515;GO:0005634;GO:0006511;GO:0007275;GO:0008270;	K04506	gi|685336444|ref|XP_009105517.1| PREDICTED: E3 ubiquitin-protein ligase SINA-like 2 isoform X1 [Brassica rapa]
BraA09g062230.3C	27.7165	11.9333	43.4996	3.64522	1.86601	0.0128581	0.197387	A09	43248184	43248420	+	237	-	-	-
BraA07g026900.3C	98.2938	11.9505	184.637	15.4502	3.94956	7.12706e-11	6.95047e-08	A07	20366141	20369684	+	2733	GO:0006809;GO:0016491;GO:0020037;GO:0042128;GO:0043546;GO:0050464;GO:0055114;	K10534	gi|685334064|ref|XP_009104604.1| PREDICTED: nitrate reductase [NADH], clone PBNBR1412 [Brassica rapa]
BraA08g022730.3C	28.4442	11.9671	44.9213	3.75373	1.90832	0.0103432	0.172426	A08	16970273	16971611	-	543	GO:0005622;GO:0008270;	-	gi|685347162|ref|XP_009109512.1| PREDICTED: probable salt tolerance-like protein At1g75540 isoform X1 [Brassica rapa]
BraA09g016420.3C	28.9564	12.0185	45.8942	3.81863	1.93305	0.0124465	0.193854	A09	10106996	10107463	+	468	-	-	gi|685356495|ref|XP_009113140.1| PREDICTED: keratin, type I cytoskeletal 9-like [Brassica rapa] gi|674920298|emb|CDY12893.1| BnaA09g13810D [Brassica napus]
BraA08g027850.3C	25.1517	12.0382	38.2652	3.17865	1.66842	0.0286091	0.310309	A08	19562421	19563074	-	654	-	K17795	gi|685349161|ref|XP_009110231.1| PREDICTED: mitochondrial import inner membrane translocase subunit TIM17-1-like isoform X2 [Brassica rapa]
BraA03g018400.3C	54.861	12.0937	97.6283	8.07267	3.01305	8.87015e-05	0.0069203	A03	8629001	8630613	-	804	GO:0008061;	K01183	gi|674868795|emb|CDY65766.1| BnaA03g56430D [Brassica napus]
BraA08g024300.3C	35.7217	12.2309	59.2125	4.84123	2.27537	0.00146841	0.0514499	A08	17755211	17757889	-	945	GO:0003677;GO:0005634;	-	gi|674927191|emb|CDY05970.1| BnaA09g38100D [Brassica napus]
BraA02g032860.3C	31.4352	12.2391	50.6313	4.13683	2.04853	0.0051752	0.11377	A02	22690837	22692257	+	1077	-	-	gi|923861624|ref|XP_013706684.1| PREDICTED: disease resistance protein RPS6-like [Brassica napus] gi|674888712|emb|CDY43973.1| BnaA02g24510D [Brassica napus]
BraA09g008530.3C	35.6577	12.3821	58.9333	4.75957	2.25083	0.00136716	0.0487786	A09	4857783	4858742	+	960	-	-	gi|685354051|ref|XP_009112171.1| PREDICTED: uncharacterized protein LOC103837565 [Brassica rapa]
BraA07g008260.3C	37.034	12.5064	61.5616	4.92239	2.29936	0.037423	0.354997	A07	8312182	8317479	-	906	-	-	gi|6996255|emb|CAB75481.1| copia-like polyprotein [Arabidopsis thaliana]
BraA01g021250.3C	98.3074	12.5672	184.048	14.6451	3.87234	0.0136938	0.204667	A01	11583158	11584609	+	1452	-	-	gi|685261790|ref|XP_009147295.1| PREDICTED: UDP-glycosyltransferase 84A3-like [Brassica rapa]
BraA07g035610.3C	28.0645	12.6214	43.5075	3.44712	1.78539	0.0182769	0.243239	A07	25112903	25115084	+	630	GO:0003677;GO:0006355;GO:0043565;	K09338	gi|685337068|ref|XP_009105759.1| PREDICTED: homeobox-leucine zipper protein ATHB-X [Brassica rapa]
BraA09g062410.3C	33.6599	12.6733	54.6465	4.31194	2.10834	0.00313063	0.0844531	A09	43318285	43319676	-	1011	GO:0016757;	K18819	gi|685368858|ref|XP_009118321.1| PREDICTED: galactinol synthase 3 [Brassica rapa] gi|923890011|ref|XP_013716157.1| PREDICTED: galactinol synthase 3 [Brassica napus]
BraA07g038360.3C	42.3278	12.7036	71.9519	5.6639	2.5018	0.000251182	0.0152833	A07	26394505	26395615	-	555	-	-	gi|685338061|ref|XP_009106108.1| PREDICTED: uncharacterized endoplasmic reticulum membrane protein YGL010W isoform X1 [Brassica rapa] gi|685343516|ref|XP_009108154.1| PREDICTED: uncharacterized endoplasmic reticulum membrane protein YGL010W-like isoform X1 [Brassica rapa] gi|923676977|ref|XP_013652402.1| PREDICTED: uncharacterized endoplasmic reticulum membrane protein YGL010W-like isoform X1 [Br…
BraA01g021390.3C	33.6645	12.7344	54.5945	4.28718	2.10003	0.0275276	0.303625	A01	11701014	11701307	-	294	GO:0005622;GO:0008270;	-	gi|923737950|ref|XP_013670318.1| PREDICTED: B-box zinc finger protein 32 [Brassica napus]
BraA09g039060.3C	27.2138	12.7512	41.6764	3.26843	1.7086	0.0219416	0.268968	A09	30700815	30701350	-	192	-	-	gi|674917031|emb|CDY16224.1| BnaA09g29580D [Brassica napus]
BraA03g032430.3C	88.2007	12.7742	163.627	12.8092	3.67911	0.00553381	0.117889	A03	16091828	16094474	-	1527	GO:0005215;GO:0016020;GO:0016021;GO:0022857;GO:0022891;GO:0055085;	-	gi|923548892|ref|XP_013735921.1| PREDICTED: sugar transport protein 6-like isoform X1 [Brassica napus]
BraA09g010840.3C	45.5321	12.7969	78.2673	6.11613	2.61262	9.28278e-05	0.00714742	A09	6235682	6238124	+	1656	GO:0004672;GO:0005509;GO:0005524;GO:0006468;	K13412	gi|922569883|ref|XP_013613262.1| PREDICTED: calcium-dependent protein kinase 6 [Brassica oleracea var. oleracea] gi|922569885|ref|XP_013613263.1| PREDICTED: calcium-dependent protein kinase 6 [Brassica oleracea var. oleracea] gi|922569887|ref|XP_013613264.1| PREDICTED: calcium-dependent protein kinase 6 [Brassica oleracea var. oleracea] gi|922569889|ref|XP_013613265.1| PREDICTED: calcium-dependen…
BraA10g012680.3C	439.073	12.808	865.337	67.5624	6.07815	0.00574646	0.120722	A10	10428137	10429001	+	393	-	-	gi|685372972|ref|XP_009119983.1| PREDICTED: uncharacterized protein LOC103844912 isoform X1 [Brassica rapa] gi|922558460|ref|XP_013607323.1| PREDICTED: uncharacterized protein LOC106313933 [Brassica oleracea var. oleracea] gi|923897620|ref|XP_013719423.1| PREDICTED: uncharacterized protein LOC106423189 [Brassica napus]
BraA06g044570.3C	33.5624	12.8235	54.3013	4.23451	2.08219	0.00314954	0.0846106	A06	28962145	28964758	+	1476	GO:0003824;	K01179	gi|685327157|ref|XP_009101916.1| PREDICTED: endoglucanase 22-like [Brassica rapa]
BraA04g020300.3C	39.6288	12.9043	66.3534	5.14198	2.36232	0.00241573	0.0714064	A04	15253915	15254178	-	264	-	K03257	gi|923928995|ref|XP_013733321.1| PREDICTED: eukaryotic initiation factor 4A-3-like [Brassica napus]
BraA02g035180.3C	222.191	12.9565	431.426	33.2982	5.05737	0.0414529	0.375132	A02	24347388	24349109	+	972	GO:0004553;GO:0005975;	K08235	gi|685276449|ref|XP_009129188.1| PREDICTED: probable xyloglucan endotransglucosylase/hydrolase protein 27 [Brassica rapa]
BraA05g039490.3C	27.9955	13.1236	42.8673	3.26642	1.70771	0.0233469	0.277755	A05	26927321	26927695	-	213	-	-	-
BraA02g019850.3C	53.645	13.1736	94.1164	7.14433	2.8368	0.00928402	0.161541	A02	11423773	11426315	-	1623	GO:0004672;GO:0004713;GO:0005524;GO:0006468;	-	gi|685273533|ref|XP_009127806.1| PREDICTED: cysteine-rich receptor-like protein kinase 2 [Brassica rapa]
BraA06g016350.3C	31.5592	13.2704	49.848	3.75634	1.90933	0.0204809	0.258555	A06	8913047	8913982	+	936	-	-	gi|923658420|ref|XP_013646819.1| PREDICTED: AT-hook motif nuclear-localized protein 27-like [Brassica napus]
BraA05g014360.3C	32.557	13.2951	51.819	3.8976	1.96259	0.00675225	0.134302	A05	8164870	8165025	+	156	-	-	-
BraA02g041180.3C	26.1163	13.3132	38.9195	2.92338	1.54764	0.040482	0.371567	A02	28579445	28580456	-	507	GO:0003700;GO:0006355;GO:0043565;	-	gi|685277942|ref|XP_009129914.1| PREDICTED: probable WRKY transcription factor 50 [Brassica rapa] gi|685277944|ref|XP_009129915.1| PREDICTED: probable WRKY transcription factor 50 [Brassica rapa]
BraA05g039390.3C	45.5236	13.4153	77.6318	5.78679	2.53276	0.00905768	0.159075	A05	26887634	26889663	+	1515	GO:0005215;GO:0016020;GO:0016021;GO:0022857;GO:0022891;GO:0055085;	-	gi|685277339|ref|XP_009129619.1| PREDICTED: sugar transport protein 6 [Brassica rapa] gi|674905247|emb|CDY27726.1| BnaA05g31350D [Brassica napus]
BraA09g001270.3C	45.0295	13.4534	76.6056	5.69414	2.50948	0.000166769	0.0111563	A09	796137	797533	-	966	GO:0016491;GO:0055114;	-	gi|923795948|ref|XP_013685790.1| PREDICTED: probable 2-oxoglutarate-dependent dioxygenase AOP1 [Brassica napus] gi|674911101|emb|CDY22099.1| BnaA09g01280D [Brassica napus]
BraA09g043790.3C	89.4925	13.4886	165.496	12.2693	3.61698	1.69251e-05	0.00197411	A09	33847795	33850312	-	855	-	K01674	gi|674955390|emb|CDX78118.1| BnaA09g33130D [Brassica napus]
BraA04g027810.3C	135.778	13.5243	258.031	19.079	4.25392	0.0114748	0.184038	A04	19550465	19551617	-	537	-	-	gi|685302218|ref|XP_009141819.1| PREDICTED: CASP-like protein ARALYDRAFT_903205 [Brassica rapa]
BraA06g030190.3C	31.1331	13.7703	48.4958	3.52176	1.81629	0.012936	0.197717	A06	20919965	20920861	-	612	-	-	gi|923647628|ref|XP_013643371.1| PREDICTED: NEP1-interacting protein 2-like isoform X1 [Brassica napus] gi|674903792|emb|CDY29198.1| BnaA06g25590D [Brassica napus]
BraA01g031950.3C	126.738	13.8253	239.651	17.3343	4.11556	2.04893e-05	0.00229107	A01	21756195	21756566	+	372	GO:0005622;GO:0008270;	-	gi|685264359|ref|XP_009109288.1| PREDICTED: probable salt tolerance-like protein At1g78600 [Brassica rapa] gi|923924549|ref|XP_013731339.1| PREDICTED: B-box zinc finger protein 22-like [Brassica napus] gi|674876665|emb|CDY55658.1| BnaA01g36590D [Brassica napus] gi|674961970|emb|CDX71395.1| BnaC04g16300D [Brassica napus]
BraA07g014130.3C	26.5164	13.8324	39.2004	2.83396	1.50282	0.0466069	0.398411	A07	12964891	12965442	-	552	-	-	gi|685330418|ref|XP_009103167.1| PREDICTED: uncharacterized protein LOC103829268 [Brassica rapa] gi|685330421|ref|XP_009103168.1| PREDICTED: uncharacterized protein LOC103829268 [Brassica rapa] gi|685330423|ref|XP_009103169.1| PREDICTED: uncharacterized protein LOC103829268 [Brassica rapa]
BraA07g022730.3C	33.2699	13.8593	52.6804	3.80108	1.92641	0.00680241	0.134702	A07	18258409	18260596	+	1389	GO:0005515;	K14508	gi|685332690|ref|XP_009104042.1| PREDICTED: regulatory protein NPR6-like isoform X1 [Brassica rapa]
BraA08g000300.3C	44.6896	13.994	75.3852	5.38696	2.42947	0.0184252	0.24422	A08	198930	201182	-	1830	GO:0016020;GO:0016760;GO:0030244;	-	gi|685340455|ref|XP_009107029.1| PREDICTED: cellulose synthase-like protein E1 [Brassica rapa]
BraA05g025370.3C	26.3788	14.0391	38.7186	2.75792	1.46358	0.0488374	0.410188	A05	19060331	19061693	-	981	GO:0004601;GO:0006979;GO:0020037;GO:0055114;	K00430	gi|685309691|ref|XP_009145451.1| PREDICTED: peroxidase 30 [Brassica rapa] gi|923618744|ref|XP_013746734.1| PREDICTED: peroxidase 30-like [Brassica napus] gi|674894204|emb|CDY38641.1| BnaA05g19460D [Brassica napus]
BraA02g002460.3C	49.4648	14.0719	84.8578	6.0303	2.59223	8.14598e-05	0.00649975	A02	1245032	1246249	+	945	GO:0003677;GO:0006355;	-	gi|685269416|ref|XP_009125699.1| PREDICTED: NAC domain-containing protein 100-like [Brassica rapa]
BraA05g014020.3C	44.2622	14.0774	74.4469	5.28838	2.40283	0.0244536	0.284749	A05	7896725	7898233	+	1122	GO:0003700;GO:0006355;GO:0043565;	K13423	gi|688952572|ref|NP_001288877.1| probable WRKY transcription factor 25 [Brassica rapa] gi|562776769|gb|AHB33832.1| WRKY transcription factor 25 [Brassica rapa]
BraA09g023680.3C	76.379	14.1142	138.644	9.82296	3.29616	1.74072e-05	0.00201693	A09	15827483	15828916	-	927	GO:0003676;GO:0005515;	K03038	gi|685359154|ref|XP_009114186.1| PREDICTED: 26S proteasome non-ATPase regulatory subunit 7 homolog A-like isoform X1 [Brassica rapa] gi|923811832|ref|XP_013691121.1| PREDICTED: 26S proteasome non-ATPase regulatory subunit 7 homolog A-like isoform X1 [Brassica napus]
BraA05g000570.3C	46.7646	14.1271	79.4021	5.62055	2.49071	0.000174497	0.0115808	A05	319925	320233	+	309	GO:0046983;	-	gi|685303678|ref|XP_009142547.1| PREDICTED: transcription factor UPBEAT1 [Brassica rapa] gi|674953664|emb|CDX80095.1| BnaA05g00610D [Brassica napus]
BraA03g037890.3C	35.6709	14.1455	57.1962	4.04342	2.01558	0.00402251	0.0973276	A03	18741561	18743184	+	930	GO:0005515;	-	gi|685289162|ref|XP_009135527.1| PREDICTED: uncharacterized protein LOC103859707 [Brassica rapa]
BraA03g030180.3C	225.437	14.1894	436.684	30.7753	4.9437	0.00108811	0.0420721	A03	15194287	15197270	-	1164	GO:0046983;	-	gi|674959623|emb|CDX74328.1| BnaA03g27190D [Brassica napus]
BraA07g022160.3C	155.728	14.2023	297.253	20.9299	4.3875	9.75363e-05	0.00744414	A07	17945605	17947564	+	1185	-	K01100	gi|685332510|ref|XP_009103972.1| PREDICTED: sedoheptulose-1,7-bisphosphatase, chloroplastic-like isoform X2 [Brassica rapa]
BraA06g020530.3C	43.6348	14.2413	73.0283	5.12792	2.35837	0.0313419	0.324883	A06	11918377	11919270	-	714	GO:0003677;	K09422	gi|685319512|ref|XP_009149987.1| PREDICTED: transcription factor MYB48 isoform X1 [Brassica rapa]
BraA06g001810.3C	103.017	14.3646	191.67	13.3432	3.73804	2.33397e-10	1.82091e-07	A06	1115194	1117127	-	1356	-	-	gi|685314130|ref|XP_009147664.1| PREDICTED: root phototropism protein 3 [Brassica rapa]
BraA10g014970.3C	29.4007	14.4198	44.3817	3.07783	1.62192	0.025675	0.292093	A10	11926150	11927868	+	1719	-	-	gi|685373762|ref|XP_009120226.1| PREDICTED: pollen-specific leucine-rich repeat extensin-like protein 2 [Brassica rapa]
BraA08g014920.3C	69.3236	14.5484	124.099	8.53005	3.09255	0.000551389	0.0257422	A08	12336747	12338591	+	804	GO:0016491;	K11147	gi|685344653|ref|XP_009108555.1| PREDICTED: tropinone reductase-like 3 [Brassica rapa]
BraA08g009630.3C	75.8661	14.5908	137.141	9.39919	3.23254	0.000238343	0.014706	A08	8541817	8542164	-	348	-	-	gi|685343302|ref|XP_009108085.1| PREDICTED: protein RALF-like 32 [Brassica rapa] gi|923809478|ref|XP_013690438.1| PREDICTED: protein RALF-like 32 [Brassica napus] gi|674905892|emb|CDY27113.1| BnaA08g07510D [Brassica napus]
BraA10g013900.3C	27.3925	14.6165	40.1685	2.74817	1.45847	0.0481914	0.407099	A10	11270642	11271487	-	846	-	-	gi|685373412|ref|XP_009120117.1| PREDICTED: protein YLS9 [Brassica rapa]
BraA06g011220.3C	31.2912	14.6644	47.918	3.26765	1.70825	0.018753	0.246444	A06	6074476	6076563	+	1443	-	K03327	gi|674896292|emb|CDY36531.1| BnaA06g09840D [Brassica napus]
BraA04g020810.3C	101.766	14.6661	188.866	12.8777	3.68681	2.27503e-07	6.49364e-05	A04	15665038	15668601	-	1449	GO:0005506;GO:0016705;GO:0020037;GO:0055114;	K09843	gi|685384522|ref|XP_009124395.1| PREDICTED: abscisic acid 8&apos;-hydroxylase 2 [Brassica rapa]
BraA06g013620.3C	44.6914	14.6901	74.6928	5.08458	2.34613	0.00367557	0.0923708	A06	7208947	7210908	-	990	-	-	gi|685317343|ref|XP_009149236.1| PREDICTED: uncharacterized protein LOC103872562 [Brassica rapa] gi|674906863|emb|CDY26212.1| BnaA06g12050D [Brassica napus]
BraA03g049440.3C	61.0781	14.6992	107.457	7.31038	2.86995	6.46668e-06	0.000934288	A03	25222117	25225327	+	1788	GO:0003333;GO:0015171;GO:0016020;	K03294	gi|685292432|ref|XP_009137166.1| PREDICTED: cationic amino acid transporter 1 [Brassica rapa]
BraA07g037120.3C	29.8226	14.7143	44.9308	3.05354	1.61048	0.0331098	0.334978	A07	25864953	25866318	-	969	-	K08064	gi|685337599|ref|XP_009105949.1| PREDICTED: nuclear transcription factor Y subunit A-3-like [Brassica rapa]
BraA06g037000.3C	30.8559	14.7272	46.9846	3.19034	1.67371	0.0206617	0.259532	A06	24768674	24769812	+	972	GO:0003677;	K09422	gi|685324552|ref|XP_009151869.1| PREDICTED: myb-related protein 330 [Brassica rapa] gi|674947277|emb|CDX86430.1| BnaA06g31470D [Brassica napus]
BraA03g018770.3C	38.2503	14.768	61.7327	4.18018	2.06356	0.0106222	0.175554	A03	8768680	8769339	-	573	-	-	gi|685284311|ref|XP_009133054.1| PREDICTED: uncharacterized protein LOC103857595 [Brassica rapa] gi|923598949|ref|XP_013740518.1| PREDICTED: uncharacterized protein LOC106443503 [Brassica napus]
BraA10g003920.3C	33.9833	14.7965	53.1701	3.59343	1.84536	0.0305754	0.320144	A10	2034418	2035232	+	216	-	K07466	gi|674861935|emb|CDY69047.1| BnaCnng61580D [Brassica napus]
BraA06g003280.3C	40.9291	14.8036	67.0546	4.52961	2.17939	0.00135151	0.0486096	A06	1902215	1903549	+	1335	GO:0000989;GO:0005634;	-	gi|685314485|ref|XP_009147840.1| PREDICTED: scarecrow-like protein 3 [Brassica rapa]
BraA06g037850.3C	50.4434	14.8772	86.0096	5.7813	2.53139	0.037819	0.357207	A06	25247157	25251192	-	1029	GO:0004222;GO:0006508;	-	gi|685324844|ref|XP_009151991.1| PREDICTED: uncharacterized protein LOC103875247 [Brassica rapa]
BraA04g025950.3C	90.5	14.9012	166.099	11.1467	3.47854	0.000342283	0.0188648	A04	18556633	18558254	+	1308	-	-	gi|685301794|ref|XP_009141593.1| PREDICTED: UPF0481 protein At3g47200-like [Brassica rapa]
BraA07g000260.3C	54.3387	14.9153	93.7622	6.28631	2.65221	0.00537299	0.116222	A07	144378	147575	-	1263	GO:0003677;	-	gi|923677957|ref|XP_013652679.1| PREDICTED: transcription activator GLK1-like isoform X1 [Brassica napus]
BraA02g012840.3C	44.0356	14.938	73.1332	4.89579	2.29154	0.000577306	0.0266685	A02	6462431	6464588	-	1167	GO:0004672;GO:0005524;GO:0006468;	-	gi|674912369|emb|CDY20721.1| BnaA02g08610D [Brassica napus]
BraA02g044900.3C	32.3199	14.983	49.6568	3.3142	1.72866	0.014633	0.212666	A02	30855479	30855954	-	348	-	-	gi|685279102|ref|XP_009130485.1| PREDICTED: uncharacterized protein LOC103855271 [Brassica rapa] gi|922428332|ref|XP_013620191.1| PREDICTED: uncharacterized protein LOC106326812 [Brassica oleracea var. oleracea]
BraA09g017440.3C	73.9399	15.0428	132.837	8.83058	3.14251	2.03476e-05	0.00228963	A09	10840201	10841428	+	594	GO:0005515;GO:0007165;	-	gi|685356844|ref|XP_009113262.1| PREDICTED: putative disease resistance protein At4g11170 isoform X1 [Brassica rapa]
BraA02g045770.3C	81.1634	15.0988	147.228	9.75095	3.28554	0.0398636	0.368298	A02	31394264	31398360	-	579	GO:0006950;GO:0009415;	-	gi|674952224|emb|CDX81402.1| BnaC09g08130D [Brassica napus]
BraA07g004380.3C	102.715	15.1981	190.232	12.5168	3.64579	4.39662e-06	0.000674047	A07	3329495	3331603	-	543	-	K06689	gi|685376540|ref|XP_009121200.1| PREDICTED: ubiquitin-conjugating enzyme E2 29 [Brassica rapa] gi|674901602|emb|CDY31408.1| BnaA07g03430D [Brassica napus]
BraA09g059010.3C	72.5981	15.1984	129.998	8.55336	3.09649	0.0186625	0.245489	A09	41695533	41696420	+	444	-	-	gi|685367803|ref|XP_009117862.1| PREDICTED: protein PLANT CADMIUM RESISTANCE 2-like [Brassica rapa]
BraA06g026370.3C	54.9291	15.2014	94.6568	6.22683	2.6385	0.00182726	0.0598843	A06	18476463	18479540	+	765	-	-	gi|685323364|ref|XP_009151391.1| PREDICTED: uncharacterized protein LOC103874711 isoform X1 [Brassica rapa] gi|923646182|ref|XP_013642910.1| PREDICTED: uncharacterized protein LOC106347848 isoform X1 [Brassica napus]
BraA07g003100.3C	34.3486	15.204	53.4931	3.51836	1.8149	0.0421785	0.378313	A07	2360490	2366125	+	3540	GO:0000155;GO:0000160;GO:0007165;	-	gi|685376231|ref|XP_009121074.1| PREDICTED: histidine kinase 1 [Brassica rapa]
BraA02g010250.3C	28.7369	15.2874	42.1864	2.75955	1.46443	0.0475272	0.40402	A02	4970159	4972335	-	1440	GO:0008270;	-	gi|685271113|ref|XP_009126595.1| PREDICTED: uncharacterized protein LOC103851495 isoform X4 [Brassica rapa]
BraA07g020660.3C	29.1736	15.3653	42.9819	2.79733	1.48405	0.043258	0.384452	A07	17129614	17132026	+	1359	-	-	gi|674965266|emb|CDX67509.1| BnaA07g15490D [Brassica napus]
BraA06g010020.3C	75.7835	15.3875	136.18	8.84999	3.14568	0.00779597	0.146678	A06	5428221	5429900	+	1008	GO:0003824;	-	gi|685316109|ref|XP_009148670.1| PREDICTED: monoacylglycerol lipase abhd6-B [Brassica rapa]
BraA02g007290.3C	78.8043	15.4551	142.153	9.19783	3.20129	0.00611012	0.125741	A02	3448659	3450395	-	1737	-	K13754	gi|685270386|ref|XP_009126214.1| PREDICTED: cation/calcium exchanger 1 [Brassica rapa]
BraA10g028260.3C	278.27	15.4626	541.077	34.9927	5.12898	5.59445e-11	5.77677e-08	A10	18335153	18336677	-	978	GO:0004601;GO:0006979;GO:0020037;GO:0055114;	K00430	gi|923888114|ref|XP_013715309.1| PREDICTED: peroxidase P7-like [Brassica napus] gi|674963926|emb|CDX70158.1| BnaA10g25070D [Brassica napus]
BraA01g013770.3C	44.8919	15.5003	74.2835	4.7924	2.26075	0.000786797	0.0333207	A01	7285709	7288489	-	1629	GO:0004672;GO:0006468;	-	gi|685259733|ref|XP_009136911.1| PREDICTED: putative cysteine-rich receptor-like protein kinase 16 isoform X1 [Brassica rapa]
BraA10g026310.3C	75.1497	15.6935	134.606	8.57716	3.1005	0.000505003	0.0243205	A10	17518980	17519402	+	423	GO:0009055;GO:0015035;GO:0045454;	K03676	gi|922563708|ref|XP_013610127.1| PREDICTED: glutaredoxin-C10-like [Brassica oleracea var. oleracea] gi|923900728|ref|XP_013720769.1| PREDICTED: glutaredoxin-C10-like [Brassica napus] gi|923915162|ref|XP_013727125.1| PREDICTED: glutaredoxin-C10-like [Brassica napus] gi|674936345|emb|CDX97156.1| BnaC09g44690D [Brassica napus] gi|674963486|emb|CDX69718.1| BnaA10g20670D [Brassica napus]
BraA03g004580.3C	118.018	15.805	220.231	13.9342	3.80056	0.00112357	0.0431357	A03	1978729	1979781	+	1053	-	-	gi|685280582|ref|XP_009131198.1| PREDICTED: probable sugar phosphate/phosphate translocator At5g25400 [Brassica rapa]
BraA09g065670.3C	36.36	15.8156	56.9044	3.59798	1.84719	0.00805683	0.149243	A09	44776451	44776990	+	540	-	-	gi|685369859|ref|XP_009118751.1| PREDICTED: uncharacterized protein LOC103843743 [Brassica rapa] gi|923703540|ref|XP_013660316.1| PREDICTED: uncharacterized protein LOC106365428 [Brassica napus] gi|674900451|emb|CDY32474.1| BnaA09g51220D [Brassica napus]
BraA09g038190.3C	32.2835	15.8264	48.7405	3.07968	1.62278	0.0217415	0.267964	A09	30161521	30167131	+	3096	GO:0003824;	K01595	gi|685361914|ref|XP_009115343.1| PREDICTED: phosphoenolpyruvate carboxylase 4-like [Brassica rapa]
BraA09g033620.3C	59.233	15.8491	102.617	6.47461	2.69479	0.00402891	0.0974153	A09	26275016	26276155	+	1140	GO:0005515;	-	gi|685361093|ref|XP_009114988.1| PREDICTED: F-box/kelch-repeat protein SKIP25-like [Brassica rapa]
BraA10g017510.3C	222.732	15.859	429.604	27.0891	4.75964	1.86821e-10	1.52533e-07	A10	13185576	13197361	+	4809	GO:0004672;GO:0005515;GO:0005524;GO:0006468;	-	gi|685374513|ref|XP_009120482.1| PREDICTED: LOW QUALITY PROTEIN: probable LRR receptor-like serine/threonine-protein kinase PAM74 [Brassica rapa]
BraA09g010080.3C	41.2456	15.97	66.5213	4.1654	2.05845	0.0488547	0.410234	A09	5739801	5742325	+	1065	GO:0004601;GO:0006979;GO:0020037;GO:0055114;	K00430	gi|685381235|ref|XP_009123209.1| PREDICTED: peroxidase 32 [Brassica rapa]
BraA06g039540.3C	39.0058	15.9919	62.0196	3.87819	1.95539	0.0175619	0.238148	A06	26312307	26313263	+	957	-	-	gi|685325451|ref|XP_009152228.1| PREDICTED: protein PHYTOCHROME KINASE SUBSTRATE 1-like [Brassica rapa]
BraA02g015560.3C	53.2558	15.9976	90.514	5.65797	2.50028	7.70454e-05	0.00617559	A02	8173622	8174296	+	675	GO:0003677;GO:0003700;GO:0006355;	-	gi|685272391|ref|XP_009127261.1| PREDICTED: ethylene-responsive transcription factor ERF025-like [Brassica rapa]
BraA03g048120.3C	78.0038	16.0852	139.922	8.69885	3.12082	0.00551487	0.117628	A03	24357461	24358583	+	939	GO:0003700;GO:0006355;GO:0043565;	-	gi|688953925|ref|NP_001288987.1| probable WRKY transcription factor 28 [Brassica rapa] gi|937575538|ref|NP_001303234.1| probable WRKY transcription factor 28 [Brassica napus] gi|206574960|gb|ACI14393.1| WRKY28-1 transcription factor [Brassica napus] gi|430218840|gb|AGA37239.1| WRKY transcription factor 28.1 [Brassica napus] gi|562776803|gb|AHB33834.1| WRKY transcription factor 28 [Brassica rapa]
BraA01g029610.3C	75.1532	16.2952	134.011	8.22398	3.03984	0.0299135	0.317474	A01	19673693	19677620	+	1452	GO:0004553;GO:0005975;	K05350	gi|685263591|ref|XP_009105270.1| PREDICTED: beta-glucosidase 46-like isoform X1 [Brassica rapa]
BraA07g030850.3C	123.051	16.3075	229.794	14.0913	3.81673	0.00126489	0.0468436	A07	22531661	22534765	-	1842	GO:0005622;GO:0008270;GO:0046872;	-	gi|685335268|ref|XP_009105053.1| PREDICTED: putative zinc finger protein At1g68190 [Brassica rapa]
BraA06g017050.3C	44.6352	16.391	72.8794	4.44631	2.15261	0.0301	0.318461	A06	9405176	9408215	-	1647	GO:0003824;GO:0008152;	-	gi|685318578|ref|XP_009149670.1| PREDICTED: probable acyl-activating enzyme 9 [Brassica rapa] gi|923644389|ref|XP_013642344.1| PREDICTED: probable acyl-activating enzyme 9 [Brassica napus] gi|674925248|emb|CDY08199.1| BnaA06g15270D [Brassica napus]
BraA10g025160.3C	90.045	16.4107	163.679	9.97396	3.31817	0.00104413	0.040995	A10	16997962	16999832	+	1254	GO:0003677;GO:0003700;GO:0006352;GO:0006355;GO:0016987;	-	gi|685377802|ref|XP_009121736.1| PREDICTED: RNA polymerase sigma factor sigD, chloroplastic-like [Brassica rapa]
BraA07g038470.3C	63.1784	16.4928	109.864	6.66132	2.73581	9.20604e-06	0.00122892	A07	26440700	26442070	+	1002	GO:0003677;	K09422	gi|685338116|ref|XP_009106128.1| PREDICTED: myb-related protein 306-like [Brassica rapa] gi|923677007|ref|XP_013652412.1| PREDICTED: myb-related protein 306-like [Brassica napus] gi|674937138|emb|CDX96557.1| BnaA07g31680D [Brassica napus]
BraA03g027870.3C	158.837	16.5342	301.14	18.2131	4.18691	0.0168093	0.23161	A03	13867309	13869287	-	1551	GO:0005506;GO:0016705;GO:0020037;GO:0055114;	-	gi|685286660|ref|XP_009134258.1| PREDICTED: cytochrome P450 76C2-like [Brassica rapa]
BraA09g043610.3C	49.9831	16.5697	83.3965	5.03306	2.33144	0.00028365	0.0165973	A09	33670472	33671779	-	1308	GO:0004842;GO:0005488;GO:0016567;	-	gi|685363352|ref|XP_009115945.1| PREDICTED: E3 ubiquitin-protein ligase PUB22 [Brassica rapa] gi|922545706|ref|XP_013600640.1| PREDICTED: E3 ubiquitin-protein ligase PUB22 [Brassica oleracea var. oleracea] gi|923713496|ref|XP_013663141.1| PREDICTED: E3 ubiquitin-protein ligase PUB22 [Brassica napus]
BraA02g002640.3C	32.7724	16.5959	48.9489	2.94945	1.56045	0.0240206	0.281763	A02	1317030	1318935	+	1131	-	-	gi|685269461|ref|XP_009125722.1| PREDICTED: uncharacterized protein LOC103850688 [Brassica rapa]
BraA08g030840.3C	35.8688	16.6361	55.1015	3.31217	1.72778	0.0128082	0.197051	A08	20815325	20815891	-	567	GO:0003677;GO:0003700;GO:0006355;	-	gi|922550676|ref|XP_013603319.1| PREDICTED: ethylene-responsive transcription factor ERF027 [Brassica oleracea var. oleracea] gi|923686447|ref|XP_013655226.1| PREDICTED: ethylene-responsive transcription factor ERF027-like [Brassica napus] gi|923858108|ref|XP_013705712.1| PREDICTED: ethylene-responsive transcription factor ERF027-like [Brassica napus]
BraA08g020810.3C	31.4233	16.725	46.1215	2.75763	1.46343	0.0388934	0.362868	A08	15866923	15868310	-	936	GO:0016491;GO:0055114;	K00384	gi|685346561|ref|XP_009109290.1| PREDICTED: thioredoxin reductase 1-like [Brassica rapa] gi|923690623|ref|XP_013656460.1| PREDICTED: thioredoxin reductase 1-like [Brassica napus]
BraA07g027230.3C	35.4427	16.7644	54.1209	3.22833	1.69079	0.014592	0.212423	A07	20608790	20609806	-	1017	-	-	gi|685334197|ref|XP_009104656.1| PREDICTED: uncharacterized protein LOC103830595 [Brassica rapa] gi|923664830|ref|XP_013648723.1| PREDICTED: uncharacterized protein LOC106353499 [Brassica napus] gi|674965839|emb|CDX68082.1| BnaA07g21220D [Brassica napus]
BraA05g009310.3C	47.6147	16.8302	78.3992	4.65824	2.21979	0.000646789	0.0288532	A05	4937888	4940816	+	747	GO:0003677;	-	gi|685305772|ref|XP_009143617.1| PREDICTED: B3 domain-containing protein At2g36080-like [Brassica rapa]
BraA02g012770.3C	48.8184	16.8337	80.8031	4.80008	2.26306	0.0234937	0.278101	A02	6424148	6424862	+	525	-	-	gi|685271769|ref|XP_009126931.1| PREDICTED: uncharacterized protein LOC103851817 [Brassica rapa] gi|923535619|ref|XP_013714366.1| PREDICTED: uncharacterized protein LOC106418247 [Brassica napus] gi|674912364|emb|CDY20716.1| BnaA02g08560D [Brassica napus]
BraA06g040980.3C	40.6266	16.9003	64.353	3.80779	1.92896	0.0392935	0.365493	A06	27130088	27130627	+	540	-	-	gi|685325891|ref|XP_009101402.1| PREDICTED: RING-H2 finger protein ATL79-like [Brassica rapa]
BraA07g038830.3C	43.9555	16.9303	70.9807	4.19252	2.06782	0.00176157	0.0582345	A07	26641736	26642164	+	429	-	-	gi|685338248|ref|XP_009106178.1| PREDICTED: protein FAM50A [Brassica rapa]
BraA02g042770.3C	47.9183	16.9619	78.8748	4.65013	2.21727	0.000754942	0.0325209	A02	29704228	29705301	-	906	-	-	gi|922425475|ref|XP_013618814.1| PREDICTED: transcription factor TCP5-like [Brassica oleracea var. oleracea]
BraA09g065910.3C	35.4318	17.0707	53.7929	3.15119	1.6559	0.0167507	0.231059	A09	44871348	44873663	+	1269	-	-	gi|685369930|ref|XP_009118783.1| PREDICTED: uncharacterized calcium-binding protein At1g02270-like [Brassica rapa] gi|923516164|ref|XP_013647661.1| PREDICTED: uncharacterized calcium-binding protein At1g02270-like [Brassica napus]
BraA05g013840.3C	49.7201	17.104	82.3363	4.81386	2.26719	0.00043985	0.0218111	A05	7776387	7776695	+	309	GO:0009055;GO:0015035;GO:0045454;	K03676	gi|685307142|ref|XP_009144292.1| PREDICTED: monothiol glutaredoxin-S9-like [Brassica rapa] gi|923636124|ref|XP_013752422.1| PREDICTED: monothiol glutaredoxin-S9-like [Brassica napus] gi|674922479|emb|CDY10745.1| BnaA05g11910D [Brassica napus]
BraA09g000460.3C	57.7834	17.1242	98.4426	5.74876	2.52325	5.23925e-05	0.00463939	A09	222403	223129	+	354	-	-	gi|685352193|ref|XP_009111464.1| PREDICTED: uncharacterized protein At3g61260-like isoform X2 [Brassica rapa] gi|923703829|ref|XP_013660404.1| PREDICTED: uncharacterized protein At3g61260 isoform X2 [Brassica napus]
BraA01g001430.3C	43.8457	17.1297	70.5618	4.11926	2.04239	0.00190475	0.0610095	A01	717977	719317	+	1086	GO:0005777;GO:0010468;	-	gi|685256327|ref|XP_009136003.1| PREDICTED: uncharacterized protein LOC103860126 [Brassica rapa]
BraA03g013820.3C	31.8866	17.1885	46.5846	2.71021	1.43841	0.0493489	0.412222	A03	6043848	6044641	-	537	GO:0004857;	-	gi|685283023|ref|XP_009132432.1| PREDICTED: uncharacterized protein LOC103857032 [Brassica rapa] gi|674889661|emb|CDY43030.1| BnaA03g11770D [Brassica napus]
BraA05g005410.3C	113.346	17.2631	209.428	12.1315	3.60069	0.00936574	0.162056	A05	2744051	2745362	+	714	GO:0005779;GO:0016559;	-	gi|685304887|ref|XP_009143164.1| PREDICTED: peroxisomal membrane protein 11D-like [Brassica rapa]
BraA07g035730.3C	65.3001	17.2699	113.33	6.56229	2.7142	4.8804e-05	0.00442742	A07	25190827	25191545	-	453	GO:0030001;GO:0046872;	-	gi|685337115|ref|XP_009105774.1| PREDICTED: heavy metal-associated isoprenylated plant protein 26 [Brassica rapa] gi|922508073|ref|XP_013590558.1| PREDICTED: heavy metal-associated isoprenylated plant protein 26 [Brassica oleracea var. oleracea] gi|923676773|ref|XP_013652341.1| PREDICTED: heavy metal-associated isoprenylated plant protein 26-like [Brassica napus] gi|923841275|ref|XP_013700949.1| …
BraA10g003870.3C	69.124	17.2775	120.971	7.00162	2.80769	0.00954809	0.163999	A10	2023158	2024583	+	981	GO:0004601;GO:0006979;GO:0020037;GO:0055114;	K00430	gi|685370920|ref|XP_009119172.1| PREDICTED: peroxidase 3-like [Brassica rapa] gi|923726100|ref|XP_013666551.1| PREDICTED: peroxidase 3-like [Brassica napus]
BraA07g037280.3C	38.6509	17.2893	60.0126	3.47109	1.79539	0.00697402	0.136403	A07	25929142	25930938	+	1797	GO:0005515;	-	gi|685337629|ref|XP_009105960.1| PREDICTED: leucine-rich repeat receptor-like protein kinase PEPR1 [Brassica rapa]
BraA03g042430.3C	147.614	17.3473	277.88	16.0186	4.00168	0.000425651	0.0214709	A03	21302949	21306881	+	1386	GO:0003824;GO:0009058;GO:0030170;	K10206	gi|674940470|emb|CDX93122.1| BnaA03g38440D [Brassica napus]
BraA07g034390.3C	47.3084	17.5077	77.1092	4.4043	2.13891	0.0044227	0.103053	A07	24427680	24428990	+	777	GO:0008152;GO:0008168;	-	gi|685336392|ref|XP_009105497.1| PREDICTED: methyltransferase-like protein 7A [Brassica rapa]
BraA07g042250.3C	39.0352	17.5117	60.5587	3.45819	1.79002	0.00736979	0.141284	A07	28322668	28324348	+	1308	GO:0003723;	K20102	gi|685339472|ref|XP_009106650.1| PREDICTED: uncharacterized protein LOC103832405 isoform X1 [Brassica rapa]
BraA09g042810.3C	79.5289	17.5528	141.505	8.0617	3.01108	0.00829186	0.151226	A09	33201802	33204083	+	1359	-	-	gi|685363095|ref|XP_009115839.1| PREDICTED: serine/arginine repetitive matrix protein 5 [Brassica rapa] gi|674955283|emb|CDX78011.1| BnaA09g32060D [Brassica napus]
BraA06g040990.3C	60.2829	17.6077	102.958	5.84735	2.54778	0.00318665	0.0851092	A06	27132022	27133029	+	783	-	-	gi|685325893|ref|XP_009101403.1| PREDICTED: uncharacterized protein LOC103827634 [Brassica rapa]
BraA07g029310.3C	38.049	17.761	58.3371	3.28455	1.7157	0.0114162	0.183601	A07	21648353	21648958	-	606	-	-	gi|685334819|ref|XP_009104882.1| PREDICTED: uncharacterized protein LOC103830820 [Brassica rapa] gi|923676193|ref|XP_013652187.1| PREDICTED: uncharacterized protein LOC106357045 [Brassica napus]
BraA02g007630.3C	75.1257	17.7984	132.453	7.44183	2.89566	1.89293e-05	0.00215769	A02	3592072	3593566	-	1113	GO:0016788;	-	gi|685270468|ref|XP_009126251.1| PREDICTED: GDSL esterase/lipase At5g18430 [Brassica rapa] gi|923916533|ref|XP_013727745.1| PREDICTED: GDSL esterase/lipase At5g18430 [Brassica napus] gi|674878808|emb|CDY53245.1| BnaA02g04090D [Brassica napus]
BraA04g000340.3C	44.1739	17.8191	70.5287	3.95805	1.98479	0.00259355	0.0748131	A04	192856	193278	+	423	-	-	gi|685295639|ref|XP_009138686.1| PREDICTED: uncharacterized protein LOC103862747 [Brassica rapa] gi|923703557|ref|XP_013660321.1| PREDICTED: uncharacterized protein LOC106365433 [Brassica napus] gi|674944488|emb|CDX89168.1| BnaA04g00180D [Brassica napus]
BraA03g060250.3C	40.4367	17.837	63.0364	3.53402	1.82131	0.00691764	0.135982	A03	32058628	32060188	-	654	GO:0003677;GO:0006355;GO:0043565;	K09338	gi|685295117|ref|XP_009138447.1| PREDICTED: homeobox-leucine zipper protein ATHB-40-like isoform X1 [Brassica rapa]
BraA04g020820.3C	44.4792	17.8632	71.0953	3.97999	1.99277	0.00247058	0.0725227	A04	15672117	15676517	-	2796	GO:0004970;GO:0016020;	K05387	gi|685384520|ref|XP_009124394.1| PREDICTED: glutamate receptor 2.8-like [Brassica rapa]
BraA06g001040.3C	37.1132	18.0313	56.1951	3.11653	1.63994	0.0156534	0.222276	A06	685630	686108	-	381	-	-	gi|685313952|ref|XP_009147572.1| PREDICTED: uncharacterized protein LOC103871102 [Brassica rapa] gi|923638624|ref|XP_013640451.1| PREDICTED: uncharacterized protein LOC106345813 [Brassica napus] gi|923638626|ref|XP_013640453.1| PREDICTED: uncharacterized protein LOC106345814 [Brassica napus]
BraA01g036000.3C	68.8577	18.1952	119.52	6.56878	2.71562	0.00718119	0.138822	A01	24619211	24627687	-	4242	GO:0005524;GO:0016887;	-	gi|685265448|ref|XP_009114810.1| PREDICTED: ABC transporter G family member 29 [Brassica rapa]
BraA03g016590.3C	248.446	18.1998	478.692	26.3021	4.71711	0.000473917	0.0232054	A03	7679073	7682994	-	1098	-	-	gi|685283724|ref|XP_009132768.1| PREDICTED: protein trichome birefringence-like 40 [Brassica rapa] gi|674948821|emb|CDX84800.1| BnaA03g14300D [Brassica napus]
BraA03g023090.3C	78.24	18.2613	138.219	7.56893	2.92009	0.0169283	0.232979	A03	11097430	11098873	+	1347	-	K13691	gi|674870388|emb|CDY64613.1| BnaAnng19430D [Brassica napus]
BraA06g004120.3C	34.5287	18.3102	50.7472	2.77153	1.47068	0.0334272	0.335928	A06	2468968	2469387	+	420	-	-	gi|685314643|ref|XP_009147922.1| PREDICTED: uncharacterized protein LOC103871428 [Brassica rapa]
BraA09g027830.3C	44.6777	18.3213	71.0342	3.87714	1.95499	0.0206282	0.259389	A09	19014509	19019649	+	2298	GO:0055085;	-	gi|685343721|ref|XP_009108224.1| PREDICTED: oligopeptide transporter 7 [Brassica rapa]
BraA06g043270.3C	33.8812	18.3268	49.4356	2.69744	1.43159	0.0408679	0.37334	A06	28283756	28286066	-	1362	GO:0003676;	-	gi|685326718|ref|XP_009101734.1| PREDICTED: zinc finger protein NUTCRACKER [Brassica rapa]
BraA07g022580.3C	54.3645	18.3341	90.3948	4.93041	2.30171	0.000249611	0.0152406	A07	18175792	18178145	-	1641	-	K13356	gi|685332649|ref|XP_009104026.1| PREDICTED: fatty acyl-CoA reductase 6, chloroplastic-like isoform X1 [Brassica rapa]
BraA08g033680.3C	72.0142	18.3427	125.686	6.85208	2.77654	0.0187987	0.246724	A08	22085976	22088370	-	1518	GO:0016491;GO:0055114;	K17871	gi|685350967|ref|XP_009110954.1| PREDICTED: internal alternative NAD(P)H-ubiquinone oxidoreductase A1, mitochondrial-like [Brassica rapa]
BraA02g014440.3C	87.1413	18.4191	155.863	8.46203	3.081	4.62539e-05	0.004251	A02	7461281	7461922	+	642	-	-	gi|685272163|ref|XP_009127146.1| PREDICTED: protein YLS9 [Brassica rapa] gi|922421581|ref|XP_013616650.1| PREDICTED: protein YLS9-like [Brassica oleracea var. oleracea] gi|923527184|ref|XP_013686680.1| PREDICTED: protein YLS9-like [Brassica napus] gi|674880437|emb|CDY51789.1| BnaC02g44760D [Brassica napus] gi|674904266|emb|CDY28821.1| BnaA02g10130D [Brassica napus]
BraA08g019240.3C	37.1685	18.4572	55.8798	3.02753	1.59814	0.0202145	0.256301	A08	15009422	15010408	+	987	GO:0003677;GO:0003700;GO:0006355;	-	gi|685346072|ref|XP_009109117.1| PREDICTED: ethylene-responsive transcription factor CRF4 [Brassica rapa]
BraA08g034250.3C	57.0239	18.6917	95.3562	5.10153	2.35093	0.000148837	0.0102258	A08	22288007	22289265	-	1113	GO:0005515;	-	gi|685351169|ref|XP_009111040.1| PREDICTED: BTB/POZ and TAZ domain-containing protein 3-like [Brassica rapa] gi|685351172|ref|XP_009111041.1| PREDICTED: BTB/POZ and TAZ domain-containing protein 3-like [Brassica rapa]
BraA03g017030.3C	38.6976	18.702	58.6932	3.13834	1.65	0.0138889	0.206179	A03	7911278	7917229	-	2556	-	-	gi|674948770|emb|CDX84749.1| BnaA03g14810D [Brassica napus]
BraA04g026590.3C	41.4799	18.7259	64.2338	3.4302	1.77829	0.00760879	0.144238	A04	18891209	18891919	+	711	-	-	gi|685302814|ref|XP_009142110.1| PREDICTED: RING-H2 finger protein ATL33-like [Brassica rapa]
BraA07g009090.3C	46.801	18.8538	74.7482	3.96463	1.98719	0.00937762	0.162168	A07	9114082	9116436	+	1338	-	K01728	gi|685328855|ref|XP_009102560.1| PREDICTED: probable pectate lyase 9 [Brassica rapa]
BraA01g032180.3C	41.521	18.8679	64.1741	3.40123	1.76606	0.00839961	0.1524	A01	21979940	21985759	+	1578	GO:0005777;GO:0010468;	-	gi|674895530|emb|CDY37283.1| BnaA01g25030D [Brassica napus]
BraA09g026640.3C	38.517	18.8806	58.1534	3.08006	1.62296	0.0173979	0.236954	A09	18027340	18030808	-	906	GO:0004672;GO:0005524;GO:0006468;	-	gi|685360291|ref|XP_009114654.1| PREDICTED: cysteine-rich receptor-like protein kinase 38 [Brassica rapa]
BraA01g002080.3C	116.503	18.9025	214.103	11.3267	3.50166	0.000950516	0.0385343	A01	1032149	1034762	+	654	GO:0003677;GO:0006355;GO:0043565;	K09338	gi|923520107|ref|XP_013665374.1| PREDICTED: homeobox-leucine zipper protein ATHB-40 [Brassica napus] gi|674958201|emb|CDX75593.1| BnaA01g01090D [Brassica napus]
BraA04g026050.3C	36.6352	18.944	54.3263	2.86772	1.51991	0.0249988	0.288421	A04	18601856	18604140	+	1104	GO:0016491;GO:0055114;	-	gi|685301811|ref|XP_009141604.1| PREDICTED: feruloyl CoA ortho-hydroxylase 2 [Brassica rapa]
BraA07g039580.3C	148.863	18.9552	278.771	14.7069	3.87842	0.000367453	0.0196655	A07	27056641	27058727	-	1020	GO:0003677;	-	gi|685338464|ref|XP_009106262.1| PREDICTED: high mobility group B protein 9 [Brassica rapa]
BraA04g001740.3C	60.924	19.0005	102.847	5.41287	2.4364	0.000371706	0.019781	A04	1090152	1091496	-	1257	-	-	gi|685295947|ref|XP_009138832.1| PREDICTED: UPF0481 protein At3g47200-like [Brassica rapa] gi|923617413|ref|XP_013746358.1| PREDICTED: UPF0481 protein At3g47200-like [Brassica napus]
BraA05g001240.3C	46.8128	19.0189	74.6067	3.92276	1.97187	0.00207593	0.0644162	A05	767141	767470	-	330	GO:0005509;	-	gi|685303823|ref|XP_009142623.1| PREDICTED: calcium-binding protein KIC-like [Brassica rapa] gi|923621572|ref|XP_013747616.1| PREDICTED: calcium-binding protein KIC-like [Brassica napus]
BraA06g007570.3C	59.4912	19.033	99.9493	5.25136	2.39269	0.000124893	0.00902213	A06	4188812	4189628	+	306	-	-	gi|685315576|ref|XP_009148409.1| PREDICTED: uncharacterized protein LOC103871848 [Brassica rapa]
BraA03g029090.3C	38.8065	19.0689	58.5442	3.07014	1.61831	0.0345896	0.342462	A03	14582358	14584397	+	2040	GO:0004672;GO:0005524;GO:0006468;GO:0030246;	-	gi|685287006|ref|XP_009134432.1| PREDICTED: L-type lectin-domain containing receptor kinase IV.4-like [Brassica rapa]
BraA09g021230.3C	48.9707	19.166	78.7754	4.11017	2.0392	0.0399113	0.368523	A09	13813032	13814798	+	1152	GO:0016020;GO:0016021;GO:0022857;	-	gi|685358371|ref|XP_009113861.1| PREDICTED: WAT1-related protein At5g45370-like isoform X1 [Brassica rapa]
BraA02g004450.3C	79.8707	19.2472	140.494	7.29948	2.86779	1.09297e-05	0.00139534	A02	2144481	2145155	-	675	-	-	gi|685269714|ref|XP_009125858.1| PREDICTED: uncharacterized protein LOC103850823 [Brassica rapa]
BraA10g001330.3C	101.611	19.2673	183.955	9.5475	3.25512	0.0118794	0.188205	A10	704856	716366	-	648	GO:0008270;	-	gi|685371960|ref|XP_009119622.1| PREDICTED: uncharacterized protein LOC103844575 [Brassica rapa] gi|923725485|ref|XP_013666361.1| PREDICTED: uncharacterized protein LOC106370908 isoform X1 [Brassica napus] gi|674943547|emb|CDX89959.1| BnaA10g01230D [Brassica napus]
BraA03g014410.3C	35.1027	19.35	50.8554	2.62819	1.39407	0.0405041	0.371647	A03	6338543	6341949	-	2220	GO:0055085;	-	gi|674885490|emb|CDY47076.1| BnaA03g12220D [Brassica napus]
BraA03g025110.3C	37.2928	19.3727	55.213	2.85005	1.51099	0.0355726	0.346912	A03	12371442	12372155	-	546	GO:0005509;	K13448	gi|674950079|emb|CDX83268.1| BnaA03g22380D [Brassica napus]
BraA02g007660.3C	36.2232	19.3769	53.0694	2.73879	1.45354	0.0306306	0.320626	A02	3605254	3606462	+	1209	-	-	gi|685270478|ref|XP_009126255.1| PREDICTED: G-type lectin S-receptor-like serine/threonine-protein kinase At1g67520 [Brassica rapa]
BraA01g013380.3C	98.9523	19.4705	178.434	9.16432	3.19603	3.25364e-08	1.35987e-05	A01	7016240	7017398	+	765	-	-	gi|674950705|emb|CDX82969.1| BnaC01g14190D [Brassica napus]
BraA09g036820.3C	121.556	19.4745	223.637	11.4836	3.5215	4.11109e-06	0.000641476	A09	29199735	29203380	+	2322	GO:0004842;GO:0005488;GO:0005515;GO:0016567;	-	gi|685358052|ref|XP_009113728.1| PREDICTED: U-box domain-containing protein 45-like [Brassica rapa]
BraA01g010660.3C	74.7855	19.5537	130.017	6.64926	2.73319	4.01522e-06	0.000632136	A01	5499279	5501521	+	1476	GO:0005506;GO:0016705;GO:0020037;GO:0055114;	K09843	gi|674863731|emb|CDY68433.1| BnaAnng27240D [Brassica napus]
BraA09g017140.3C	48.9445	19.6134	78.2755	3.99091	1.99672	0.00188057	0.060561	A09	10566260	10567468	-	888	GO:0005515;	-	gi|685356681|ref|XP_009113199.1| PREDICTED: MATH domain and coiled-coil domain-containing protein At2g42470-like [Brassica rapa] gi|685356683|ref|XP_009113200.1| PREDICTED: MATH domain and coiled-coil domain-containing protein At2g42470-like [Brassica rapa] gi|685356686|ref|XP_009113201.1| PREDICTED: MATH domain and coiled-coil domain-containing protein At2g42470-like [Brassica rapa] gi|685356688…
BraA09g028890.3C	40.8529	19.6755	62.0304	3.15268	1.65658	0.0115776	0.184897	A09	19939641	19943264	-	1233	-	K07466	gi|923906474|ref|XP_013723218.1| PREDICTED: replication protein A 70 kDa DNA-binding subunit C-like [Brassica napus]
BraA04g004260.3C	39.1662	20.0348	58.2977	2.90983	1.54093	0.0196123	0.252031	A04	2629700	2632052	+	1830	GO:0008168;	-	gi|685296567|ref|XP_009139122.1| PREDICTED: probable methyltransferase PMT22 [Brassica rapa]
BraA02g039040.3C	40.5477	20.1129	60.9824	3.032	1.60027	0.0160875	0.22502	A02	27135836	27138488	+	1320	GO:0010215;GO:0016049;GO:0031225;	-	gi|922421030|ref|XP_013616397.1| PREDICTED: COBRA-like protein 2 [Brassica oleracea var. oleracea] gi|923825315|ref|XP_013695665.1| PREDICTED: COBRA-like protein 2 [Brassica napus] gi|923850065|ref|XP_013703696.1| PREDICTED: COBRA-like protein 2 [Brassica napus]
BraA10g019340.3C	59.8883	20.2798	99.4968	4.9062	2.29461	0.000809984	0.0340562	A10	14219487	14223375	+	930	-	-	gi|685375157|ref|XP_009120703.1| PREDICTED: monoacylglycerol lipase ABHD6-like isoform X1 [Brassica rapa]
BraA01g022110.3C	38.3174	20.4821	56.1527	2.74155	1.45499	0.0376529	0.356216	A01	12304586	12307638	-	2079	GO:0005515;	-	gi|685262044|ref|XP_009148564.1| PREDICTED: receptor-like protein 12 isoform X1 [Brassica rapa]
BraA10g029650.3C	42.1993	20.543	63.8556	3.10839	1.63617	0.0120025	0.189203	A10	18887362	18888380	-	852	GO:0003677;GO:0006355;	-	gi|923889038|ref|XP_013715746.1| PREDICTED: NAC domain-containing protein 100-like [Brassica napus] gi|674870315|emb|CDY64672.1| BnaA10g30260D [Brassica napus]
BraA05g014830.3C	41.1028	20.7541	61.4515	2.96093	1.56605	0.0175403	0.238148	A05	8440694	8441865	-	789	-	K08081	gi|685307347|ref|XP_009144385.1| PREDICTED: tropinone reductase homolog At1g07440-like isoform X1 [Brassica rapa]
BraA07g019560.3C	115.42	20.802	210.038	10.097	3.33585	0.00535935	0.116146	A07	16468248	16470045	-	1308	GO:0004252;GO:0016021;	-	gi|685267983|ref|XP_009125076.1| PREDICTED: uncharacterized protein LOC103850116 [Brassica rapa]
BraA04g004380.3C	47.8956	20.8345	74.9567	3.59771	1.84708	0.00378539	0.0938542	A04	2696278	2698495	-	1320	-	-	gi|674957322|emb|CDX76075.1| BnaA04g03390D [Brassica napus]
BraA04g027580.3C	137.082	20.8704	253.294	12.1365	3.60128	1.67018e-10	1.39611e-07	A04	19414967	19418866	-	1725	GO:0006952;GO:0016021;	K08472	gi|674926444|emb|CDY07075.1| BnaA04g22400D [Brassica napus]
BraA03g013060.3C	53.031	20.9094	85.1526	4.07245	2.0259	0.00120559	0.0453205	A03	5677213	5677713	+	501	GO:0008428;GO:0051252;	-	gi|685282783|ref|XP_009132318.1| PREDICTED: putative 4-hydroxy-4-methyl-2-oxoglutarate aldolase 3 [Brassica rapa] gi|685282785|ref|XP_009132319.1| PREDICTED: putative 4-hydroxy-4-methyl-2-oxoglutarate aldolase 3 [Brassica rapa] gi|923627820|ref|XP_013749584.1| PREDICTED: putative 4-hydroxy-4-methyl-2-oxoglutarate aldolase 3 [Brassica napus] gi|923627823|ref|XP_013749585.1| PREDICTED: putative 4-h…
BraA09g065440.3C	71.9338	20.9311	122.937	5.87339	2.55419	0.0419971	0.377672	A09	44663217	44666609	-	1917	GO:0005515;	-	gi|923703508|ref|XP_013660308.1| PREDICTED: BTB/POZ domain-containing protein At1g03010-like isoform X2 [Brassica napus] gi|923703515|ref|XP_013660310.1| PREDICTED: BTB/POZ domain-containing protein At1g03010-like isoform X2 [Brassica napus] gi|674900469|emb|CDY32492.1| BnaA09g51040D [Brassica napus]
BraA03g019820.3C	80.1933	20.9692	139.417	6.64867	2.73307	0.000657902	0.0291637	A03	9404414	9405016	+	603	-	-	gi|685284637|ref|XP_009133222.1| PREDICTED: uncharacterized protein LOC103857751 [Brassica rapa]
BraA10g016240.3C	87.8909	20.9889	154.793	7.375	2.88264	0.0195609	0.251555	A10	12582870	12585025	+	1686	GO:0004672;GO:0005524;GO:0006468;	K08867	gi|685374147|ref|XP_009120345.1| PREDICTED: probable serine/threonine-protein kinase WNK4 [Brassica rapa]
BraA07g034870.3C	56.3282	21.0014	91.655	4.36423	2.12573	0.000574157	0.026593	A07	24719457	24720564	-	303	-	-	gi|685336836|ref|XP_009105675.1| PREDICTED: CLAVATA3/ESR (CLE)-related protein 26 [Brassica rapa]
BraA06g042480.3C	40.81	21.0441	60.576	2.87853	1.52533	0.0212661	0.264193	A06	27851403	27854624	+	3222	-	-	gi|685326385|ref|XP_009101591.1| PREDICTED: uncharacterized protein LOC103827793 isoform X1 [Brassica rapa]
BraA09g039230.3C	38.4813	21.072	55.8907	2.65237	1.40728	0.0324848	0.331332	A09	30795759	30796985	+	1227	GO:0005515;	-	gi|685362242|ref|XP_009115472.1| PREDICTED: vegetative incompatibility protein HET-E-1 [Brassica rapa]
BraA10g028600.3C	92.3147	21.1008	163.529	7.74986	2.95417	0.0175578	0.238148	A10	18466813	18468946	-	1515	GO:0005515;	-	gi|685378881|ref|XP_009122185.1| PREDICTED: plant intracellular Ras-group-related LRR protein 1 [Brassica rapa]
BraA06g027440.3C	56.5354	21.1147	91.9561	4.35508	2.1227	0.000600016	0.0274646	A06	19198382	19200253	-	1104	-	K16280	gi|685320859|ref|XP_009150462.1| PREDICTED: E3 ubiquitin-protein ligase RGLG1 isoform X2 [Brassica rapa] gi|685320862|ref|XP_009150463.1| PREDICTED: E3 ubiquitin-protein ligase RGLG1 isoform X2 [Brassica rapa] gi|674888897|emb|CDY43775.1| BnaA06g23110D [Brassica napus]
BraA10g033410.3C	42.0177	21.1542	62.8812	2.97252	1.57169	0.0165132	0.228516	A10	20554584	20557243	-	1644	-	K15015	gi|685380246|ref|XP_009122801.1| PREDICTED: vacuolar amino acid transporter 1 [Brassica rapa]
BraA01g010370.3C	52.0483	21.2634	82.8332	3.89557	1.96183	0.0359056	0.348432	A01	5327748	5329002	-	1167	GO:0003700;GO:0005634;GO:0006355;GO:0043565;	K09419	gi|685258689|ref|XP_009132283.1| PREDICTED: heat stress transcription factor A-4a-like [Brassica rapa] gi|685258691|ref|XP_009132288.1| PREDICTED: heat stress transcription factor A-4a-like [Brassica rapa]
BraA01g022400.3C	168.76	21.3404	316.18	14.8161	3.88909	0.00516752	0.113673	A01	12520417	12521787	-	1116	GO:0009058;GO:0016844;	-	gi|685262132|ref|XP_009149019.1| PREDICTED: protein YLS2-like [Brassica rapa]
BraA05g020280.3C	133.472	21.4281	245.516	11.4577	3.51824	0.00649452	0.13065	A05	13221993	13227058	+	4326	GO:0005524;GO:0006810;GO:0016021;GO:0016887;GO:0042626;GO:0055085;	-	gi|685308705|ref|XP_009145014.1| PREDICTED: LOW QUALITY PROTEIN: ABC transporter C family member 4-like [Brassica rapa]
BraA06g000690.3C	88.4867	21.4784	155.495	7.23959	2.85591	8.02192e-07	0.000184074	A06	466133	466693	+	561	GO:0016853;	-	gi|685313849|ref|XP_009147520.1| PREDICTED: dirigent protein 20-like [Brassica rapa]
BraA05g031270.3C	120.092	21.4966	218.688	10.1731	3.34669	0.0119158	0.18852	A05	22917247	22917734	-	342	-	-	gi|685311252|ref|XP_009146199.1| PREDICTED: uncharacterized protein LOC103869875 [Brassica rapa] gi|923836514|ref|XP_013699321.1| PREDICTED: uncharacterized protein LOC106403029 [Brassica napus] gi|923836518|ref|XP_013699322.1| PREDICTED: uncharacterized protein LOC106403029 [Brassica napus]
BraA04g004560.3C	40.4468	21.5509	59.3427	2.75361	1.46133	0.0287295	0.31102	A04	2917256	2918784	-	465	-	-	gi|685296654|ref|XP_009139161.1| PREDICTED: elicitor-responsive protein 1-like [Brassica rapa] gi|923617800|ref|XP_013746469.1| PREDICTED: elicitor-responsive protein 1-like [Brassica napus] gi|674957338|emb|CDX76091.1| BnaA04g03550D [Brassica napus]
BraA01g013690.3C	58.2358	21.5561	94.9156	4.40318	2.13855	0.0345763	0.342427	A01	7252533	7253551	+	696	-	-	gi|685259686|ref|XP_009136680.1| PREDICTED: thaumatin-like protein 1 [Brassica rapa]
BraA10g008290.3C	69.7104	21.6104	117.81	5.45158	2.44667	0.0452282	0.392604	A10	5903859	5910043	+	2979	GO:0004672;GO:0005515;GO:0005524;GO:0006468;	-	gi|685370233|ref|XP_009118911.1| PREDICTED: probable leucine-rich repeat receptor-like protein kinase At5g49770 [Brassica rapa]
BraA01g013740.3C	102.025	21.7039	182.346	8.40154	3.07065	1.02661e-07	3.30663e-05	A01	7276150	7278477	-	1140	GO:0004672;GO:0006468;	-	gi|685259706|ref|XP_009136761.1| PREDICTED: cysteine-rich receptor-like protein kinase 10 isoform X3 [Brassica rapa]
BraA04g031950.3C	48.9378	21.7079	76.1677	3.50875	1.81096	0.00523135	0.114116	A04	21569577	21573385	-	2364	-	-	gi|685303400|ref|XP_009142403.1| PREDICTED: uncharacterized protein LOC103866263 [Brassica rapa]
BraA07g020730.3C	49.0411	21.7195	76.3627	3.51586	1.81388	0.0106273	0.175554	A07	17160774	17164267	+	1419	-	-	gi|685268260|ref|XP_009125207.1| PREDICTED: uncharacterized protein LOC103850239 [Brassica rapa]
BraA02g043680.3C	95.5094	21.8337	169.185	7.7488	2.95397	2.91806e-07	8.04677e-05	A02	30229403	30230925	-	879	GO:0003677;GO:0006355;	K16222	gi|674861317|emb|CDY69244.1| BnaAnng29770D [Brassica napus]
BraA09g054750.3C	56.2026	21.9441	90.4611	4.12234	2.04346	0.00325459	0.0861322	A09	39616299	39619477	-	726	GO:0003700;GO:0005634;GO:0006355;	-	gi|685354889|ref|XP_009112514.1| PREDICTED: MADS-box protein SVP [Brassica rapa] gi|115371646|gb|ABI96182.1| short vegetative phase protein [Brassica rapa subsp. oleifera] gi|115371648|gb|ABI96183.1| short vegetative phase protein [Brassica rapa subsp. oleifera] gi|383216391|gb|AFG73588.1| short vegetative phase protein [Brassica juncea]
BraA05g022470.3C	64.7479	22.1073	107.389	4.8576	2.28024	0.0173405	0.236423	A05	16251751	16253520	-	1329	GO:0016788;	-	gi|685309078|ref|XP_009145171.1| PREDICTED: GDSL esterase/lipase At1g33811 [Brassica rapa] gi|923636884|ref|XP_013639906.1| PREDICTED: GDSL esterase/lipase At1g33811-like [Brassica napus] gi|674883664|emb|CDY48798.1| BnaA05g20720D [Brassica napus]
BraA09g018570.3C	129.045	22.1638	235.927	10.6447	3.41206	0.0254158	0.290107	A09	11886839	11888490	-	993	GO:0016757;	K18819	gi|685357138|ref|XP_009113368.1| PREDICTED: galactinol synthase 2 [Brassica rapa] gi|923919049|ref|XP_013728883.1| PREDICTED: galactinol synthase 2-like isoform X1 [Brassica napus] gi|923919051|ref|XP_013728884.1| PREDICTED: galactinol synthase 2-like isoform X2 [Brassica napus] gi|674891018|emb|CDY41701.1| BnaA09g15290D [Brassica napus]
BraA04g025940.3C	149.367	22.2203	276.514	12.4442	3.6374	0.00162573	0.0549816	A04	18552958	18555479	+	1242	-	-	gi|685301792|ref|XP_009141592.1| PREDICTED: uncharacterized protein LOC103865545 [Brassica rapa]
BraA07g004850.3C	46.4382	22.2691	70.6072	3.17063	1.66477	0.0088891	0.157377	A07	3705404	3708279	-	729	-	-	gi|685376636|ref|XP_009121236.1| PREDICTED: uncharacterized protein LOC103846067 [Brassica rapa] gi|923798425|ref|XP_013686577.1| PREDICTED: uncharacterized protein LOC106390619 [Brassica napus] gi|674882856|emb|CDY49555.1| BnaA07g03770D [Brassica napus]
BraA01g013530.3C	57.0061	22.2758	91.7365	4.11822	2.04202	0.00105643	0.0412487	A01	7097365	7099956	+	1500	GO:0004672;GO:0004713;GO:0006468;	-	gi|923508632|ref|XP_013737929.1| PREDICTED: cysteine-rich receptor-like protein kinase 11 isoform X2 [Brassica napus]
BraA02g017230.3C	42.4302	22.304	62.5563	2.80471	1.48785	0.0401161	0.369895	A02	9396153	9412578	-	6642	GO:0004672;GO:0005524;GO:0006468;GO:0006629;GO:0008081;	-	gi|685272901|ref|XP_009127505.1| PREDICTED: LOW QUALITY PROTEIN: probable glycerophosphoryl diester phosphodiesterase 2 [Brassica rapa]
BraA07g005460.3C	50.8503	22.3881	79.3125	3.54262	1.82481	0.0034312	0.0889022	A07	4274981	4276161	-	582	GO:0005525;GO:0005622;GO:0007264;	K07977	gi|674962210|emb|CDX71216.1| BnaC07g04950D [Brassica napus]
BraA06g001210.3C	187.393	22.5497	352.236	15.6204	3.96536	5.88881e-13	1.03372e-09	A06	756265	757611	+	615	-	K07305	gi|685313981|ref|XP_009147587.1| PREDICTED: peptide methionine sulfoxide reductase B1, chloroplastic [Brassica rapa] gi|923638569|ref|XP_013640434.1| PREDICTED: peptide methionine sulfoxide reductase B1, chloroplastic [Brassica napus] gi|674909014|emb|CDY24080.1| BnaA06g00780D [Brassica napus]
BraA02g027010.3C	45.0792	22.6378	67.5206	2.98265	1.5766	0.0159968	0.224758	A02	16411969	16413972	-	2004	GO:0004672;GO:0005524;GO:0006468;GO:0030246;	-	gi|685307713|ref|XP_009144569.1| PREDICTED: L-type lectin-domain containing receptor kinase IV.4-like isoform X1 [Brassica rapa] gi|923537318|ref|XP_013719544.1| PREDICTED: L-type lectin-domain containing receptor kinase IV.4-like isoform X1 [Brassica napus]
BraA03g011590.3C	41.662	22.7401	60.584	2.66419	1.4137	0.0293627	0.314576	A03	5005500	5006578	+	870	GO:0003677;	-	gi|685282229|ref|XP_009132024.1| PREDICTED: transcription factor DIVARICATA-like [Brassica rapa]
BraA05g041390.3C	93.3544	22.9119	163.797	7.149	2.83774	1.64795e-06	0.000334429	A05	27863007	27863858	-	546	GO:0006662;GO:0015035;GO:0045454;	K03671	gi|685313473|ref|XP_009147326.1| PREDICTED: thioredoxin F1, chloroplastic [Brassica rapa]
BraA02g001710.3C	441.632	22.9482	860.316	37.4895	5.22842	0.00190373	0.0610095	A02	844735	846576	-	975	GO:0004601;GO:0006979;GO:0020037;GO:0055114;	K00430	gi|685269169|ref|XP_009125598.1| PREDICTED: peroxidase P7 [Brassica rapa]
BraA01g014980.3C	50.7608	22.959	78.5626	3.42187	1.77478	0.00502118	0.111845	A01	7962561	7963812	+	1173	GO:0003824;GO:0050662;	-	gi|685259933|ref|XP_009137807.1| PREDICTED: 3-oxo-Delta(4,5)-steroid 5-beta-reductase [Brassica rapa] gi|674898582|emb|CDY34267.1| BnaA01g13700D [Brassica napus]
BraA10g026560.3C	48.9406	23.0565	74.8247	3.24527	1.69834	0.00705572	0.137445	A10	17620067	17621108	+	834	GO:0008270;	-	gi|685378271|ref|XP_009121929.1| PREDICTED: mitogen-activated protein kinase kinase kinase 1 [Brassica rapa]
BraA06g037830.3C	57.1563	23.1032	91.2094	3.94792	1.98109	0.0023093	0.0694728	A06	25231901	25234792	-	2352	GO:0005247;GO:0006821;GO:0016020;	K05016	gi|685324836|ref|XP_009151988.1| PREDICTED: chloride channel protein CLC-b [Brassica rapa]
BraA06g036650.3C	50.0043	23.2569	76.7516	3.30016	1.72254	0.00533037	0.115589	A06	24566679	24568080	+	1218	-	K15015	gi|685324439|ref|XP_009151822.1| PREDICTED: vacuolar amino acid transporter 1-like [Brassica rapa] gi|685324441|ref|XP_009151823.1| PREDICTED: vacuolar amino acid transporter 1-like [Brassica rapa] gi|674947244|emb|CDX86397.1| BnaA06g31140D [Brassica napus]
BraA03g052170.3C	69.9321	23.4615	116.403	4.96144	2.31076	0.000588121	0.0271324	A03	26947866	26949485	-	717	-	K15382	gi|685293147|ref|XP_009137488.1| PREDICTED: bidirectional sugar transporter SWEET14 [Brassica rapa] gi|923686089|ref|XP_013655126.1| PREDICTED: bidirectional sugar transporter SWEET14-like [Brassica napus] gi|674922309|emb|CDY11047.1| BnaA03g47060D [Brassica napus]
BraA01g001460.3C	78.3123	23.6266	132.998	5.62916	2.49292	0.0309963	0.323009	A01	730999	732750	-	1212	GO:0005506;GO:0016705;GO:0020037;GO:0055114;	K00517	gi|685256334|ref|XP_009136332.1| PREDICTED: cytochrome P450 81F1 [Brassica rapa] gi|923503820|ref|XP_013737239.1| PREDICTED: cytochrome P450 81F1-like [Brassica napus]
BraA04g001570.3C	47.1362	23.6917	70.5807	2.97913	1.57489	0.0283332	0.308633	A04	1000098	1001776	-	840	-	-	gi|685295920|ref|XP_009138819.1| PREDICTED: cysteine-rich repeat secretory protein 15 [Brassica rapa]
BraA09g037700.3C	103.732	23.8435	183.621	7.7011	2.94506	0.00484579	0.109336	A09	29814643	29815798	+	834	GO:0003677;	K09422	gi|685361802|ref|XP_009115302.1| PREDICTED: transcription factor MYB57 [Brassica rapa]
BraA05g013460.3C	44.4319	23.8661	64.9977	2.72343	1.44542	0.0253198	0.289742	A05	7429749	7430471	-	723	GO:0003677;GO:0003700;GO:0006355;	K14516	gi|685307032|ref|XP_009144241.1| PREDICTED: ethylene-responsive transcription factor 15-like [Brassica rapa]
BraA04g021550.3C	195.792	24.0555	367.529	15.2783	3.93342	3.14954e-09	1.87414e-06	A04	16139418	16140792	-	1053	GO:0003700;GO:0006355;GO:0043565;	K13423	gi|685300666|ref|XP_009141053.1| PREDICTED: probable WRKY transcription factor 25 [Brassica rapa]
BraA09g057780.3C	48.2567	24.1536	72.3599	2.99582	1.58295	0.0128882	0.197713	A09	41055543	41059567	-	2361	GO:0007033;GO:0036092;GO:0042578;	-	gi|674871229|emb|CDY63385.1| BnaAnng18900D [Brassica napus]
BraA09g048280.3C	120.455	24.1745	216.735	8.96543	3.16437	0.000646257	0.0288532	A09	36360041	36362389	+	1524	GO:0005515;GO:0006508;GO:0008236;	-	gi|685364581|ref|XP_009116472.1| PREDICTED: carboxyl-terminal-processing peptidase 3, chloroplastic [Brassica rapa]
BraA09g013820.3C	469.712	24.2302	915.193	37.7707	5.2392	0.0435602	0.385605	A09	8058255	8058710	+	456	-	-	gi|685355825|ref|XP_009112884.1| PREDICTED: uncharacterized protein LOC103838207 [Brassica rapa]
BraA08g027840.3C	58.1358	24.4019	91.8698	3.76487	1.9126	0.00148346	0.0517707	A08	19558688	19560606	+	1647	GO:0003824;GO:0008152;	K10526	gi|685349154|ref|XP_009110228.1| PREDICTED: 4-coumarate--CoA ligase-like 2 [Brassica rapa]
BraA03g007420.3C	56.7218	24.4107	89.0328	3.64728	1.86682	0.005223	0.114116	A03	3177023	3178355	-	1014	-	K05610	gi|674955101|emb|CDX78681.1| BnaA03g05930D [Brassica napus]
BraA04g016810.3C	64.9948	24.47	105.52	4.3122	2.10842	0.00116959	0.0443914	A04	12795854	12796875	-	846	GO:0003677;GO:0006355;GO:0043565;	K09338	gi|685299274|ref|XP_009140395.1| PREDICTED: homeobox-leucine zipper protein HAT9 isoform X1 [Brassica rapa]
BraA06g002360.3C	165.152	24.5649	305.738	12.4462	3.63763	0.0290402	0.312682	A06	1453223	1457296	+	2622	GO:0004672;GO:0005515;GO:0005524;GO:0006468;	-	gi|685314273|ref|XP_009147730.1| PREDICTED: probable LRR receptor-like serine/threonine-protein kinase At1g51820 [Brassica rapa]
BraA02g015450.3C	74.7556	24.924	124.587	4.99867	2.32155	0.000379075	0.0199376	A02	8076839	8079080	-	1671	-	-	gi|685272368|ref|XP_009127250.1| PREDICTED: low-temperature-induced 65 kDa protein-like [Brassica rapa]
BraA06g012300.3C	93.2261	24.9599	161.492	6.47008	2.69378	0.0146119	0.212597	A06	6567310	6568866	+	1557	GO:0016021;GO:0022857;GO:0055085;	-	gi|685316942|ref|XP_009149070.1| PREDICTED: organic cation/carnitine transporter 6-like [Brassica rapa]
BraA09g040040.3C	52.7689	25.0313	80.5065	3.21624	1.68537	0.0167842	0.231355	A09	31313185	31313616	-	432	-	-	gi|923912623|ref|XP_013725995.1| PREDICTED: pollen-specific leucine-rich repeat extensin-like protein 4 [Brassica napus]
BraA08g033090.3C	47.5263	25.2299	69.8227	2.76746	1.46856	0.0189691	0.24794	A08	21845988	21849053	-	3066	GO:0004672;GO:0005515;GO:0005524;GO:0006468;	-	gi|685350790|ref|XP_009110884.1| PREDICTED: leucine-rich repeat receptor-like protein kinase PXL1 [Brassica rapa]
BraA01g010030.3C	59.5978	25.4495	93.7461	3.68361	1.88112	0.00184963	0.0601268	A01	5148810	5150646	-	1650	-	-	gi|685258605|ref|XP_009131932.1| PREDICTED: uncharacterized protein LOC103856573 [Brassica rapa]
BraA02g042060.3C	171.11	25.4906	316.73	12.4253	3.63521	0.000517781	0.0247323	A02	29192979	29193191	+	213	-	-	gi|685278235|ref|XP_009130057.1| PREDICTED: uncharacterized protein LOC103854852 [Brassica rapa] gi|923538081|ref|XP_013721794.1| PREDICTED: uncharacterized protein LOC106425617 [Brassica napus] gi|923538084|ref|XP_013721803.1| PREDICTED: uncharacterized protein LOC106425626 [Brassica napus] gi|674927778|emb|CDY05446.1| BnaA02g32450D [Brassica napus]
BraA10g023890.3C	44.7984	25.575	64.0217	2.50329	1.32383	0.0363583	0.349984	A10	16455640	16456104	-	390	-	K18635	gi|923730193|ref|XP_013667783.1| PREDICTED: protein SPIRAL1-like 4 [Brassica napus]
BraA02g022790.3C	115.478	25.6232	205.333	8.01353	3.00244	0.0305627	0.320144	A02	13328315	13329136	+	822	-	-	gi|674912736|emb|CDY20372.1| BnaC02g24440D [Brassica napus]
BraA01g016210.3C	65.2415	25.6323	104.851	4.09057	2.0323	0.000591203	0.0272388	A01	8617432	8617776	-	345	-	-	gi|685260280|ref|XP_009139230.1| PREDICTED: uncharacterized protein LOC103863220 [Brassica rapa]
BraA05g034020.3C	65.5078	25.6956	105.32	4.09876	2.03519	0.000630005	0.0284371	A05	24348402	24348995	-	594	-	-	gi|685311970|ref|XP_009146548.1| PREDICTED: uncharacterized protein LOC103870193 [Brassica rapa]
BraA09g041320.3C	44.3734	25.7451	63.0018	2.44714	1.2911	0.0456366	0.394244	A09	32203694	32206601	+	2424	GO:0005515;	-	gi|227438121|gb|ACP30550.1| disease resistance protein [Brassica rapa subsp. pekinensis]
BraA03g058930.3C	58.9892	25.8526	92.1257	3.5635	1.83329	0.00238744	0.0709724	A03	31240388	31242515	-	1587	GO:0003677;GO:0006355;	-	gi|685294844|ref|XP_009138307.1| PREDICTED: BEL1-like homeodomain protein 6 [Brassica rapa] gi|685294846|ref|XP_009138308.1| PREDICTED: BEL1-like homeodomain protein 6 [Brassica rapa] gi|685294848|ref|XP_009138309.1| PREDICTED: BEL1-like homeodomain protein 6 [Brassica rapa]
BraA04g028900.3C	80.621	25.9416	135.3	5.21558	2.38283	3.39313e-05	0.00341336	A04	20105582	20107925	-	1701	GO:0003824;	-	gi|685302466|ref|XP_009141938.1| PREDICTED: endoglucanase 21-like [Brassica rapa]
BraA10g029410.3C	122.031	25.9692	218.092	8.3981	3.07006	0.0126295	0.195541	A10	18781872	18783139	-	1017	GO:0004601;GO:0006979;GO:0020037;GO:0055114;	K00430	gi|685379092|ref|XP_009122283.1| PREDICTED: peroxidase A2 [Brassica rapa] gi|923888383|ref|XP_013715437.1| PREDICTED: peroxidase A2-like [Brassica napus] gi|674963843|emb|CDX70075.1| BnaA10g24240D [Brassica napus]
BraA06g008900.3C	66.3935	25.9765	106.81	4.11181	2.03977	0.00458292	0.105437	A06	4856248	4857253	-	648	GO:0016787;	K07766	gi|923657342|ref|XP_013646515.1| PREDICTED: nudix hydrolase 12, mitochondrial-like [Brassica napus] gi|674935378|emb|CDX98029.1| BnaA06g07800D [Brassica napus]
BraA01g042810.3C	71.0479	26.1229	115.973	4.43951	2.1504	0.000809272	0.0340562	A01	28509421	28510260	-	405	-	-	gi|685383531|ref|XP_009124065.1| PREDICTED: acyl carrier protein, chloroplastic [Brassica rapa] gi|923926961|ref|XP_013732415.1| PREDICTED: acyl carrier protein, chloroplastic [Brassica napus] gi|923926964|ref|XP_013732416.1| PREDICTED: acyl carrier protein, chloroplastic [Brassica napus] gi|1072329|emb|CAA49802.1| acyl carrier protein [Brassica rapa]
BraA07g026230.3C	54.8853	26.5135	83.257	3.14018	1.65085	0.00643523	0.129844	A07	20042971	20045090	-	1029	GO:0016020;	-	gi|685333887|ref|XP_009104529.1| PREDICTED: ALA-interacting subunit 5 [Brassica rapa]
BraA09g001750.3C	176.981	26.538	327.425	12.338	3.62503	0.0204606	0.258393	A09	1030503	1032349	+	1692	GO:0004672;GO:0005524;GO:0006468;GO:0030246;	-	gi|685351950|ref|XP_009111363.1| PREDICTED: L-type lectin-domain containing receptor kinase IV.4-like [Brassica rapa]
BraA05g001650.3C	52.6633	26.5853	78.7412	2.96183	1.56649	0.010004	0.168613	A05	988828	989490	-	663	-	-	gi|685303942|ref|XP_009142684.1| PREDICTED: uncharacterized protein LOC103866497 [Brassica rapa] gi|923622400|ref|XP_013747875.1| PREDICTED: late embryogenesis abundant protein At1g64065-like [Brassica napus] gi|923635125|ref|XP_013752107.1| PREDICTED: late embryogenesis abundant protein At1g64065-like [Brassica napus]
BraA03g042960.3C	54.9873	26.6754	83.2992	3.1227	1.64279	0.0302468	0.319082	A03	21589106	21590022	-	726	-	-	gi|685290654|ref|XP_009136289.1| PREDICTED: uncharacterized protein LOC103860439 [Brassica rapa]
BraA03g046300.3C	88.4575	26.6757	150.239	5.63206	2.49366	0.0408847	0.37334	A03	23447136	23448233	-	1098	-	-	gi|923552435|ref|XP_013737074.1| PREDICTED: UDP-glycosyltransferase 75D1-like [Brassica napus]
BraA02g026530.3C	63.4105	26.7495	100.072	3.74106	1.90345	0.00596343	0.123884	A02	15917943	15922130	+	1854	GO:0003676;GO:0005524;	K12614	gi|674877926|emb|CDY54061.1| BnaA02g36470D [Brassica napus]
BraA08g015340.3C	120.814	26.8727	214.755	7.99154	2.99847	5.64177e-05	0.00490275	A08	12650443	12652364	+	1272	GO:0003824;GO:0009058;GO:0030170;	K00815	gi|922451470|ref|XP_013628642.1| PREDICTED: cystine lyase CORI3-like [Brassica oleracea var. oleracea]
BraA04g027280.3C	85.2044	27.0325	143.376	5.30385	2.40704	1.87835e-05	0.00214804	A04	19268418	19269314	-	591	-	-	gi|685302087|ref|XP_009141749.1| PREDICTED: protein LURP-one-related 8-like [Brassica rapa] gi|923621242|ref|XP_013747466.1| PREDICTED: protein LURP-one-related 8-like [Brassica napus]
BraA01g002260.3C	63.7504	27.0501	100.451	3.71351	1.89278	0.0311042	0.323557	A01	1116860	1117228	+	369	-	-	gi|685256500|ref|XP_009144127.1| PREDICTED: uncharacterized protein LOC103867758 [Brassica rapa]
BraA09g061290.3C	96.2002	27.2661	165.134	6.05639	2.59846	0.00789344	0.147462	A09	42778119	42780702	-	1671	GO:0004857;	K01051	gi|685368548|ref|XP_009118185.1| PREDICTED: pectinesterase/pectinesterase inhibitor 18 [Brassica rapa]
BraA01g018090.3C	118.422	27.2955	209.549	7.67704	2.94055	0.00111674	0.0429895	A01	9636720	9638327	-	849	-	-	gi|685261029|ref|XP_009143344.1| PREDICTED: uncharacterized protein LOC103867063 [Brassica rapa] gi|923510221|ref|XP_013742924.1| PREDICTED: uncharacterized protein LOC106445829 [Brassica napus]
BraA05g005580.3C	76.4563	27.4817	125.431	4.56416	2.19035	0.00895617	0.158116	A05	2802985	2804820	-	969	-	-	gi|685304936|ref|XP_009143190.1| PREDICTED: SKP1-like protein 20 [Brassica rapa] gi|685304938|ref|XP_009143192.1| PREDICTED: SKP1-like protein 20 [Brassica rapa] gi|685304940|ref|XP_009143193.1| PREDICTED: SKP1-like protein 20 [Brassica rapa] gi|685304942|ref|XP_009143194.1| PREDICTED: SKP1-like protein 20 [Brassica rapa]
BraA07g001250.3C	55.0312	27.6181	82.4443	2.98515	1.57781	0.00953776	0.163999	A07	886769	889700	+	738	GO:0016021;	-	gi|674951754|emb|CDX81936.1| BnaC08g36650D [Brassica napus]
BraA09g020280.3C	98.2858	27.6827	168.889	6.10089	2.60902	0.00546799	0.117269	A09	13134501	13135000	-	462	GO:0005509;GO:0008270;	-	gi|685358601|ref|XP_009113947.1| PREDICTED: uncharacterized protein LOC103839202 isoform X5 [Brassica rapa]
BraA10g010070.3C	47.0199	27.7006	66.3393	2.39487	1.25995	0.0467025	0.399034	A10	8284330	8284898	+	486	-	K13993	gi|685263999|ref|XP_009107440.1| PREDICTED: 23.5 kDa heat shock protein, mitochondrial-like [Brassica rapa]
BraA01g039880.3C	54.4564	27.7066	81.2061	2.93093	1.55136	0.011007	0.179403	A01	26855185	26860554	+	2169	GO:0005215;GO:0006810;GO:0016020;GO:0055085;	K06901	gi|685266967|ref|XP_009122508.1| PREDICTED: adenine/guanine permease AZG1-like [Brassica rapa]
BraA05g005300.3C	98.0718	27.7477	168.396	6.06882	2.60142	4.19274e-06	0.000651322	A05	2703008	2704020	-	819	-	-	gi|923652040|ref|XP_013644735.1| PREDICTED: uncharacterized protein LOC106349333 isoform X1 [Brassica napus]
BraA08g005370.3C	76.8871	27.9604	125.814	4.49971	2.16983	0.000152529	0.0103578	A08	4133194	4133661	+	468	GO:0003677;GO:0003700;GO:0006355;	K09286	gi|685341529|ref|XP_009107439.1| PREDICTED: ethylene-responsive transcription factor RAP2-1 [Brassica rapa] gi|923724081|ref|XP_013665937.1| PREDICTED: ethylene-responsive transcription factor RAP2-1-like [Brassica napus]
BraA09g061600.3C	49.8905	28.0177	71.7634	2.56136	1.35691	0.0271513	0.302133	A09	42943421	42946576	-	2388	GO:0016307;GO:0046488;	K00889	gi|923890772|ref|XP_013716499.1| PREDICTED: phosphatidylinositol 4-phosphate 5-kinase 7-like isoform X1 [Brassica napus] gi|923890774|ref|XP_013716500.1| PREDICTED: phosphatidylinositol 4-phosphate 5-kinase 7-like isoform X1 [Brassica napus]
BraA10g027790.3C	50.5247	28.0916	72.9578	2.59714	1.37692	0.0277988	0.305752	A10	18164397	18166037	+	1170	GO:0003700;GO:0006351;GO:0006355;GO:0043565;	K14431	gi|685378688|ref|XP_009122096.1| PREDICTED: transcription factor TGA4 [Brassica rapa] gi|685378691|ref|XP_009122097.1| PREDICTED: transcription factor TGA4 [Brassica rapa] gi|923888967|ref|XP_013715712.1| PREDICTED: transcription factor TGA4-like [Brassica napus] gi|923888969|ref|XP_013715713.1| PREDICTED: transcription factor TGA4-like [Brassica napus] gi|923888971|ref|XP_013715714.1| PREDICTED:…
BraA05g006050.3C	71.3142	28.1367	114.492	4.06913	2.02472	0.0317666	0.327562	A05	3047466	3047807	+	342	GO:0042753;	-	gi|685305072|ref|XP_009143256.1| PREDICTED: protein EARLY FLOWERING 4 [Brassica rapa] gi|923635279|ref|XP_013752164.1| PREDICTED: protein EARLY FLOWERING 4 [Brassica napus] gi|674958566|emb|CDX74810.1| BnaA05g05560D [Brassica napus]
BraA06g004610.3C	64.8676	28.1673	101.568	3.60589	1.85035	0.00333344	0.0875322	A06	2712231	2712788	+	477	-	-	gi|685314739|ref|XP_009147973.1| PREDICTED: uncharacterized protein LOC103871476 [Brassica rapa] gi|923684254|ref|XP_013654607.1| PREDICTED: 1,4-dihydroxy-2-naphthoyl-CoA thioesterase 1-like [Brassica napus]
BraA03g001440.3C	48.1558	28.2071	68.1045	2.41445	1.27169	0.0433452	0.38477	A03	656050	656456	+	198	-	-	gi|685279746|ref|XP_009130795.1| PREDICTED: cysteine-rich and transmembrane domain-containing protein A isoform X1 [Brassica rapa]
BraA10g010460.3C	61.4393	28.2331	94.6456	3.35229	1.74515	0.0038078	0.0942101	A10	8607666	8610031	-	609	GO:0003700;GO:0005634;GO:0006355;	-	gi|685263916|ref|XP_009107059.1| PREDICTED: MADS-box protein SOC1 isoform X1 [Brassica rapa] gi|685263918|ref|XP_009107066.1| PREDICTED: MADS-box protein SOC1 isoform X1 [Brassica rapa] gi|685263920|ref|XP_009107076.1| PREDICTED: MADS-box protein SOC1 isoform X1 [Brassica rapa]
BraA02g041800.3C	64.0965	28.2439	99.9491	3.53879	1.82326	0.00393169	0.0960569	A02	28983125	28984688	+	1491	GO:0005506;GO:0016705;GO:0020037;GO:0055114;	K00517	gi|685278084|ref|XP_009129981.1| PREDICTED: cytochrome P450 71B11-like [Brassica rapa]
BraA02g001230.3C	179.31	28.3907	330.229	11.6316	3.53998	0.0133125	0.201061	A02	642629	644165	+	735	GO:0003824;GO:0008152;	K15634	gi|685269004|ref|XP_009125536.1| PREDICTED: phosphoglycerate mutase-like [Brassica rapa] gi|923899517|ref|XP_013720245.1| PREDICTED: metal-independent phosphoserine phosphatase-like [Brassica napus] gi|674928415|emb|CDY04910.1| BnaAnng00920D [Brassica napus]
BraA07g033110.3C	78.1251	28.4233	127.827	4.49726	2.16905	0.0137461	0.205186	A07	23764560	23765369	+	810	-	-	gi|685335958|ref|XP_009105335.1| PREDICTED: sufE-like protein 2, chloroplastic [Brassica rapa]
BraA07g000170.3C	67.6076	28.4577	106.757	3.75144	1.90745	0.00123356	0.0459742	A07	84834	86261	-	360	-	K11593	gi|674900991|emb|CDY31946.1| BnaA07g00490D [Brassica napus]
BraA03g010320.3C	118.748	28.5554	208.94	7.31702	2.87126	2.58991e-05	0.00276372	A03	4429842	4431115	-	708	GO:0003677;GO:0006355;	-	gi|923889468|ref|XP_013715926.1| PREDICTED: NAC domain-containing protein 90-like isoform X1 [Brassica napus] gi|674944731|emb|CDX88798.1| BnaA03g08510D [Brassica napus]
BraA09g039220.3C	47.9373	28.5705	67.3041	2.35572	1.23617	0.0409767	0.373663	A09	30793483	30794637	+	1155	GO:0004222;GO:0006508;GO:0008237;GO:0008270;GO:0031012;	-	gi|685362239|ref|XP_009115471.1| PREDICTED: metalloendoproteinase 1 [Brassica rapa]
BraA07g018940.3C	63.6268	28.6853	98.5682	3.43619	1.78081	0.00250881	0.0732772	A07	16060726	16063033	-	1365	GO:0003677;GO:0003700;GO:0006355;GO:0007275;	K09284	gi|685331807|ref|XP_009103698.1| PREDICTED: ethylene-responsive transcription factor RAP2-7 isoform X2 [Brassica rapa] gi|923682189|ref|XP_013653877.1| PREDICTED: ethylene-responsive transcription factor RAP2-7-like isoform X2 [Brassica napus] gi|923682196|ref|XP_013653880.1| PREDICTED: ethylene-responsive transcription factor RAP2-7-like isoform X2 [Brassica napus]
BraA09g047010.3C	125.558	28.7433	222.372	7.7365	2.95168	6.36631e-08	2.25766e-05	A09	35694321	35695123	-	531	-	-	gi|685364258|ref|XP_009116326.1| PREDICTED: uncharacterized protein LOC103841538 [Brassica rapa] gi|674905834|emb|CDY27227.1| BnaA09g35750D [Brassica napus]
BraA07g020110.3C	66.5572	28.7623	104.352	3.6281	1.85921	0.00629337	0.128086	A07	16779129	16783211	+	1431	GO:0004672;GO:0005524;GO:0006468;	-	gi|685268111|ref|XP_009125135.1| PREDICTED: cysteine-rich receptor-like protein kinase 42 [Brassica rapa]
BraA07g016530.3C	53.1315	28.7832	77.4798	2.69184	1.42859	0.0373948	0.354826	A07	14521171	14523417	-	1806	GO:0005515;	-	gi|685331125|ref|XP_009103425.1| PREDICTED: BTB/POZ domain-containing protein At5g67385 [Brassica rapa]
BraA09g057440.3C	101.944	28.9247	174.964	6.04895	2.59668	0.0371178	0.353727	A09	40890842	40892732	-	1191	GO:0003824;GO:0010181;GO:0016491;GO:0055114;	K05894	gi|922550714|ref|XP_013603339.1| PREDICTED: LOW QUALITY PROTEIN: putative 12-oxophytodienoate reductase-like protein 2A [Brassica oleracea var. oleracea]
BraA08g029460.3C	135.446	28.9775	241.915	8.34836	3.06149	1.84831e-08	8.65207e-06	A08	20279837	20282701	+	1440	GO:0005506;GO:0016705;GO:0020037;GO:0055114;	K15638	gi|685349698|ref|XP_009110430.1| PREDICTED: cytochrome P450 72C1-like [Brassica rapa]
BraA03g043300.3C	76.4083	29.2053	123.611	4.23249	2.08151	0.0459739	0.395504	A03	21803773	21806056	-	867	GO:0004601;GO:0006979;GO:0020037;GO:0055114;	K00434	gi|685290729|ref|XP_009136325.1| PREDICTED: L-ascorbate peroxidase 3, peroxisomal-like [Brassica rapa] gi|923551649|ref|XP_013736821.1| PREDICTED: L-ascorbate peroxidase 3, peroxisomal-like [Brassica napus] gi|674931249|emb|CDY02242.1| BnaA03g39250D [Brassica napus]
BraA07g029590.3C	58.6199	29.225	88.0148	3.01163	1.59054	0.0118529	0.187889	A07	21807743	21810256	-	2142	GO:0005515;	-	gi|685334902|ref|XP_009104915.1| PREDICTED: receptor-like protein 12 [Brassica rapa]
BraA07g035300.3C	54.7694	29.3573	80.1815	2.73123	1.44955	0.015737	0.222691	A07	24952034	24960590	-	1836	GO:0004672;GO:0005524;GO:0006468;	-	gi|922571592|ref|XP_013614128.1| PREDICTED: cysteine-rich receptor-like protein kinase 3 [Brassica oleracea var. oleracea]
BraA10g032210.3C	85.0608	29.4001	140.722	4.78643	2.25895	6.49374e-05	0.00550682	A10	19986550	19986948	-	198	-	-	gi|922568150|ref|XP_013612366.1| PREDICTED: cysteine-rich and transmembrane domain-containing protein A [Brassica oleracea var. oleracea]
BraA04g030500.3C	79.0151	29.5744	128.456	4.34348	2.11885	0.000494459	0.0239111	A04	20854746	20858530	-	2754	-	-	gi|922474097|ref|XP_013635942.1| PREDICTED: extensin-2-like [Brassica oleracea var. oleracea]
BraA03g027730.3C	129.978	29.7056	230.251	7.75109	2.9544	0.0209087	0.261419	A03	13815277	13816611	+	825	-	-	gi|685286640|ref|XP_009134248.1| PREDICTED: protein STAY-GREEN 2, chloroplastic-like [Brassica rapa]
BraA10g019070.3C	57.2898	29.7077	84.8719	2.8569	1.51445	0.0444239	0.38913	A10	14087972	14088238	-	267	-	-	gi|674940858|emb|CDX92372.1| BnaA10g14110D [Brassica napus]
BraA01g036900.3C	87.4245	29.809	145.04	4.86563	2.28263	5.26605e-05	0.00464524	A01	25113201	25114319	+	1005	-	-	gi|685265750|ref|XP_009116478.1| PREDICTED: uncharacterized protein LOC103841677 [Brassica rapa] gi|923523682|ref|XP_013675900.1| PREDICTED: uncharacterized protein LOC106380640 [Brassica napus]
BraA07g040860.3C	59.5558	29.8419	89.2698	2.99143	1.58083	0.00816038	0.149997	A07	27648349	27651873	+	2508	-	-	gi|685338831|ref|XP_009106404.1| PREDICTED: uncharacterized protein LOC103832193 isoform X1 [Brassica rapa]
BraA01g016990.3C	54.3745	29.8587	78.8903	2.64212	1.4017	0.0194979	0.251297	A01	9048636	9049746	-	768	GO:0008171;	K00588	gi|685260785|ref|XP_009142090.1| PREDICTED: probable caffeoyl-CoA O-methyltransferase At4g26220 isoform X1 [Brassica rapa]
BraA03g037920.3C	114.575	29.9486	199.201	6.65144	2.73367	3.27729e-05	0.00330629	A03	18751661	18753546	+	1092	GO:0004672;GO:0005524;GO:0006468;	K13436	gi|685289164|ref|XP_009135528.1| PREDICTED: pto-interacting protein 1-like [Brassica rapa]
BraA06g039800.3C	53.0475	29.9899	76.105	2.53769	1.34352	0.0258555	0.293101	A06	26456122	26456310	+	189	-	-	gi|685325543|ref|XP_009101263.1| PREDICTED: LOW QUALITY PROTEIN: F-box protein PP2-B10-like [Brassica rapa]
BraA02g027960.3C	67.4458	30.1691	104.722	3.47118	1.79543	0.00427497	0.101	A02	17265113	17266825	+	1551	GO:0005506;GO:0016705;GO:0020037;GO:0055114;	-	gi|685307545|ref|XP_009144487.1| PREDICTED: geraniol 8-hydroxylase-like [Brassica rapa] gi|685307547|ref|XP_009144488.1| PREDICTED: geraniol 8-hydroxylase-like [Brassica rapa]
BraA08g032340.3C	111.286	30.4564	192.115	6.30788	2.65716	1.53971e-06	0.000317978	A08	21549887	21552555	+	783	-	-	gi|685350572|ref|XP_009110790.1| PREDICTED: probable phosphatase SPBPB21E7.02c isoform X2 [Brassica rapa]
BraA04g020710.3C	73.7691	30.5647	116.974	3.82708	1.93624	0.000774978	0.0330595	A04	15567487	15573761	-	2712	GO:0009058;	K13950	gi|685300485|ref|XP_009140973.1| PREDICTED: putative aminodeoxychorismate synthase [Brassica rapa]
BraA04g015200.3C	51.4522	30.5791	72.3253	2.36518	1.24195	0.0439939	0.387208	A04	11709743	11711278	-	297	GO:0009055;GO:0015035;GO:0045454;	K03676	gi|674933747|emb|CDX99634.1| BnaC04g33910D [Brassica napus]
BraA01g017630.3C	130.628	30.6778	230.578	7.5161	2.90998	0.0223577	0.271408	A01	9391586	9392962	+	1377	GO:0004672;GO:0005524;GO:0006468;	-	gi|685261354|ref|XP_009144845.1| PREDICTED: mitogen-activated protein kinase kinase kinase ANP1 [Brassica rapa]
BraA09g065580.3C	65.1199	30.7979	99.4418	3.22885	1.69102	0.0078597	0.147403	A09	44748159	44749952	-	996	GO:0046872;	K16275	gi|685369833|ref|XP_009118742.1| PREDICTED: E3 ubiquitin-protein ligase BAH1-like [Brassica rapa]
BraA02g038500.3C	84.0968	30.9807	137.213	4.42899	2.14698	0.000131501	0.00936457	A02	26842901	26844457	-	1218	-	K15015	gi|685276773|ref|XP_009129341.1| PREDICTED: vacuolar amino acid transporter 1-like [Brassica rapa] gi|923726332|ref|XP_013666617.1| PREDICTED: vacuolar amino acid transporter 1-like isoform X1 [Brassica napus] gi|923726336|ref|XP_013666618.1| PREDICTED: vacuolar amino acid transporter 1-like isoform X2 [Brassica napus] gi|674888274|emb|CDY44419.1| BnaA02g29580D [Brassica napus]
BraA04g016520.3C	53.7208	31.2311	76.2105	2.44021	1.28701	0.0352327	0.345517	A04	12552714	12554295	+	528	GO:0003700;GO:0005634;GO:0006355;	K09260	gi|674907457|emb|CDY25607.1| BnaA04g12990D [Brassica napus]
BraA09g053540.3C	55.5631	31.282	79.8443	2.5524	1.35186	0.0240144	0.281763	A09	38841694	38848360	+	2988	GO:0003677;	-	gi|923698100|ref|XP_013658842.1| PREDICTED: B3 domain-containing protein REM13-like [Brassica napus]
BraA02g019120.3C	118.609	31.3123	205.905	6.57585	2.71718	0.000373643	0.0197974	A02	10840403	10842253	-	900	GO:0003700;GO:0006355;GO:0043565;	-	gi|685273352|ref|XP_009127720.1| PREDICTED: probable WRKY transcription factor 57 [Brassica rapa]
BraA02g023500.3C	82.8212	31.3199	134.322	4.28872	2.10055	0.0406029	0.372071	A02	13771386	13774034	-	1617	GO:0005215;GO:0016021;GO:0022857;GO:0055085;	K08176	gi|923529834|ref|XP_013693642.1| PREDICTED: probable inorganic phosphate transporter 1-9 [Brassica napus]
BraA09g037850.3C	92.7865	31.3521	154.221	4.91899	2.29836	0.00744294	0.142015	A09	29895983	29896291	+	309	-	-	gi|685361831|ref|XP_009115314.1| PREDICTED: uncharacterized protein LOC103840568 [Brassica rapa] gi|923643720|ref|XP_013642119.1| PREDICTED: uncharacterized protein LOC106347169 [Brassica napus] gi|674876234|emb|CDY56266.1| BnaA09g54510D [Brassica napus]
BraA05g020320.3C	76.8144	31.4335	122.195	3.88742	1.95881	0.0356582	0.347361	A05	13255532	13259898	+	1200	GO:0004672;GO:0005524;GO:0006468;	K07198	gi|685308713|ref|XP_009145018.1| PREDICTED: CBL-interacting serine/threonine-protein kinase 17-like [Brassica rapa] gi|674909453|emb|CDY23677.1| BnaA05g17520D [Brassica napus]
BraA03g049020.3C	60.7544	31.4391	90.0697	2.8649	1.51848	0.0317409	0.327562	A03	24968605	24969408	+	690	-	-	gi|923553802|ref|XP_013737510.1| PREDICTED: uncharacterized protein At4g15970-like [Brassica napus]
BraA06g032700.3C	86.8212	31.5428	142.1	4.50498	2.17152	0.000151885	0.0103341	A06	22423144	22423656	+	513	GO:0003677;GO:0003700;GO:0006355;	-	gi|923655572|ref|XP_013645948.1| PREDICTED: ethylene-responsive transcription factor SHINE 3-like [Brassica napus]
BraA01g021130.3C	74.0172	31.5707	116.464	3.68898	1.88322	0.00104624	0.040995	A01	11482237	11483339	-	762	GO:0005515;	-	gi|685261720|ref|XP_009146901.1| PREDICTED: uncharacterized protein LOC103870518 [Brassica rapa]
BraA09g009000.3C	182.293	31.691	332.894	10.5044	3.39292	2.18087e-10	1.74013e-07	A09	5170243	5172040	+	1179	-	-	gi|674914518|emb|CDY18655.1| BnaA09g07400D [Brassica napus]
BraA04g021600.3C	136.61	31.7059	241.514	7.61732	2.92928	9.28326e-08	3.11679e-05	A04	16178280	16179593	-	1314	GO:0004672;GO:0005524;GO:0006468;	-	gi|923648319|ref|XP_013643596.1| PREDICTED: CBL-interacting serine/threonine-protein kinase 11-like [Brassica napus] gi|923648333|ref|XP_013643601.1| PREDICTED: CBL-interacting serine/threonine-protein kinase 11-like [Brassica napus] gi|923745699|ref|XP_013672590.1| PREDICTED: CBL-interacting serine/threonine-protein kinase 11-like [Brassica napus]
BraA01g033140.3C	54.3567	31.9051	76.8084	2.4074	1.26748	0.0401872	0.37025	A01	22596102	22596981	-	711	-	-	gi|674882287|emb|CDY50091.1| BnaC01g32660D [Brassica napus]
BraA08g030620.3C	234.159	31.9479	436.371	13.6588	3.77176	0.0139599	0.206795	A08	20731445	20733314	-	1509	GO:0005506;GO:0016705;GO:0020037;GO:0055114;	-	gi|685350120|ref|XP_009110600.1| PREDICTED: cytochrome P450 71B2-like [Brassica rapa] gi|923764104|ref|XP_013677828.1| PREDICTED: cytochrome P450 71B2-like isoform X1 [Brassica napus] gi|674912180|emb|CDY21084.1| BnaA08g24410D [Brassica napus]
BraA06g004430.3C	55.0448	31.9945	78.095	2.44088	1.2874	0.0357552	0.347823	A06	2633127	2635993	-	1206	GO:0000234;GO:0006656;GO:0008152;GO:0008168;	K05929	gi|685314705|ref|XP_009147956.1| PREDICTED: phosphomethylethanolamine N-methyltransferase [Brassica rapa]
BraA03g050900.3C	102.431	32.066	172.795	5.38873	2.42994	0.0106462	0.175554	A03	26191764	26194343	-	1557	GO:0004672;GO:0006468;	-	gi|685292796|ref|XP_009137324.1| PREDICTED: cysteine-rich receptor-like protein kinase 15 [Brassica rapa]
BraA07g018660.3C	67.3521	32.1173	102.587	3.19412	1.67542	0.0201897	0.256301	A07	15850047	15853087	+	2055	GO:0005216;GO:0005249;GO:0005515;GO:0006811;GO:0006813;GO:0016020;GO:0055085;	K05391	gi|685331730|ref|XP_009103668.1| PREDICTED: putative cyclic nucleotide-gated ion channel 15 [Brassica rapa] gi|674928850|emb|CDY04550.1| BnaA07g13760D [Brassica napus]
BraA10g002620.3C	62.457	32.1499	92.7641	2.88536	1.52875	0.00950891	0.163968	A10	1337963	1340299	-	2337	GO:0004252;GO:0006508;	-	gi|685371282|ref|XP_009119332.1| PREDICTED: subtilisin-like protease SDD1 [Brassica rapa]
BraA10g001550.3C	73.0166	32.2964	113.737	3.52165	1.81625	0.0252648	0.289586	A10	805114	805482	-	369	-	-	gi|923897242|ref|XP_013719253.1| PREDICTED: protein RALF-like 1 [Brassica napus]
BraA01g013630.3C	80.0971	32.3518	127.842	3.95163	1.98245	0.000429078	0.0215212	A01	7186714	7189949	-	2058	GO:0016021;GO:0055085;	-	gi|685259668|ref|XP_009136588.1| PREDICTED: SPX domain-containing membrane protein At4g22990 isoform X1 [Brassica rapa] gi|685259670|ref|XP_009136597.1| PREDICTED: SPX domain-containing membrane protein At4g22990 isoform X1 [Brassica rapa] gi|923508558|ref|XP_013737741.1| PREDICTED: SPX domain-containing membrane protein At4g22990 isoform X1 [Brassica napus] gi|923508561|ref|XP_013737750.1| PREDI…
BraA07g006760.3C	163.464	32.3612	294.567	9.10246	3.18626	1.51391e-09	9.3373e-07	A07	6902179	6903445	+	423	-	-	-
BraA03g038120.3C	80.6712	32.9677	128.375	3.89395	1.96123	0.000528943	0.0251287	A03	18861091	18862672	-	1224	-	-	gi|685289205|ref|XP_009135549.1| PREDICTED: uncharacterized protein LOC103859727 [Brassica rapa]
BraA04g020220.3C	185.623	32.9828	338.263	10.2557	3.35836	0.000394484	0.020428	A04	15197348	15202382	+	642	-	K06966	gi|685300229|ref|XP_009140853.1| PREDICTED: cytokinin riboside 5&apos;-monophosphate phosphoribohydrolase LOG1 [Brassica rapa] gi|674902439|emb|CDY30498.1| BnaA04g16350D [Brassica napus]
BraA03g055650.3C	847.22	33.1665	1661.27	50.0889	5.64642	4.76795e-06	0.000727796	A03	29083166	29084279	-	840	GO:0004553;GO:0005975;	K08235	gi|685294036|ref|XP_009137907.1| PREDICTED: xyloglucan endotransglucosylase/hydrolase protein 24-like [Brassica rapa]
BraA02g043430.3C	63.5089	33.2774	93.7404	2.81694	1.49413	0.0113519	0.183365	A02	30075475	30075930	-	456	-	-	gi|685278507|ref|XP_009130194.1| PREDICTED: uncharacterized protein LOC103854979 [Brassica rapa] gi|923766360|ref|XP_013678288.1| PREDICTED: uncharacterized protein LOC106382774 [Brassica napus] gi|674902261|emb|CDY30697.1| BnaA02g33190D [Brassica napus]
BraA10g032810.3C	69.2378	33.3435	105.132	3.153	1.65673	0.00865031	0.155105	A10	20313823	20316618	-	1551	GO:0003676;	-	gi|923798322|ref|XP_013686539.1| PREDICTED: zinc finger protein JACKDAW isoform X1 [Brassica napus]
BraA02g022740.3C	112.497	33.4047	191.589	5.73539	2.51989	0.000988754	0.0395367	A02	13302287	13302784	+	498	GO:0003700;GO:0006355;	-	gi|685274123|ref|XP_009128098.1| PREDICTED: ocs element-binding factor 1-like [Brassica rapa] gi|923536929|ref|XP_013718541.1| PREDICTED: ocs element-binding factor 1-like [Brassica napus]
BraA02g044840.3C	121.73	33.4049	210.055	6.28815	2.65264	0.00349449	0.0898129	A02	30833690	30834440	+	342	GO:0045087;	-	gi|685279092|ref|XP_009130481.1| PREDICTED: elicitor peptide 1-like [Brassica rapa]
BraA03g003940.3C	89.0675	33.5034	144.632	4.31692	2.11	0.000131185	0.00936105	A03	1683578	1684723	-	1146	GO:0005515;	-	gi|685280418|ref|XP_009131117.1| PREDICTED: lisH domain-containing protein C29A3.03c [Brassica rapa] gi|674876048|emb|CDY56550.1| BnaA03g55940D [Brassica napus]
BraA05g010150.3C	85.2256	34.0648	136.386	4.00374	2.00135	0.000380224	0.0199514	A05	5416724	5419214	+	1860	-	-	gi|685305985|ref|XP_009143725.1| PREDICTED: uncharacterized protein LOC103867406 [Brassica rapa]
BraA09g021530.3C	60.8857	34.152	87.6193	2.56557	1.35928	0.0215112	0.266202	A09	14048338	14050705	-	1101	GO:0042753;	-	gi|674879973|emb|CDY52215.1| BnaAnng11380D [Brassica napus]
BraA02g027120.3C	106.486	34.2913	178.68	5.21066	2.38147	0.0391905	0.365012	A02	16511787	16515854	+	1827	-	-	gi|727450884|ref|XP_010507136.1| PREDICTED: uncharacterized protein LOC104783713 [Camelina sativa]
BraA01g037910.3C	63.3596	34.429	92.2903	2.6806	1.42255	0.0135824	0.203522	A01	25772574	25773128	-	555	GO:0016853;	-	gi|685265987|ref|XP_009117606.1| PREDICTED: dirigent protein 22-like [Brassica rapa] gi|923645206|ref|XP_013642614.1| PREDICTED: dirigent protein 22-like [Brassica napus]
BraA06g024480.3C	141.67	34.4513	248.889	7.22437	2.85287	9.3216e-08	3.11679e-05	A06	16961439	16963199	-	1146	-	-	gi|685320093|ref|XP_009150197.1| PREDICTED: uncharacterized protein LOC103873539 [Brassica rapa]
BraA03g061620.3C	57.9002	34.4762	81.3242	2.35885	1.23808	0.0386172	0.362022	A03	33142827	33144698	+	1872	GO:0005515;GO:0008270;	-	gi|685295413|ref|XP_009138569.1| PREDICTED: pentatricopeptide repeat-containing protein At1g59720, mitochondrial [Brassica rapa]
BraA06g000210.3C	132.339	34.615	230.064	6.64636	2.73256	0.015657	0.222276	A06	188868	190240	+	966	GO:0008289;	-	gi|674879207|emb|CDY52914.1| BnaA06g00040D [Brassica napus]
BraA07g032160.3C	117.619	34.6579	200.58	5.78742	2.53292	0.00254612	0.0739978	A07	23251630	23253012	-	672	-	-	gi|685335656|ref|XP_009105209.1| PREDICTED: uncharacterized protein At1g66480 isoform X1 [Brassica rapa]
BraA01g043920.3C	88.5849	35.0441	142.126	4.05562	2.01992	0.000291212	0.016955	A01	29078600	29079109	-	510	GO:0005509;	K13448	gi|685266284|ref|XP_009118979.1| PREDICTED: probable calcium-binding protein CML18 [Brassica rapa] gi|923919738|ref|XP_013729194.1| PREDICTED: probable calcium-binding protein CML18 [Brassica napus] gi|923926430|ref|XP_013732172.1| PREDICTED: probable calcium-binding protein CML18 [Brassica napus] gi|674874668|emb|CDY58544.1| BnaAnng15200D [Brassica napus]
BraA06g016590.3C	62.4167	35.0709	89.7625	2.55946	1.35584	0.0227075	0.274051	A06	9087525	9088841	-	1122	GO:0008168;GO:0008171;GO:0046983;	K13066	gi|923644325|ref|XP_013642321.1| PREDICTED: caffeic acid 3-O-methyltransferase-like [Brassica napus] gi|674903494|emb|CDY29475.1| BnaA06g14950D [Brassica napus]
BraA02g008390.3C	58.8809	35.1824	82.5795	2.34718	1.23093	0.0382136	0.359581	A02	3993548	3997008	+	1269	-	K01051	gi|674887720|emb|CDY44939.1| BnaA02g04440D [Brassica napus]
BraA03g028050.3C	79.1395	35.385	122.894	3.47306	1.79621	0.00171702	0.0572469	A03	14016227	14017645	+	984	-	-	gi|685286716|ref|XP_009134286.1| PREDICTED: plastid lipid-associated protein 1, chloroplastic [Brassica rapa] gi|62900701|sp|Q94FZ9.1|PAP1_BRACM RecName: Full=Plastid lipid-associated protein 1, chloroplastic; Flags: Precursor gi|14248554|gb|AAK57564.1| plastid-lipid associated protein PAP1 [Brassica rapa subsp. oleifera]
BraA09g048000.3C	72.674	35.5798	109.768	3.08513	1.62533	0.00415445	0.0994237	A09	36189376	36190801	+	585	GO:0003700;GO:0005634;GO:0006355;	K09260	gi|685364510|ref|XP_009116442.1| PREDICTED: agamous-like MADS-box protein AGL18 [Brassica rapa]
BraA02g000660.3C	72.2498	35.6945	108.805	3.04823	1.60797	0.0215947	0.266944	A02	386108	387540	-	1083	GO:0016747;	-	gi|685268829|ref|XP_009125468.1| PREDICTED: uncharacterized protein LOC103850465 [Brassica rapa]
BraA04g017450.3C	59.877	35.7752	83.9789	2.3474	1.23107	0.0368716	0.352146	A04	13321508	13326181	-	1854	GO:0003677;GO:0006355;	-	gi|685299481|ref|XP_009140492.1| PREDICTED: BEL1-like homeodomain protein 4 [Brassica rapa]
BraA03g016290.3C	245.406	35.7811	455.03	12.7171	3.66869	0.035183	0.345366	A03	7535482	7538139	-	1728	GO:0004871;GO:0005515;GO:0009638;	-	gi|685283669|ref|XP_009132742.1| PREDICTED: root phototropism protein 2-like [Brassica rapa]
BraA06g012250.3C	66.3403	35.8133	96.8672	2.70478	1.43551	0.0126828	0.195879	A06	6545494	6547587	+	1203	GO:0006812;GO:0008324;GO:0016021;GO:0055085;	-	gi|685316930|ref|XP_009149065.1| PREDICTED: metal tolerance protein 10 isoform X2 [Brassica rapa] gi|923642280|ref|XP_013641669.1| PREDICTED: metal tolerance protein 10-like [Brassica napus] gi|923920712|ref|XP_013729630.1| PREDICTED: metal tolerance protein 10-like [Brassica napus] gi|674897810|emb|CDY35081.1| BnaA06g10910D [Brassica napus]
BraA06g042740.3C	64.9909	35.8683	94.1134	2.62386	1.39169	0.0163226	0.227403	A06	27981972	27983732	-	1320	GO:0005515;	-	gi|685326478|ref|XP_009101629.1| PREDICTED: putative F-box/FBD/LRR-repeat protein At5g44950 [Brassica rapa]
BraA01g019170.3C	83.9237	36.0206	131.827	3.65976	1.87175	0.0165529	0.228975	A01	10189886	10191398	+	864	-	K01074	gi|685261267|ref|XP_009144465.1| PREDICTED: palmitoyl-protein thioesterase 1-like [Brassica rapa]
BraA03g018730.3C	78.4645	36.0498	120.879	3.35312	1.7455	0.0120934	0.189882	A03	8753018	8754307	+	1290	-	-	gi|674948615|emb|CDX84594.1| BnaA03g16360D [Brassica napus]
BraA06g026380.3C	72.0914	36.2798	107.903	2.97419	1.5725	0.00678816	0.134643	A06	18486636	18488853	+	1668	-	-	gi|685323739|ref|XP_009151535.1| PREDICTED: LOW QUALITY PROTEIN: protein NRT1/ PTR FAMILY 4.7 [Brassica rapa]
BraA09g006410.3C	79.8664	36.3057	123.427	3.39967	1.76539	0.00161137	0.05467	A09	3708410	3711357	-	1404	-	-	gi|685260726|ref|XP_009141759.1| PREDICTED: probable amino acid permease 7 [Brassica rapa]
BraA08g026280.3C	111.903	36.3114	187.495	5.16354	2.36836	0.00157753	0.0540265	A08	18792572	18793586	+	858	GO:0006952;GO:0009607;	-	gi|685348725|ref|XP_009110073.1| PREDICTED: uncharacterized protein LOC103835641 [Brassica rapa] gi|674875513|emb|CDY57327.1| BnaA08g20230D [Brassica napus]
BraA10g021670.3C	79.028	36.3326	121.723	3.35025	1.74427	0.020201	0.256301	A10	15460337	15461068	+	732	GO:0003676;GO:0004523;	-	gi|685348451|ref|XP_009109961.1| PREDICTED: uncharacterized protein LOC103835530 [Brassica rapa]
BraA09g016310.3C	64.0996	36.4421	91.7571	2.51789	1.33221	0.0235772	0.278703	A09	10018445	10024167	+	1737	GO:0006952;GO:0016021;	K08472	gi|685356464|ref|XP_009113127.1| PREDICTED: MLO-like protein 6 [Brassica rapa]
BraA09g018880.3C	91.1633	36.4689	145.858	3.99951	1.99982	0.0257456	0.292423	A09	12077605	12078995	-	804	-	-	gi|685357227|ref|XP_009113403.1| PREDICTED: uncharacterized protein LOC103838707 isoform X1 [Brassica rapa]
BraA04g024410.3C	105.145	36.5379	173.752	4.7554	2.24957	3.49967e-05	0.00344792	A04	17736036	17737412	+	1377	-	-	gi|685301313|ref|XP_009141353.1| PREDICTED: UDP-glycosyltransferase 89A2 [Brassica rapa]
BraA01g003390.3C	142.465	36.5983	248.332	6.78533	2.76242	1.65542e-07	5.0102e-05	A01	1690029	1690659	-	429	GO:0003779;GO:0005622;GO:0015629;GO:0030042;	K05765	gi|685256813|ref|XP_009107450.1| PREDICTED: actin-depolymerizing factor 9 [Brassica rapa] gi|922413863|ref|XP_013587746.1| PREDICTED: actin-depolymerizing factor 9 [Brassica oleracea var. oleracea] gi|923735753|ref|XP_013669726.1| PREDICTED: actin-depolymerizing factor 9 [Brassica napus] gi|923923840|ref|XP_013731034.1| PREDICTED: actin-depolymerizing factor 9 [Brassica napus] gi|674964639|emb|CD…
BraA03g035980.3C	103.132	36.8137	169.45	4.60291	2.20255	0.00874242	0.155881	A03	17778423	17780551	+	1695	-	-	gi|685288718|ref|XP_009135311.1| PREDICTED: uncharacterized protein LOC103859524 [Brassica rapa]
BraA05g010780.3C	72.2444	36.8783	107.611	2.91799	1.54498	0.0189572	0.24794	A05	5772902	5773285	+	384	-	-	gi|685306109|ref|XP_009143784.1| PREDICTED: uncharacterized protein LOC103867465 [Brassica rapa] gi|923613259|ref|XP_013744894.1| PREDICTED: uncharacterized protein LOC106447505 isoform X1 [Brassica napus] gi|923613262|ref|XP_013744895.1| PREDICTED: uncharacterized protein LOC106447505 isoform X2 [Brassica napus]
BraA04g015930.3C	78.5474	37.0485	120.046	3.24025	1.6961	0.0184506	0.244347	A04	12126064	12127570	+	723	GO:0005506;GO:0008610;GO:0016491;GO:0055114;	K19706	gi|685299070|ref|XP_009140305.1| PREDICTED: fatty acid 2-hydroxylase 1-like [Brassica rapa]
BraA10g021450.3C	66.4529	37.347	95.5588	2.55867	1.3554	0.0190315	0.248128	A10	15333527	15333934	+	408	-	-	gi|685375875|ref|XP_009120948.1| PREDICTED: classical arabinogalactan protein 25 [Brassica rapa] gi|923775423|ref|XP_013680704.1| PREDICTED: classical arabinogalactan protein 25-like [Brassica napus] gi|674941074|emb|CDX92588.1| BnaA10g16270D [Brassica napus]
BraA10g019420.3C	150.994	37.4595	264.528	7.0617	2.82002	0.000183897	0.0120904	A10	14276146	14277243	-	702	-	-	gi|685375185|ref|XP_009120711.1| PREDICTED: uncharacterized protein LOC103845598 [Brassica rapa]
BraA03g049890.3C	126.039	37.5569	214.522	5.71193	2.51398	3.18403e-06	0.000527287	A03	25566056	25567028	+	414	-	K08341	gi|685292575|ref|XP_009137233.1| PREDICTED: autophagy-related protein 8a isoform X1 [Brassica rapa] gi|923553933|ref|XP_013737547.1| PREDICTED: autophagy-related protein 8a isoform X1 [Brassica napus]
BraA04g028170.3C	61.9025	37.7721	86.033	2.27768	1.18757	0.0449608	0.391489	A04	19758390	19759650	+	393	-	-	gi|685302309|ref|XP_009141864.1| PREDICTED: protein yippee-like [Brassica rapa] gi|922467736|ref|XP_013634030.1| PREDICTED: protein yippee-like [Brassica oleracea var. oleracea] gi|923613008|ref|XP_013744812.1| PREDICTED: protein yippee-like [Brassica napus] gi|923613012|ref|XP_013744813.1| PREDICTED: protein yippee-like [Brassica napus] gi|923802036|ref|XP_013687724.1| PREDICTED: protein yippee-…
BraA02g018000.3C	215.337	38.0841	392.591	10.3085	3.36576	0.00899817	0.158509	A02	9990205	9991481	+	696	GO:0008171;	K00588	gi|685273092|ref|XP_009127589.1| PREDICTED: putative caffeoyl-CoA O-methyltransferase At1g67980 [Brassica rapa] gi|923527816|ref|XP_013688590.1| PREDICTED: putative caffeoyl-CoA O-methyltransferase At1g67980 [Brassica napus] gi|923758470|ref|XP_013676449.1| PREDICTED: putative caffeoyl-CoA O-methyltransferase At1g67980 [Brassica napus] gi|674920614|emb|CDY12678.1| BnaA02g13460D [Brassica napus]
BraA05g013960.3C	75.2007	38.2188	112.183	2.93527	1.55349	0.0274599	0.303388	A05	7856317	7858442	+	807	-	-	gi|685307176|ref|XP_009144310.1| PREDICTED: LOB domain-containing protein 13 [Brassica rapa] gi|923636137|ref|XP_013752426.1| PREDICTED: LOB domain-containing protein 13 [Brassica napus]
BraA06g037750.3C	145.168	38.2939	252.043	6.5818	2.71848	0.0218437	0.26833	A06	25198635	25199480	-	846	-	-	gi|685324814|ref|XP_009151979.1| PREDICTED: uncharacterized protein LOC103875234 [Brassica rapa]
BraA09g060240.3C	67.6563	38.3571	96.9554	2.5277	1.33783	0.0230925	0.275947	A09	42259372	42260394	-	1023	GO:0003677;GO:0003700;GO:0006355;	K09287	gi|685368137|ref|XP_009118012.1| PREDICTED: AP2/ERF and B3 domain-containing transcription factor RAV1-like [Brassica rapa]
BraA09g034550.3C	100.079	38.6414	161.517	4.17988	2.06346	0.00417846	0.0997264	A09	27164413	27165759	+	552	-	K08064	gi|685361411|ref|XP_009115137.1| PREDICTED: nuclear transcription factor Y subunit A-7 [Brassica rapa] gi|685361413|ref|XP_009115138.1| PREDICTED: nuclear transcription factor Y subunit A-7 [Brassica rapa]
BraA08g004010.3C	168.322	38.7519	297.892	7.68716	2.94245	0.00014021	0.00982536	A08	2901005	2901226	+	222	-	K03549	gi|674869689|emb|CDY65138.1| BnaA08g29660D [Brassica napus]
BraA02g015350.3C	76.5187	38.7593	114.278	2.94841	1.55994	0.0223263	0.271315	A02	8005395	8006111	+	717	-	-	gi|685272347|ref|XP_009127240.1| PREDICTED: uncharacterized protein LOC103852099 [Brassica rapa]
BraA06g008490.3C	114.134	38.8619	189.406	4.87382	2.28505	0.000161408	0.0108766	A06	4643411	4644436	-	1026	GO:0003677;GO:0003700;GO:0006355;	K09287	gi|685315814|ref|XP_009148531.1| PREDICTED: AP2/ERF and B3 domain-containing transcription factor RAV1 [Brassica rapa]
BraA02g026970.3C	69.0186	38.9341	99.103	2.5454	1.3479	0.0158097	0.22329	A02	16390422	16390796	-	282	GO:0006950;	-	gi|685307727|ref|XP_009144576.1| PREDICTED: indole-3-acetic acid-induced protein ARG2-like [Brassica rapa] gi|923537313|ref|XP_013719522.1| PREDICTED: indole-3-acetic acid-induced protein ARG2-like [Brassica napus]
BraA10g020380.3C	80.7007	38.9861	122.415	3.13998	1.65075	0.00869758	0.155634	A10	14785493	14786154	-	591	-	-	gi|923721984|ref|XP_013665346.1| PREDICTED: uncharacterized protein LOC106369780 [Brassica napus]
BraA06g010990.3C	69.5822	39.2105	99.9538	2.54916	1.35002	0.027314	0.302986	A06	5962919	5963759	+	534	GO:0016787;	K07766	gi|685316522|ref|XP_009148873.1| PREDICTED: nudix hydrolase 18, mitochondrial [Brassica rapa] gi|923657537|ref|XP_013646575.1| PREDICTED: nudix hydrolase 18, mitochondrial-like [Brassica napus] gi|674887376|emb|CDY45295.1| BnaA06g09650D [Brassica napus]
BraA01g035070.3C	101.743	39.2501	164.235	4.18433	2.065	0.00186461	0.0603901	A01	24016812	24017424	-	441	GO:0003700;GO:0006355;	K16241	gi|685265241|ref|XP_009113925.1| PREDICTED: transcription factor HY5-like [Brassica rapa]
BraA04g018910.3C	137.963	39.2673	236.66	6.02689	2.59141	0.0461754	0.396476	A04	14262841	14263368	-	447	-	-	gi|685299893|ref|XP_009140691.1| PREDICTED: uncharacterized protein LOC103864682 [Brassica rapa] gi|674897566|emb|CDY35346.1| BnaA04g15010D [Brassica napus]
BraA10g012380.3C	79.9128	39.2762	120.549	3.06927	1.6179	0.00365977	0.092199	A10	10227851	10229246	-	843	-	-	gi|685372908|ref|XP_009119958.1| PREDICTED: uncharacterized protein LOC103844884 [Brassica rapa] gi|685372911|ref|XP_009119959.1| PREDICTED: uncharacterized protein LOC103844884 [Brassica rapa]
BraA02g007590.3C	74.0974	39.3286	108.866	2.76812	1.46891	0.00994906	0.168171	A02	3549021	3550419	-	1011	GO:0003677;GO:0006355;	-	gi|685270454|ref|XP_009126247.1| PREDICTED: NAC domain-containing protein 100-like [Brassica rapa]
BraA09g013130.3C	67.4554	39.4429	95.4678	2.4204	1.27525	0.025716	0.292275	A09	7712671	7713120	-	450	-	-	gi|685356001|ref|XP_009112949.1| PREDICTED: uncharacterized protein LOC103838281 [Brassica rapa] gi|674898500|emb|CDY34351.1| BnaA09g10930D [Brassica napus]
BraA09g007960.3C	92.4461	39.8068	145.085	3.64474	1.86581	0.000703674	0.0306684	A09	4587658	4590417	-	1629	GO:0005515;	-	gi|674873634|emb|CDY60040.1| BnaA09g52320D [Brassica napus]
BraA01g021200.3C	193.166	40.0302	346.302	8.65102	3.11287	9.28776e-09	4.86679e-06	A01	11544054	11550449	+	2862	GO:0003824;GO:0005524;GO:0016301;GO:0016310;GO:0016772;	K01006	gi|685261782|ref|XP_009147254.1| PREDICTED: pyruvate, phosphate dikinase 1, chloroplastic [Brassica rapa]
BraA02g036140.3C	131.984	40.2782	223.69	5.55362	2.47343	0.0112478	0.182396	A02	25119969	25121543	+	1173	GO:0016021;GO:0071705;	-	gi|685276237|ref|XP_009129083.1| PREDICTED: ureide permease 1 isoform X1 [Brassica rapa]
BraA04g001080.3C	76.8754	40.4568	113.294	2.80036	1.48561	0.00846441	0.152943	A04	701135	702153	+	831	GO:0003700;GO:0006355;GO:0043565;	-	gi|685295801|ref|XP_009138761.1| PREDICTED: probable WRKY transcription factor 46 [Brassica rapa]
BraA06g003730.3C	75.4032	40.4643	110.342	2.7269	1.44726	0.043259	0.384452	A06	2222127	2223107	-	981	GO:0008152;GO:0016787;	-	gi|685314565|ref|XP_009147879.1| PREDICTED: probable carboxylesterase 5 [Brassica rapa]
BraA01g018750.3C	91.4047	40.6128	142.197	3.50128	1.80788	0.000939051	0.0382019	A01	9981124	9983373	+	1269	-	K15119	gi|685261171|ref|XP_009144053.1| PREDICTED: mitochondrial carrier protein MTM1-like [Brassica rapa]
BraA03g021320.3C	74.2087	40.6293	107.788	2.65297	1.40761	0.0132497	0.200665	A03	10189070	10190572	+	1098	-	-	gi|674863729|emb|CDY68434.1| BnaA03g56500D [Brassica napus]
BraA05g030950.3C	123.995	40.6374	207.352	5.10249	2.3512	0.00266713	0.0757148	A05	22722986	22724215	+	615	GO:0009055;GO:0051536;	-	gi|685311165|ref|XP_009146157.1| PREDICTED: uncharacterized protein LOC103869841 [Brassica rapa]
BraA07g024310.3C	93.3769	40.8528	145.901	3.57138	1.83648	0.00071311	0.0309941	A07	19085234	19085930	-	390	-	-	gi|922507965|ref|XP_013590523.1| PREDICTED: uncharacterized protein LOC106298939 isoform X2 [Brassica oleracea var. oleracea] gi|923637800|ref|XP_013640188.1| PREDICTED: uncharacterized protein LOC106345540 [Brassica napus] gi|674935142|emb|CDX98421.1| BnaC06g17820D [Brassica napus]
BraA01g036780.3C	119.798	40.8688	198.727	4.86256	2.28171	0.00597918	0.124064	A01	25046981	25050452	+	2388	GO:0004672;GO:0005515;GO:0005524;GO:0006468;	-	gi|685265638|ref|XP_009115636.1| PREDICTED: protein SPA1-RELATED 3-like [Brassica rapa]
BraA06g040810.3C	94.6779	40.9978	148.358	3.61868	1.85546	0.000598456	0.027429	A06	27067016	27067442	+	225	GO:0030001;GO:0046872;	-	gi|685325832|ref|XP_009101379.1| PREDICTED: uncharacterized protein LOC103827613 [Brassica rapa]
BraA09g040920.3C	71.4679	41.2119	101.724	2.46831	1.30352	0.0228201	0.27456	A09	31915714	31916840	+	1005	-	-	gi|685309523|ref|XP_009145382.1| PREDICTED: uncharacterized protein LOC103869083 [Brassica rapa]
BraA05g021680.3C	286.182	41.5988	530.766	12.7592	3.67346	7.24495e-08	2.54356e-05	A05	15417129	15419950	-	2739	GO:0004672;GO:0005515;GO:0005524;GO:0006468;	-	gi|685308939|ref|XP_009145117.1| PREDICTED: probable LRR receptor-like serine/threonine-protein kinase At4g08850 [Brassica rapa]
BraA07g030020.3C	95.1639	42.0187	148.309	3.5296	1.8195	0.00425705	0.10078	A07	21995604	21996943	-	1200	GO:0005794;GO:0010411;GO:0016413;	-	gi|685335005|ref|XP_009104957.1| PREDICTED: protein ALTERED XYLOGLUCAN 4-like [Brassica rapa]
BraA08g027380.3C	68.9074	42.1383	95.6766	2.27054	1.18304	0.041465	0.375132	A08	19352394	19354067	+	1434	-	-	gi|923903715|ref|XP_013722053.1| PREDICTED: UDP-glycosyltransferase 73B5-like isoform X2 [Brassica napus]
BraA02g039050.3C	81.4957	42.3148	120.677	2.85187	1.51191	0.00685464	0.135122	A02	27142878	27144221	+	1344	GO:0016747;	-	gi|674847928|emb|CDY72171.1| BnaAnng40170D [Brassica napus]
BraA01g041060.3C	136.877	42.3655	231.388	5.4617	2.44935	4.90807e-06	0.000745941	A01	27577510	27579576	-	2067	GO:0004672;GO:0005524;GO:0006468;GO:0030246;	-	gi|685267317|ref|XP_009123811.1| PREDICTED: probable L-type lectin-domain containing receptor kinase VI.1 [Brassica rapa]
BraA07g023560.3C	98.2368	42.437	154.037	3.62977	1.85988	0.00055336	0.0257657	A07	18722233	18723188	-	786	GO:0008270;	-	gi|685332996|ref|XP_009104168.1| PREDICTED: RING-H2 finger protein ATL52-like [Brassica rapa]
BraA08g019900.3C	228.344	42.5605	414.128	9.73033	3.28249	0.0037987	0.0940513	A08	15322850	15324361	+	1269	-	K14497	gi|674919031|emb|CDY14318.1| BnaA08g14490D [Brassica napus]
BraA10g005630.3C	163.362	42.7359	283.987	6.64517	2.73231	0.00131079	0.0478787	A10	2999423	3002209	-	1794	-	K07195	gi|685370486|ref|XP_009119005.1| PREDICTED: exocyst complex component EXO70B1 [Brassica rapa]
BraA01g028220.3C	72.5315	42.7572	102.306	2.39271	1.25865	0.0255981	0.291641	A01	18445009	18450514	-	2277	GO:0005525;	K14754	gi|685263263|ref|XP_009103760.1| PREDICTED: dynamin-related protein 4C-like [Brassica rapa]
BraA04g027900.3C	68.7648	42.9922	94.5374	2.19895	1.13681	0.0463758	0.397421	A04	19608256	19608528	+	273	-	-	gi|685302237|ref|XP_009141828.1| PREDICTED: uncharacterized protein LOC103865736 [Brassica rapa]
BraA01g006630.3C	133.628	43.1329	224.124	5.19612	2.37743	9.06037e-05	0.00703742	A01	3172543	3174007	+	1173	GO:0045454;	K17609	gi|685257660|ref|XP_009127152.1| PREDICTED: probable nucleoredoxin 3 [Brassica rapa] gi|685257662|ref|XP_009127161.1| PREDICTED: probable nucleoredoxin 3 [Brassica rapa] gi|923669506|ref|XP_013650181.1| PREDICTED: probable nucleoredoxin 3 [Brassica napus] gi|923669510|ref|XP_013650182.1| PREDICTED: probable nucleoredoxin 3 [Brassica napus] gi|923669513|ref|XP_013650184.1| PREDICTED: probable nucl…
BraA07g003440.3C	89.1438	43.2368	135.051	3.12352	1.64317	0.00476102	0.107978	A07	2598019	2598876	+	858	-	-	gi|685376295|ref|XP_009121103.1| PREDICTED: uncharacterized protein LOC103845938 [Brassica rapa] gi|685376297|ref|XP_009121104.1| PREDICTED: uncharacterized protein LOC103845938 [Brassica rapa] gi|685376299|ref|XP_009121105.1| PREDICTED: uncharacterized protein LOC103845938 [Brassica rapa]
BraA03g038010.3C	110.407	43.3311	177.484	4.09598	2.03421	0.00015336	0.0103942	A03	18799578	18800476	+	453	GO:0003700;GO:0006355;	K16241	gi|674951050|emb|CDX82360.1| BnaA03g34610D [Brassica napus]
BraA03g010860.3C	70.6744	43.4413	97.9074	2.25378	1.17235	0.0397162	0.367904	A03	4693238	4695388	-	2151	GO:0004672;GO:0005524;GO:0006468;GO:0030246;	-	gi|685282032|ref|XP_009131928.1| PREDICTED: L-type lectin-domain containing receptor kinase I.9-like [Brassica rapa] gi|685282034|ref|XP_009131929.1| PREDICTED: L-type lectin-domain containing receptor kinase I.9-like [Brassica rapa]
BraA05g040570.3C	5329.74	43.5771	10615.9	243.612	7.92844	0.000313115	0.0177861	A05	27493599	27497253	+	1029	-	K01673	gi|685313676|ref|XP_009147437.1| PREDICTED: beta carbonic anhydrase 1, chloroplastic [Brassica rapa] gi|923922870|ref|XP_013730611.1| PREDICTED: beta carbonic anhydrase 1, chloroplastic [Brassica napus]
BraA06g005460.3C	104.885	43.5794	166.19	3.8135	1.93111	0.00345929	0.0893215	A06	3227638	3228114	+	477	-	-	gi|685314944|ref|XP_009148081.1| PREDICTED: uncharacterized protein LOC103871569 [Brassica rapa]
BraA05g008390.3C	310.794	43.6718	577.917	13.2332	3.72609	0.00114633	0.0436026	A05	4322367	4324041	-	1455	-	-	gi|685305621|ref|XP_009143540.1| PREDICTED: UDP-glycosyltransferase 86A1 [Brassica rapa]
BraA02g042310.3C	184.899	43.8316	325.967	7.43681	2.89468	3.81632e-05	0.00365455	A02	29392559	29398037	+	1557	GO:0016491;GO:0055114;	K00511	gi|685278289|ref|XP_009130085.1| PREDICTED: squalene epoxidase 5-like isoform X2 [Brassica rapa]
BraA03g061810.3C	92.9831	44.1777	141.788	3.2095	1.68235	0.00194179	0.0618851	A03	33463595	33464406	-	420	-	K16732	gi|334188417|ref|NP_001190542.1| microtubule-associated protein 65-1 [Arabidopsis thaliana] gi|332009220|gb|AED96603.1| microtubule-associated protein 65-1 [Arabidopsis thaliana]
BraA02g021310.3C	301.822	44.5779	559.067	12.5413	3.64862	0.0274235	0.303388	A02	12511331	12515265	+	1605	GO:0005515;GO:0007165;	-	gi|685273838|ref|XP_009127957.1| PREDICTED: putative disease resistance protein At4g11170 [Brassica rapa]
BraA01g038660.3C	173.5	44.6177	302.383	6.77718	2.76069	1.07137e-07	3.41942e-05	A01	26181030	26182282	+	705	GO:0003677;	-	gi|685385406|ref|XP_009124669.1| PREDICTED: myb family transcription factor APL-like [Brassica rapa] gi|674889347|emb|CDY43403.1| BnaA01g30340D [Brassica napus]
BraA06g017530.3C	130.245	44.6712	215.818	4.83125	2.2724	1.65541e-05	0.00195027	A06	9692306	9694976	-	546	-	K11000	gi|923854547|ref|XP_013704611.1| PREDICTED: callose synthase 5-like [Brassica napus]
BraA03g057980.3C	99.2829	44.94	153.626	3.41846	1.77335	0.00118204	0.0446706	A03	30499026	30501608	+	2583	GO:0005515;	-	gi|227438231|gb|ACP30605.1| disease resistance protein [Brassica rapa subsp. pekinensis]
BraA01g019060.3C	192.805	45.0315	340.578	7.56312	2.91898	0.00568561	0.119958	A01	10127263	10127700	-	240	-	-	gi|923512620|ref|XP_013750467.1| PREDICTED: uncharacterized protein LOC106452836 [Brassica napus] gi|923849839|ref|XP_013703625.1| PREDICTED: uncharacterized protein LOC106407329 [Brassica napus]
BraA09g052490.3C	76.987	45.1596	108.814	2.40956	1.26877	0.0260744	0.294634	A09	38329230	38331027	-	1041	-	K00547	gi|685365791|ref|XP_009116990.1| PREDICTED: selenocysteine Se-methyltransferase-like [Brassica rapa]
BraA05g004090.3C	82.994	45.3242	120.664	2.66224	1.41264	0.0106486	0.175554	A05	2091547	2092836	+	1290	GO:0005515;	-	gi|685304551|ref|XP_009142997.1| PREDICTED: F-box/kelch-repeat protein At2g44130 [Brassica rapa]
BraA06g037410.3C	1312.05	45.335	2578.77	56.8826	5.82992	3.75171e-06	0.000601439	A06	24987426	24988322	-	801	GO:0009765;GO:0016020;	K08913	gi|685324693|ref|XP_009151928.1| PREDICTED: chlorophyll a-b binding protein 5, chloroplastic-like [Brassica rapa] gi|922428657|ref|XP_013620365.1| PREDICTED: chlorophyll a-b binding protein 5, chloroplastic-like [Brassica oleracea var. oleracea] gi|923531315|ref|XP_013697776.1| PREDICTED: chlorophyll a-b binding protein 5, chloroplastic-like [Brassica napus] gi|674882641|emb|CDY49770.1| BnaA02g29…
BraA09g022100.3C	73.4252	45.6272	101.223	2.21848	1.14957	0.0421289	0.378313	A09	14490236	14492741	+	1518	GO:0005515;GO:0006508;GO:0008236;	-	gi|685359569|ref|XP_009114354.1| PREDICTED: carboxyl-terminal-processing peptidase 1, chloroplastic isoform X1 [Brassica rapa]
BraA03g036950.3C	302.064	45.7067	558.421	12.2175	3.61088	0.0115909	0.184952	A03	18260767	18261825	+	888	GO:0003677;GO:0006355;	-	gi|685288984|ref|XP_009135445.1| PREDICTED: NAC domain-containing protein 55-like [Brassica rapa]
BraA09g063450.3C	77.5854	45.8153	109.355	2.38687	1.25512	0.0243529	0.284203	A09	43789940	43791648	-	849	GO:0003676;	-	gi|923890098|ref|XP_013716197.1| PREDICTED: nucleolin 1-like isoform X2 [Brassica napus] gi|674874314|emb|CDY59075.1| BnaAnng15850D [Brassica napus]
BraA05g004880.3C	168.975	45.8244	292.126	6.3749	2.6724	2.38374e-05	0.00256713	A05	2497803	2498893	+	828	GO:0005576;GO:0019953;	-	gi|687567931|ref|NP_001288992.1| putative expansin-B2 [Brassica rapa] gi|506484988|gb|AGM16367.1| beta-expansin protein 2 [Brassica rapa]
BraA03g004010.3C	95.5852	45.845	145.325	3.16993	1.66445	0.00208801	0.0644162	A03	1713398	1714583	-	813	-	-	gi|685280436|ref|XP_009131126.1| PREDICTED: probable plastid-lipid-associated protein 7, chloroplastic [Brassica rapa]
BraA03g030010.3C	137.264	45.9002	228.627	4.98096	2.31642	8.72285e-06	0.00116886	A03	15104618	15105254	+	354	-	-	gi|685287216|ref|XP_009134540.1| PREDICTED: uncharacterized protein At3g61260-like [Brassica rapa]
BraA04g028630.3C	119.933	45.9676	193.898	4.21815	2.07661	0.000106129	0.00793694	A04	19996261	19996886	+	336	-	-	gi|1032296116|gb|OAP10442.1| hypothetical protein AXX17_AT2G37550 [Arabidopsis thaliana]
BraA05g035100.3C	96.2191	46.3537	146.085	3.15152	1.65605	0.00221635	0.0674106	A05	24818283	24820068	+	1404	GO:0004842;GO:0005488;GO:0016567;	-	gi|685312226|ref|XP_009146677.1| PREDICTED: E3 ubiquitin-protein ligase PUB24-like [Brassica rapa]
BraA05g003680.3C	448.937	46.4035	851.47	18.3493	4.19765	6.88345e-16	2.19695e-12	A05	1936830	1938269	-	849	GO:0008061;	K01183	gi|685304462|ref|XP_009142951.1| PREDICTED: basic endochitinase CHB4-like [Brassica rapa]
BraA09g008620.3C	156.868	46.4102	267.325	5.76006	2.52608	0.0216195	0.267006	A09	4909897	4913358	-	1452	-	K03327	gi|685354068|ref|XP_009112179.1| PREDICTED: protein TRANSPARENT TESTA 12-like [Brassica rapa]
BraA01g044840.3C	99.842	46.4325	153.251	3.30052	1.72269	0.0413294	0.375132	A01	29539816	29540722	-	660	GO:0005509;GO:0009523;GO:0009654;GO:0015979;GO:0019898;	K08901	gi|685267851|ref|XP_009125021.1| PREDICTED: psbQ-like protein 2, chloroplastic [Brassica rapa] gi|674904294|emb|CDY28675.1| BnaCnng05610D [Brassica napus]
BraA05g015180.3C	86.0727	46.5495	125.596	2.69812	1.43195	0.00902413	0.15872	A05	8760750	8761383	+	543	GO:0016020;	K02221	gi|685307865|ref|XP_009144649.1| PREDICTED: uncharacterized protein LOC103868299 [Brassica rapa]
BraA07g034480.3C	84.5327	46.5688	122.497	2.63044	1.39531	0.0462986	0.397248	A07	24486115	24487371	-	1107	GO:0003677;GO:0006355;	-	gi|685336426|ref|XP_009105511.1| PREDICTED: cyclic dof factor 5-like [Brassica rapa] gi|674845736|emb|CDY72477.1| BnaAnng41280D [Brassica napus]
BraA05g035990.3C	105.099	46.572	163.625	3.51338	1.81286	0.00173784	0.0577217	A05	25199873	25200469	+	597	-	K11982	gi|685312479|ref|XP_009146803.1| PREDICTED: E3 ubiquitin-protein ligase RNF181 [Brassica rapa] gi|923629841|ref|XP_013750239.1| PREDICTED: E3 ubiquitin-protein ligase RNF181-like [Brassica napus]
BraA02g020430.3C	402.22	46.787	757.653	16.1937	4.01736	1.96214e-06	0.000374384	A02	11848526	11850406	+	1452	GO:0003824;	K01179	gi|685273666|ref|XP_009127871.1| PREDICTED: endoglucanase 9-like [Brassica rapa]
BraA08g023750.3C	79.1238	47.0513	111.196	2.3633	1.2408	0.0286506	0.310555	A08	17462263	17466480	+	921	-	-	gi|685347553|ref|XP_009109651.1| PREDICTED: probable LRR receptor-like serine/threonine-protein kinase At1g29720 [Brassica rapa]
BraA08g029470.3C	105.736	47.1216	164.35	3.48778	1.80231	0.0123322	0.192802	A08	20283506	20284213	-	345	GO:0043130;	-	gi|685349702|ref|XP_009110431.1| PREDICTED: ubiquitin domain-containing protein 2 [Brassica rapa] gi|923785385|ref|XP_013682958.1| PREDICTED: ubiquitin domain-containing protein 2-like [Brassica napus]
BraA06g034410.3C	105.82	47.3069	164.333	3.47377	1.7965	0.000768708	0.0328719	A06	23404935	23408262	+	1626	GO:0003824;GO:0009058;	K00967	gi|685322973|ref|XP_009151252.1| PREDICTED: uncharacterized protein LOC103874581 [Brassica rapa]
BraA04g031640.3C	78.5293	47.3496	109.709	2.317	1.21226	0.0312956	0.324778	A04	21430368	21432782	-	642	GO:0003700;GO:0005634;GO:0006355;	-	gi|685303294|ref|XP_009142352.1| PREDICTED: MADS-box protein SOC1-like [Brassica rapa] gi|685303296|ref|XP_009142353.1| PREDICTED: MADS-box protein SOC1-like [Brassica rapa] gi|923628057|ref|XP_013749654.1| PREDICTED: MADS-box protein SOC1-like [Brassica napus] gi|923628060|ref|XP_013749655.1| PREDICTED: MADS-box protein SOC1-like [Brassica napus] gi|674895814|emb|CDY37054.1| BnaA04g26320D [Brass…
BraA05g005740.3C	140.495	47.3689	233.621	4.93195	2.30216	0.000438255	0.0218111	A05	2865221	2866988	-	1263	-	-	gi|685304996|ref|XP_009143218.1| PREDICTED: uncharacterized protein LOC103866952 [Brassica rapa]
BraA09g019320.3C	76.0066	47.4118	104.602	2.20624	1.14159	0.0418935	0.377127	A09	12412434	12414845	-	1416	-	-	gi|685358861|ref|XP_009114050.1| PREDICTED: uncharacterized protein LOC103839293 isoform X1 [Brassica rapa]
BraA06g044540.3C	95.9944	47.6551	144.334	3.02872	1.59871	0.0165839	0.229313	A06	28952034	28953637	+	1413	GO:0005506;GO:0016705;GO:0020037;GO:0055114;	K09755	gi|685327137|ref|XP_009101907.1| PREDICTED: cytochrome P450 84A1-like [Brassica rapa]
BraA06g004760.3C	130.642	47.6902	213.594	4.47879	2.16311	0.00515087	0.11352	A06	2794074	2794857	-	264	-	-	gi|685314775|ref|XP_009147992.1| PREDICTED: uncharacterized protein LOC103871493 isoform X1 [Brassica rapa]
BraA08g023800.3C	268.318	47.7507	488.886	10.2383	3.3559	7.03246e-11	6.95047e-08	A08	17503986	17507654	-	1095	GO:0016788;	-	gi|685347569|ref|XP_009109657.1| PREDICTED: GDSL esterase/lipase At1g29660 [Brassica rapa]
BraA05g010920.3C	83.0417	47.7572	118.326	2.47766	1.30898	0.0175547	0.238148	A05	5843356	5847184	+	2550	-	-	gi|685306149|ref|XP_009143805.1| PREDICTED: protein SCAR1 [Brassica rapa]
BraA04g010940.3C	76.57	48.0177	105.122	2.18924	1.13043	0.0441575	0.387951	A04	8651220	8652197	-	978	-	-	gi|685297989|ref|XP_009139776.1| PREDICTED: E3 ubiquitin-protein ligase RING1-like [Brassica rapa]
BraA09g029750.3C	156.999	48.0279	265.969	5.53781	2.46932	1.84237e-05	0.00211379	A09	21413189	21413986	-	732	-	-	gi|685357529|ref|XP_009113533.1| PREDICTED: uncharacterized protein LOC103838834 [Brassica rapa] gi|923689502|ref|XP_013656111.1| PREDICTED: NAD(P)H-quinone oxidoreductase subunit T, chloroplastic-like [Brassica napus] gi|674884446|emb|CDY48053.1| BnaA09g23050D [Brassica napus]
BraA02g004130.3C	110.852	48.048	173.656	3.61421	1.85368	0.0256021	0.291641	A02	2011410	2015279	+	1200	-	-	gi|685269663|ref|XP_009125830.1| PREDICTED: pollen-specific protein SF21-like [Brassica rapa] gi|674872663|emb|CDY61438.1| BnaA02g34950D [Brassica napus]
BraA08g015220.3C	130.194	48.0694	212.319	4.41693	2.14304	4.96464e-05	0.00448068	A08	12553116	12554780	-	1665	GO:0003824;	-	gi|685344771|ref|XP_009108596.1| PREDICTED: uncharacterized protein LOC103834275 [Brassica rapa]
BraA05g036930.3C	121.579	48.2158	194.942	4.04312	2.01547	0.000758411	0.0326303	A05	25607143	25609076	-	978	GO:0003677;	-	gi|685312686|ref|XP_009146914.1| PREDICTED: protein REVEILLE 8-like [Brassica rapa]
BraA09g017580.3C	76.1116	48.259	103.964	2.1543	1.10722	0.047122	0.401836	A09	10981164	10981787	+	387	GO:0006662;GO:0015035;GO:0045454;	K03671	gi|685356900|ref|XP_009113282.1| PREDICTED: thioredoxin H7 [Brassica rapa] gi|923924448|ref|XP_013731295.1| PREDICTED: thioredoxin H7-like [Brassica napus] gi|674887487|emb|CDY45144.1| BnaA09g14480D [Brassica napus]
BraA05g006360.3C	81.6648	48.2859	115.044	2.38255	1.25251	0.0233317	0.277755	A05	3216096	3216386	-	291	-	-	gi|685305145|ref|XP_009143294.1| PREDICTED: uncharacterized protein LOC103867019 [Brassica rapa] gi|923623708|ref|XP_013748320.1| PREDICTED: uncharacterized protein LOC106451016 [Brassica napus]
BraA07g042780.3C	162.297	48.3081	276.286	5.71925	2.51583	1.32147e-06	0.000276155	A07	28537882	28539322	+	918	-	K09874	gi|685339658|ref|XP_009106719.1| PREDICTED: aquaporin NIP6-1 [Brassica rapa]
BraA10g007340.3C	100.186	48.3221	152.051	3.14661	1.6538	0.00523816	0.114153	A10	4477836	4480379	-	1149	GO:0016020;GO:0016021;GO:0022857;	-	gi|685382018|ref|XP_009123503.1| PREDICTED: WAT1-related protein At1g44800-like [Brassica rapa] gi|923529644|ref|XP_013693007.1| PREDICTED: WAT1-related protein At1g44800-like [Brassica napus]
BraA02g020140.3C	112.269	48.3462	176.193	3.64439	1.86568	0.00045319	0.0224093	A02	11617074	11617607	-	441	GO:0006952;GO:0009607;	-	gi|685273590|ref|XP_009127834.1| PREDICTED: MLP-like protein 31 [Brassica rapa] gi|685273592|ref|XP_009127835.1| PREDICTED: MLP-like protein 31 [Brassica rapa]
BraA10g003730.3C	79.8048	48.415	111.195	2.2967	1.19956	0.030992	0.323009	A10	1965070	1966356	+	1287	GO:0005515;	-	gi|685370994|ref|XP_009119203.1| PREDICTED: uncharacterized protein LOC103844174 [Brassica rapa]
BraA07g041380.3C	198.713	48.6178	348.808	7.1745	2.84288	0.002088	0.0644162	A07	27944561	27947453	+	1722	GO:0005515;	-	gi|685339152|ref|XP_009106530.1| PREDICTED: LOW QUALITY PROTEIN: uncharacterized protein LOC103832307 [Brassica rapa]
BraA04g007060.3C	103.369	48.6964	158.042	3.24546	1.69842	0.024965	0.288394	A04	4838675	4842307	-	2208	GO:0005524;GO:0016887;	-	gi|685297309|ref|XP_009139468.1| PREDICTED: ABC transporter G family member 27 [Brassica rapa]
BraA01g018480.3C	81.8135	49.0321	114.595	2.33714	1.22475	0.0281479	0.307463	A01	9833128	9833316	+	189	-	-	gi|685261119|ref|XP_009143792.1| PREDICTED: uncharacterized protein LOC103867467 [Brassica rapa] gi|923918653|ref|XP_013728695.1| PREDICTED: uncharacterized protein LOC106432410 [Brassica napus] gi|674866944|emb|CDY66945.1| BnaCnng52890D [Brassica napus] gi|674879113|emb|CDY53000.1| BnaAnng11940D [Brassica napus]
BraA02g016960.3C	90.904	49.1252	132.683	2.70091	1.43345	0.0087527	0.155985	A02	9103329	9106539	-	801	GO:0016491;	K08081	gi|685272824|ref|XP_009127473.1| PREDICTED: tropinone reductase homolog At1g07440-like [Brassica rapa] gi|674916850|emb|CDY16437.1| BnaA02g12410D [Brassica napus]
BraA02g044390.3C	114.14	49.3303	178.95	3.6276	1.85901	0.000439809	0.0218111	A02	30604495	30606464	+	1047	GO:0046854;	K15422	gi|685278986|ref|XP_009130430.1| PREDICTED: SAL2 phosphatase-like isoform X2 [Brassica rapa]
BraA05g037380.3C	118.21	49.3958	187.024	3.78624	1.92077	0.0213395	0.264917	A05	25787933	25788721	-	651	-	-	gi|685312800|ref|XP_009146972.1| PREDICTED: rhodanese-like domain-containing protein 10 [Brassica rapa]
BraA09g013710.3C	82.7234	49.4163	116.031	2.34802	1.23145	0.0252535	0.289586	A09	7995864	7998026	-	1716	GO:0005515;	K14508	gi|674898562|emb|CDY34413.1| BnaA09g11550D [Brassica napus]
BraA09g051570.3C	126.278	49.5013	203.054	4.10199	2.03632	0.0363173	0.349984	A09	37915721	37917062	-	684	GO:0008152;GO:0016787;	K18551	gi|674956544|emb|CDX76612.1| BnaC08g31980D [Brassica napus]
BraA02g037000.3C	178.768	49.5199	308.017	6.22006	2.63693	0.0292356	0.313829	A02	25941237	25942774	+	1119	-	K05298	gi|674883462|emb|CDY48981.1| BnaA02g28150D [Brassica napus]
BraA09g021440.3C	250.26	49.5285	450.992	9.1057	3.18677	0.000109583	0.00813373	A09	13973325	13974450	+	624	-	K01802	gi|685359683|ref|XP_009114397.1| PREDICTED: peptidyl-prolyl cis-trans isomerase FKBP13, chloroplastic [Brassica rapa] gi|674920078|emb|CDY13042.1| BnaA09g17750D [Brassica napus]
BraA10g024170.3C	117.709	49.623	185.794	3.74411	1.90462	0.000335928	0.0186022	A10	16589318	16589632	+	315	-	-	gi|685377384|ref|XP_009121601.1| PREDICTED: uncharacterized protein LOC103846433 [Brassica rapa] gi|923730044|ref|XP_013667731.1| PREDICTED: uncharacterized protein LOC106372136 [Brassica napus] gi|923730054|ref|XP_013667734.1| PREDICTED: uncharacterized protein LOC106372139 [Brassica napus]
BraA03g005630.3C	137.223	49.6906	224.756	4.52312	2.17732	0.00264837	0.0756067	A03	2446834	2447931	+	747	GO:0003677;GO:0006355;	-	gi|685280834|ref|XP_009131323.1| PREDICTED: NAC transcription factor 29-like isoform X1 [Brassica rapa]
BraA09g042670.3C	438.513	49.7797	827.246	16.6181	4.05469	2.2353e-15	6.53976e-12	A09	33100256	33101753	+	963	-	-	gi|685363066|ref|XP_009115824.1| PREDICTED: uncharacterized protein ycf36-like [Brassica rapa]
BraA01g034490.3C	84.1793	49.7876	118.571	2.38154	1.25189	0.0338105	0.33799	A01	23634833	23635455	-	546	-	-	gi|685265019|ref|XP_009112799.1| PREDICTED: uncharacterized protein LOC103838123 [Brassica rapa]
BraA01g011150.3C	118.27	49.9226	186.617	3.73813	1.90232	0.00180734	0.0594678	A01	5815164	5818420	+	2439	GO:0015079;GO:0016020;GO:0071805;	K03549	gi|685258926|ref|XP_009133300.1| PREDICTED: potassium transporter 9 [Brassica rapa] gi|685258928|ref|XP_009133308.1| PREDICTED: potassium transporter 9 [Brassica rapa]
BraA06g030410.3C	79.0728	49.9275	108.218	2.1675	1.11603	0.0429983	0.383241	A06	21065166	21065966	+	801	-	-	gi|685321675|ref|XP_009150786.1| PREDICTED: uncharacterized protein LOC103874119 [Brassica rapa]
BraA05g035330.3C	166.574	50.0077	283.14	5.66193	2.50129	0.00457187	0.105252	A05	24926676	24928870	+	777	GO:0003677;	-	gi|685312285|ref|XP_009146703.1| PREDICTED: B3 domain-containing protein At3g11580 [Brassica rapa]
BraA01g019690.3C	110.42	50.1951	170.645	3.39964	1.76538	0.000943131	0.0382844	A01	10521118	10522554	+	1437	-	-	gi|923930084|ref|XP_013733815.1| PREDICTED: uncharacterized protein DDB_G0284459 [Brassica napus]
BraA01g002610.3C	82.6278	50.33	114.926	2.28345	1.19121	0.0303557	0.319271	A01	1304217	1305607	-	834	GO:0004601;GO:0006979;GO:0020037;GO:0055114;	K00434	gi|685256590|ref|XP_009148286.1| PREDICTED: LOW QUALITY PROTEIN: L-ascorbate peroxidase 5, peroxisomal [Brassica rapa]
BraA05g038330.3C	80.0473	50.4409	109.654	2.17391	1.12029	0.0409684	0.373663	A05	26195901	26197915	+	1335	GO:0046983;	-	gi|685313015|ref|XP_009147085.1| PREDICTED: transcription factor bHLH62 [Brassica rapa]
BraA04g012550.3C	99.548	50.4676	148.628	2.94502	1.55828	0.00396058	0.0964941	A04	9877869	9878793	-	777	GO:0003824;	-	gi|685298337|ref|XP_009139957.1| PREDICTED: methylesterase 4-like [Brassica rapa]
BraA07g001700.3C	102.086	50.5206	153.651	3.04136	1.60472	0.00363312	0.0917637	A07	1232840	1240370	-	3942	GO:0030001;GO:0046872;	K01534	gi|685327869|ref|XP_009102202.1| PREDICTED: cadmium/zinc-transporting ATPase HMA3-like [Brassica rapa]
BraA09g066060.3C	190.901	50.8869	330.915	6.50295	2.70109	0.000659152	0.0291822	A09	44954742	44955758	+	1017	-	-	gi|685369971|ref|XP_009118801.1| PREDICTED: uncharacterized protein LOC103843782 [Brassica rapa] gi|685369973|ref|XP_009118803.1| PREDICTED: uncharacterized protein LOC103843782 [Brassica rapa]
BraA09g057080.3C	180.832	50.8958	310.769	6.10598	2.61022	4.4283e-07	0.000113006	A09	40723554	40725679	-	507	GO:0009535;GO:0009773;GO:0010598;	-	gi|685367177|ref|XP_009117594.1| PREDICTED: uncharacterized protein LOC103842686 isoform X3 [Brassica rapa]
BraA03g007930.3C	128.526	50.9672	206.085	4.04348	2.0156	9.9216e-05	0.00752328	A03	3400409	3404215	+	1509	GO:0003824;GO:0016831;GO:0019752;GO:0030170;	K01580	gi|685281366|ref|XP_009131590.1| PREDICTED: glutamate decarboxylase 1 [Brassica rapa]
BraA10g021870.3C	132.906	51.0793	214.732	4.20389	2.07173	0.00227231	0.0688319	A10	15564042	15565817	+	1179	GO:0003677;	-	gi|685376032|ref|XP_009120994.1| PREDICTED: myb family transcription factor APL isoform X1 [Brassica rapa] gi|685376035|ref|XP_009120995.1| PREDICTED: myb family transcription factor APL isoform X1 [Brassica rapa] gi|674894400|emb|CDY38499.1| BnaA10g16590D [Brassica napus]
BraA09g014450.3C	122.525	51.1115	193.939	3.79443	1.92388	0.000259859	0.0155732	A09	8465308	8466225	+	918	GO:0003677;GO:0003700;GO:0006355;	-	gi|923707742|ref|XP_013661527.1| PREDICTED: ethylene-responsive transcription factor ERF061 [Brassica napus] gi|674884676|emb|CDY47850.1| BnaA09g12290D [Brassica napus]
BraA08g032980.3C	117.344	51.2281	183.459	3.58122	1.84045	0.00121917	0.0455226	A08	21790060	21791061	+	798	GO:0003677;	K09422	gi|685350764|ref|XP_009110873.1| PREDICTED: myb-related protein 306-like [Brassica rapa] gi|674901915|emb|CDY31125.1| BnaA08g26750D [Brassica napus]
BraA07g043050.3C	220.827	51.2629	390.391	7.61546	2.92893	0.00614253	0.126334	A07	28641829	28644144	-	1329	-	K15918	gi|685339748|ref|XP_009106754.1| PREDICTED: D-glycerate 3-kinase, chloroplastic-like [Brassica rapa]
BraA07g014110.3C	83.6996	51.273	116.126	2.26486	1.17942	0.0313374	0.324883	A07	12952392	12953550	-	921	GO:0003950;	-	gi|685330416|ref|XP_009103166.1| PREDICTED: probable inactive poly [ADP-ribose] polymerase SRO2 isoform X2 [Brassica rapa]
BraA02g007610.3C	137.214	51.48	222.948	4.33077	2.11462	7.56784e-05	0.00608058	A02	3587422	3588461	-	699	GO:0005515;GO:0007165;	-	gi|923748454|ref|XP_013673501.1| PREDICTED: probable disease resistance protein RPP1 [Brassica napus]
BraA06g034560.3C	203.436	51.4811	355.39	6.90331	2.78729	0.0130263	0.198579	A06	23483629	23485461	-	1623	-	-	gi|685323039|ref|XP_009151275.1| PREDICTED: uncharacterized protein LOC103874599 isoform X2 [Brassica rapa] gi|674947062|emb|CDX86215.1| BnaA06g29320D [Brassica napus]
BraA03g052370.3C	110.43	51.5001	169.361	3.28855	1.71745	0.00124522	0.0463248	A03	27062363	27063672	+	1065	GO:0016491;GO:0055114;	-	gi|674922330|emb|CDY11068.1| BnaA03g47270D [Brassica napus]
BraA01g011080.3C	193.638	51.5071	335.769	6.51889	2.70463	0.00284959	0.0789188	A01	5764818	5766434	+	666	-	-	gi|685258915|ref|XP_009133235.1| PREDICTED: protein PHLOEM PROTEIN 2-LIKE A1-like [Brassica rapa]
BraA03g062910.3C	84.7146	51.6615	117.768	2.27961	1.18878	0.0311283	0.323665	A03	35191491	35192681	+	576	-	-	gi|674877903|emb|CDY54079.1| BnaAnng12980D [Brassica napus]
BraA01g019020.3C	125.395	51.8264	198.963	3.83902	1.94074	0.00747369	0.142446	A01	10115147	10115734	-	588	GO:0046872;	K10666	gi|685261231|ref|XP_009144294.1| PREDICTED: E3 ubiquitin-protein ligase RMA2-like isoform X1 [Brassica rapa]
BraA06g010290.3C	121.48	51.9381	191.022	3.67788	1.87887	0.000379353	0.0199376	A06	5602793	5603968	+	579	GO:0005509;GO:0009523;GO:0009654;GO:0015979;GO:0019898;	K08901	gi|685316167|ref|XP_009148697.1| PREDICTED: psbQ-like protein 1, chloroplastic [Brassica rapa]
BraA08g023450.3C	153.077	52.114	254.04	4.87469	2.28531	0.0114606	0.184038	A08	17325659	17328336	+	1740	GO:0005215;GO:0016020;GO:0016021;GO:0022857;GO:0022891;GO:0055085;	K08150	gi|685347427|ref|XP_009109608.1| PREDICTED: probable inositol transporter 2 [Brassica rapa] gi|923691775|ref|XP_013656823.1| PREDICTED: probable inositol transporter 2 [Brassica napus]
BraA01g037380.3C	147.282	52.1464	242.417	4.64878	2.21685	0.013946	0.206676	A01	25447507	25448100	+	423	-	-	gi|685265858|ref|XP_009117044.1| PREDICTED: uncharacterized protein LOC103842171 [Brassica rapa] gi|923514723|ref|XP_013644085.1| PREDICTED: uncharacterized protein LOC106348813 [Brassica napus] gi|923919200|ref|XP_013728952.1| PREDICTED: uncharacterized protein LOC106432654 [Brassica napus] gi|674873186|emb|CDY60693.1| BnaA01g37050D [Brassica napus]
BraA09g058940.3C	83.7222	52.3505	115.094	2.19852	1.13654	0.0387993	0.362567	A09	41671934	41673493	-	1560	GO:0004185;GO:0006508;	K09645	gi|685368433|ref|XP_009118130.1| PREDICTED: serine carboxypeptidase-like 50 [Brassica rapa]
BraA04g029060.3C	93.3245	52.4013	134.248	2.56192	1.35722	0.0214168	0.26569	A04	20190544	20191467	+	825	GO:0003677;GO:0003700;GO:0005634;GO:0006355;	K14432	gi|685302523|ref|XP_009141965.1| PREDICTED: ABSCISIC ACID-INSENSITIVE 5-like protein 3 [Brassica rapa] gi|685302525|ref|XP_009141966.1| PREDICTED: ABSCISIC ACID-INSENSITIVE 5-like protein 3 [Brassica rapa] gi|685302527|ref|XP_009141967.1| PREDICTED: ABSCISIC ACID-INSENSITIVE 5-like protein 3 [Brassica rapa] gi|685302529|ref|XP_009141968.1| PREDICTED: ABSCISIC ACID-INSENSITIVE 5-like protein 3 [Br…
BraA02g045000.3C	162.618	52.4307	272.805	5.20316	2.37939	0.00125202	0.0464652	A02	30925264	30927609	-	1128	GO:0003824;GO:0005992;	K01087	gi|674901612|emb|CDY31283.1| BnaA02g34580D [Brassica napus]
BraA09g047910.3C	107.984	52.6555	163.313	3.10153	1.63298	0.0179798	0.241298	A09	36146800	36147890	-	990	-	-	gi|685364483|ref|XP_009116429.1| PREDICTED: glucan endo-1,3-beta-glucosidase, acidic isoform-like [Brassica rapa]
BraA06g003150.3C	88.1111	52.6916	123.531	2.34441	1.22923	0.0231162	0.276063	A06	1844074	1846689	+	1335	-	-	gi|685314450|ref|XP_009147821.1| PREDICTED: uncharacterized protein LOC103871333 [Brassica rapa]
BraA05g000580.3C	92.677	52.7496	132.604	2.51385	1.3299	0.0132126	0.200407	A05	325566	327107	+	960	GO:0003700;GO:0006355;GO:0043565;	-	gi|674953663|emb|CDX80094.1| BnaA05g00620D [Brassica napus]
BraA05g024500.3C	90.6428	52.8358	128.45	2.43112	1.28162	0.0175971	0.238484	A05	18409315	18411855	+	1044	-	K00547	gi|685309366|ref|XP_009145302.1| PREDICTED: homocysteine S-methyltransferase 3 [Brassica rapa] gi|685309368|ref|XP_009145303.1| PREDICTED: homocysteine S-methyltransferase 3 [Brassica rapa]
BraA05g027650.3C	149.507	53.254	245.759	4.61485	2.20628	2.30919e-05	0.00251958	A05	20725381	20725578	+	198	-	-	gi|922481502|ref|XP_013638500.1| PREDICTED: uncharacterized protein LOC106343749 [Brassica oleracea var. oleracea] gi|923902076|ref|XP_013721345.1| PREDICTED: uncharacterized protein LOC106425161 [Brassica napus] gi|674874461|emb|CDY58862.1| BnaCnng33880D [Brassica napus]
BraA09g048300.3C	87.5922	53.4077	121.777	2.28013	1.18912	0.0299063	0.317474	A09	36368722	36369738	+	1017	GO:0004672;GO:0005524;GO:0006468;	-	gi|685364586|ref|XP_009116474.1| PREDICTED: inactive serine/threonine-protein kinase At1g67470-like isoform X1 [Brassica rapa] gi|923714884|ref|XP_013663553.1| PREDICTED: non-functional pseudokinase ZED1-like isoform X1 [Brassica napus]
BraA02g009740.3C	168.303	53.7313	282.875	5.26463	2.39633	0.00400361	0.0970041	A02	4628023	4629454	-	708	GO:0003677;GO:0006355;	-	gi|685271007|ref|XP_009126539.1| PREDICTED: NAC domain-containing protein 90 [Brassica rapa] gi|674924076|emb|CDY09134.1| BnaA02g05600D [Brassica napus]
BraA06g040130.3C	149.788	53.7648	245.811	4.57197	2.19281	3.2402e-05	0.0032783	A06	26680188	26682280	-	825	-	K01535	gi|922429109|ref|XP_013620594.1| PREDICTED: ATPase 3, plasma membrane-type [Brassica oleracea var. oleracea] gi|923629628|ref|XP_013750164.1| PREDICTED: ATPase 3, plasma membrane-type [Brassica napus] gi|674884578|emb|CDY47940.1| BnaA02g08160D [Brassica napus] gi|674890496|emb|CDY42259.1| BnaC02g11560D [Brassica napus]
BraA09g055430.3C	147.104	53.965	240.242	4.45182	2.15439	0.0494323	0.412716	A09	39964499	39965134	+	636	-	-	gi|685366702|ref|XP_009117387.1| PREDICTED: uncharacterized protein LOC103842512 [Brassica rapa]
BraA05g032040.3C	86.3391	54.1292	118.549	2.19011	1.13101	0.048901	0.410525	A05	23316420	23318246	+	1407	-	-	gi|685311454|ref|XP_009146292.1| PREDICTED: uncharacterized protein LOC103869959 isoform X2 [Brassica rapa]
BraA03g014820.3C	106.161	54.2923	158.03	2.91072	1.54138	0.0208034	0.260565	A03	6612392	6613025	-	396	GO:0030001;GO:0046872;	-	gi|685283206|ref|XP_009132515.1| PREDICTED: uncharacterized protein LOC103857113 [Brassica rapa]
BraA05g004230.3C	111.837	54.4277	169.246	3.10956	1.63671	0.0049186	0.110143	A05	2155667	2158151	-	1527	-	-	gi|685304581|ref|XP_009143013.1| PREDICTED: major facilitator superfamily domain-containing protein 12 isoform X2 [Brassica rapa]
BraA03g032270.3C	102.81	54.6119	151.007	2.7651	1.46733	0.0062126	0.127022	A03	16013616	16014945	-	846	-	K08064	gi|685287805|ref|XP_009134849.1| PREDICTED: nuclear transcription factor Y subunit A-2-like [Brassica rapa]
BraA05g011720.3C	107.533	54.9482	160.117	2.91397	1.54299	0.00352245	0.0903333	A05	6313924	6315862	-	1041	-	K03841	gi|674913675|emb|CDY19443.1| BnaC04g11560D [Brassica napus]
BraA07g007920.3C	90.5862	55.0685	126.104	2.28995	1.19531	0.0271879	0.30228	A07	8073045	8076488	-	1794	GO:0003677;GO:0005515;GO:0006355;	K01937	gi|674905181|emb|CDY27910.1| BnaA07g05000D [Brassica napus]
BraA01g003710.3C	136.349	55.1277	217.571	3.94667	1.98064	0.000399646	0.0205448	A01	1822311	1825552	-	1632	GO:0005215;GO:0005622;GO:0006810;	-	gi|923520302|ref|XP_013666011.1| PREDICTED: phosphatidylinositol/phosphatidylcholine transfer protein SFH1 isoform X2 [Brassica napus]
BraA10g029420.3C	113.268	55.2162	171.32	3.10271	1.63353	0.018188	0.242516	A10	18785490	18786951	-	1077	GO:0004601;GO:0006979;GO:0020037;GO:0055114;	K00430	gi|685379094|ref|XP_009122284.1| PREDICTED: peroxidase A2 [Brassica rapa] gi|923887898|ref|XP_013715216.1| PREDICTED: peroxidase A2-like [Brassica napus]
BraA08g028870.3C	141.258	55.4131	227.103	4.09837	2.03505	0.000607631	0.0277048	A08	20040539	20041668	+	681	GO:0003924;GO:0005525;	K07904	gi|685349514|ref|XP_009110359.1| PREDICTED: ras-related protein RABA6b [Brassica rapa] gi|923693298|ref|XP_013657277.1| PREDICTED: ras-related protein RABA6b-like [Brassica napus] gi|674936695|emb|CDX96730.1| BnaA08g22730D [Brassica napus]
BraA08g021760.3C	222.1	55.5829	388.618	6.99167	2.80564	0.00419897	0.10008	A08	16463373	16464178	-	663	GO:0016655;GO:0055114;	-	gi|685346872|ref|XP_009109404.1| PREDICTED: NAD(P)H-quinone oxidoreductase subunit M, chloroplastic [Brassica rapa] gi|923690983|ref|XP_013656578.1| PREDICTED: NAD(P)H-quinone oxidoreductase subunit M, chloroplastic [Brassica napus] gi|674943347|emb|CDX90396.1| BnaA08g15880D [Brassica napus]
BraA01g044810.3C	119.768	55.7293	183.806	3.2982	1.72168	0.0330413	0.334781	A01	29518958	29521894	+	1002	-	K01673	gi|685267840|ref|XP_009125017.1| PREDICTED: beta carbonic anhydrase 1, chloroplastic-like [Brassica rapa] gi|674904291|emb|CDY28672.1| BnaCnng05580D [Brassica napus]
BraA02g007270.3C	87.185	55.8916	118.478	2.11979	1.08392	0.0476036	0.40447	A02	3442824	3444479	+	1656	-	K13754	gi|685270381|ref|XP_009126212.1| PREDICTED: cation/calcium exchanger 2-like [Brassica rapa]
BraA02g025270.3C	94.1102	56.0707	132.15	2.35684	1.23685	0.0212839	0.264321	A02	15136282	15137837	-	1041	GO:0003677;	-	gi|923912457|ref|XP_013725919.1| PREDICTED: myb family transcription factor APL-like [Brassica napus]
BraA03g057910.3C	103.487	56.1472	150.826	2.68627	1.4256	0.00761917	0.144279	A03	30481763	30482692	+	930	-	-	gi|674886492|emb|CDY46112.1| BnaA03g52560D [Brassica napus]
BraA09g052440.3C	117.431	56.1769	178.686	3.18078	1.66938	0.0016117	0.05467	A09	38276974	38278440	-	795	-	K02838	gi|685365771|ref|XP_009116982.1| PREDICTED: ribosome-recycling factor, chloroplastic isoform X1 [Brassica rapa]
BraA03g004530.3C	126.616	56.3085	196.923	3.49722	1.80621	0.000552221	0.0257468	A03	1949097	1949546	-	450	-	-	gi|685280569|ref|XP_009131191.1| PREDICTED: uncharacterized protein LOC103855896 [Brassica rapa] gi|674954828|emb|CDX78408.1| BnaA03g03200D [Brassica napus]
BraA07g022170.3C	130.928	56.3983	205.458	3.64298	1.86512	0.00219002	0.0667423	A07	17955292	17957170	+	549	-	-	gi|685332513|ref|XP_009103974.1| PREDICTED: uncharacterized protein LOC103830027 [Brassica rapa]
BraA05g001980.3C	112.004	56.5527	167.456	2.96106	1.56612	0.00294244	0.0806427	A05	1144005	1145828	-	1149	-	-	gi|685304012|ref|XP_009142719.1| PREDICTED: uncharacterized protein LOC103866528 [Brassica rapa] gi|685304014|ref|XP_009142720.1| PREDICTED: uncharacterized protein LOC103866528 [Brassica rapa] gi|674953529|emb|CDX79960.1| BnaA05g01960D [Brassica napus]
BraA09g039720.3C	120.237	56.5849	183.889	3.24979	1.70035	0.021455	0.265933	A09	31057728	31058879	+	1152	GO:0005515;	-	gi|685362386|ref|XP_009115532.1| PREDICTED: F-box/kelch-repeat protein At1g23390 [Brassica rapa]
BraA09g000110.3C	199.825	57.14	342.509	5.99421	2.58357	0.00313746	0.0844786	A09	38963	39422	+	234	GO:0003677;	K09422	gi|685352068|ref|XP_009111414.1| PREDICTED: MYB-like transcription factor ETC3 isoform X1 [Brassica rapa] gi|923704337|ref|XP_013660544.1| PREDICTED: MYB-like transcription factor ETC3 isoform X1 [Brassica napus]
BraA10g031840.3C	109.946	57.2197	162.672	2.84294	1.50738	0.0340839	0.33937	A10	19799585	19799956	+	372	-	-	gi|685379808|ref|XP_009122593.1| PREDICTED: cyclin-dependent protein kinase inhibitor SIM [Brassica rapa] gi|923731417|ref|XP_013668185.1| PREDICTED: cyclin-dependent protein kinase inhibitor SIM-like [Brassica napus] gi|674963990|emb|CDX70222.1| BnaA10g25710D [Brassica napus]
BraA04g028040.3C	91.7792	57.2646	126.294	2.20544	1.14107	0.0336644	0.336913	A04	19700936	19703030	-	1824	-	K13463	gi|685302283|ref|XP_009141850.1| PREDICTED: coronatine-insensitive protein 1-like [Brassica rapa]
BraA05g040950.3C	107.307	57.3795	157.234	2.74025	1.45431	0.0320836	0.329336	A05	27653122	27653972	-	534	GO:0009055;	-	gi|685313588|ref|XP_009147390.1| PREDICTED: lamin-like protein [Brassica rapa]
BraA09g028520.3C	108.754	57.9896	159.518	2.7508	1.45985	0.00562208	0.119191	A09	19539541	19541902	+	1050	-	-	gi|685357648|ref|XP_009113578.1| PREDICTED: putative methylesterase 12, chloroplastic [Brassica rapa]
BraA02g010980.3C	146.203	58.1541	234.251	4.02812	2.0101	0.000112013	0.00827909	A02	5359036	5359458	-	423	-	-	gi|685271307|ref|XP_009126694.1| PREDICTED: uncharacterized protein LOC103851575 [Brassica rapa]
BraA02g003600.3C	245.898	58.1577	433.639	7.45626	2.89845	0.0124274	0.193826	A02	1764778	1766746	-	1434	GO:0004190;GO:0006508;	-	gi|923524416|ref|XP_013678868.1| PREDICTED: protein ASPARTIC PROTEASE IN GUARD CELL 2 [Brassica napus] gi|674947964|emb|CDX85746.1| BnaA02g00670D [Brassica napus]
BraA04g000020.3C	94.0439	58.2214	129.866	2.23056	1.15741	0.0297197	0.316257	A04	3868	7844	-	1071	-	-	gi|923683200|ref|XP_013654240.1| PREDICTED: uncharacterized protein LOC106359020 [Brassica napus]
BraA05g004150.3C	154.302	58.6833	249.921	4.25881	2.09045	0.00288826	0.0797806	A05	2116707	2118582	+	1260	-	-	gi|685304562|ref|XP_009143002.1| PREDICTED: uncharacterized protein LOC103866776 [Brassica rapa]
BraA08g006750.3C	117.48	58.7069	176.254	3.00226	1.58605	0.00230167	0.0693622	A08	5652777	5655070	-	1383	GO:0005525;	-	gi|685342165|ref|XP_009107671.1| PREDICTED: uncharacterized protein LOC103833338 [Brassica rapa]
BraA09g057170.3C	103.137	58.7404	147.533	2.51161	1.32861	0.0129924	0.19832	A09	40771952	40774866	-	2508	GO:0051513;	-	gi|685367194|ref|XP_009117603.1| PREDICTED: protein LONGIFOLIA 1-like [Brassica rapa] gi|923719758|ref|XP_013664616.1| PREDICTED: protein LONGIFOLIA 1-like [Brassica napus] gi|923719761|ref|XP_013664617.1| PREDICTED: protein LONGIFOLIA 1-like [Brassica napus] gi|674873901|emb|CDY59655.1| BnaA09g56100D [Brassica napus]
BraA01g037850.3C	134.419	59.1802	209.657	3.54269	1.82484	0.000395084	0.020428	A01	25734317	25734961	+	645	-	-	gi|685265975|ref|XP_009117530.1| PREDICTED: PRA1 family protein F3-like [Brassica rapa]
BraA02g013750.3C	138.572	59.2104	217.933	3.68066	1.87996	0.000253041	0.0153012	A02	6999503	7000447	-	555	-	-	gi|685272037|ref|XP_009127077.1| PREDICTED: 21.7 kDa class VI heat shock protein [Brassica rapa] gi|923526948|ref|XP_013685917.1| PREDICTED: 21.7 kDa class VI heat shock protein-like [Brassica napus] gi|923892253|ref|XP_013717134.1| PREDICTED: 21.7 kDa class VI heat shock protein-like [Brassica napus] gi|674904205|emb|CDY28760.1| BnaA02g09520D [Brassica napus]
BraA03g060300.3C	202.04	59.5735	344.507	5.78289	2.53179	0.00103167	0.0407424	A03	32101850	32103312	+	1035	-	-	gi|923618043|ref|XP_013746542.1| PREDICTED: calcium uniporter protein 1, mitochondrial-like [Brassica napus] gi|674871723|emb|CDY62658.1| BnaAnng18280D [Brassica napus]
BraA08g002680.3C	134.641	59.6666	209.615	3.51311	1.81275	0.000429846	0.0215278	A08	2013011	2013696	+	441	-	K00924	gi|674881025|emb|CDY51253.1| BnaC03g77770D [Brassica napus]
BraA09g059120.3C	336.69	59.7776	613.602	10.2647	3.35963	7.09488e-05	0.00583342	A09	41758239	41761711	-	1887	-	-	gi|685367826|ref|XP_009117874.1| PREDICTED: MACPF domain-containing protein At1g14780-like [Brassica rapa]
BraA05g003650.3C	172.479	59.7946	285.163	4.76904	2.2537	0.000931323	0.0379314	A05	1925924	1926270	+	267	GO:0005576;GO:0006952;GO:0008200;	-	gi|685304455|ref|XP_009142948.1| PREDICTED: defensin-like protein 195 [Brassica rapa] gi|923635146|ref|XP_013752114.1| PREDICTED: defensin-like protein 195 [Brassica napus] gi|85539361|emb|CAJ44305.1| rapeseed putative trypsin inhibitor 1 [Brassica napus] gi|674953386|emb|CDX79817.1| BnaA05g03390D [Brassica napus]
BraA07g015530.3C	93.6211	59.8172	127.425	2.13024	1.09102	0.0362835	0.349952	A07	13941697	13942287	-	591	-	-	gi|685330833|ref|XP_009103326.1| PREDICTED: RING-H2 finger protein ATL80-like [Brassica rapa]
BraA07g027760.3C	99.3686	60.1542	138.583	2.30379	1.20401	0.0228571	0.274862	A07	20897900	20899529	+	1422	GO:0003677;GO:0006355;	-	gi|685334335|ref|XP_009104706.1| PREDICTED: BEL1-like homeodomain protein 3 isoform X1 [Brassica rapa] gi|674965886|emb|CDX68129.1| BnaA07g21690D [Brassica napus]
BraA10g022960.3C	114.556	60.1633	168.949	2.80818	1.48964	0.00435562	0.102081	A10	16010824	16012049	-	789	GO:0003676;	-	gi|923785839|ref|XP_013683064.1| PREDICTED: binding partner of ACD11 1-like isoform X2 [Brassica napus]
BraA09g006040.3C	151.557	60.1738	242.941	4.03732	2.0134	0.000713321	0.0309941	A09	3527379	3530390	+	1722	GO:0003913;GO:0006281;	K01669	gi|685352650|ref|XP_009111643.1| PREDICTED: cryptochrome DASH, chloroplastic/mitochondrial-like [Brassica rapa]
BraA02g030140.3C	121.532	60.2348	182.829	3.03528	1.60183	0.00486724	0.109398	A02	20211140	20213155	-	1254	GO:0030246;	-	gi|923615802|ref|XP_013745797.1| PREDICTED: L-type lectin-domain containing receptor kinase IV.1-like, partial [Brassica napus]
BraA03g041830.3C	130.049	60.4329	199.666	3.30393	1.72418	0.000971683	0.0390766	A03	21000803	21001078	+	276	-	-	gi|685290377|ref|XP_009136150.1| PREDICTED: uncharacterized protein LOC103860315 [Brassica rapa]
BraA03g020300.3C	134.989	60.6012	209.377	3.455	1.78868	0.00054496	0.0256467	A03	9665385	9666090	-	588	-	-	gi|685284749|ref|XP_009133277.1| PREDICTED: protein LURP-one-related 8-like [Brassica rapa]
BraA01g029450.3C	153.751	60.7007	246.801	4.06587	2.02356	7.07544e-05	0.0058311	A01	19496968	19497568	-	474	-	-	gi|685263549|ref|XP_009105049.1| PREDICTED: uncharacterized protein LOC103830973 [Brassica rapa] gi|923737630|ref|XP_013670230.1| PREDICTED: uncharacterized protein LOC106374837 [Brassica napus] gi|674872352|emb|CDY61843.1| BnaAnng17770D [Brassica napus] gi|674879849|emb|CDY52313.1| BnaA01g36120D [Brassica napus]
BraA10g033570.3C	208.798	60.9692	356.626	5.84928	2.54826	0.0045415	0.104759	A10	20597594	20598802	+	429	-	-	gi|923731642|ref|XP_013668262.1| PREDICTED: uncharacterized protein LOC106372563 isoform X2 [Brassica napus]
BraA06g010930.3C	395.079	61.0761	729.081	11.9373	3.5774	0.000885505	0.0367386	A06	5929243	5932424	+	1857	-	-	gi|685316509|ref|XP_009148867.1| PREDICTED: MACPF domain-containing protein At1g14780 [Brassica rapa]
BraA01g040630.3C	129.662	61.4519	197.872	3.21995	1.68704	0.0206422	0.259464	A01	27338413	27342353	+	2973	GO:0005515;GO:0007165;	-	gi|685267166|ref|XP_009123255.1| PREDICTED: protein VARIATION IN COMPOUND TRIGGERED ROOT growth response [Brassica rapa]
BraA10g001370.3C	121.733	61.4884	181.977	2.95954	1.56537	0.00259227	0.0748131	A10	734973	735518	-	546	-	-	gi|685371945|ref|XP_009119618.1| PREDICTED: uncharacterized protein LOC103844569 [Brassica rapa]
BraA03g049570.3C	106.383	61.6773	151.089	2.44967	1.29259	0.0357003	0.347578	A03	25330057	25331119	+	423	-	-	gi|685292492|ref|XP_009137194.1| PREDICTED: uncharacterized protein LOC103861233 [Brassica rapa]
BraA02g030240.3C	98.1294	61.7819	134.477	2.17664	1.1221	0.0350888	0.345171	A02	20338875	20339900	-	1026	-	K14499	gi|685382464|ref|XP_009123697.1| PREDICTED: BRI1 kinase inhibitor 1 [Brassica rapa] gi|674930969|emb|CDY02420.1| BnaA02g23290D [Brassica napus]
BraA03g032210.3C	96.4999	62.3813	130.619	2.09387	1.06618	0.0486521	0.409415	A03	15970747	15972140	+	783	GO:0005515;	-	gi|685287782|ref|XP_009134837.1| PREDICTED: TPR repeat-containing thioredoxin TTL1 [Brassica rapa]
BraA09g005800.3C	111.391	62.4383	160.344	2.56804	1.36067	0.0234682	0.27807	A09	3379621	3385121	+	2508	-	-	gi|685352727|ref|XP_009111675.1| PREDICTED: protein tesmin/TSO1-like CXC 7 [Brassica rapa]
BraA01g040060.3C	135.556	62.5592	208.554	3.3337	1.73713	0.0355628	0.346912	A01	26929485	26932181	+	1842	GO:0004857;	K01051	gi|923923558|ref|XP_013730909.1| PREDICTED: probable pectinesterase/pectinesterase inhibitor 25 isoform X3 [Brassica napus]
BraA09g038410.3C	169.705	62.6215	276.789	4.42004	2.14406	2.35474e-05	0.0025437	A09	30292880	30295941	+	1527	GO:0004553;GO:0005975;	K01188	gi|685361979|ref|XP_009115373.1| PREDICTED: beta-glucosidase 40 [Brassica rapa] gi|674916972|emb|CDY16165.1| BnaA09g28990D [Brassica napus]
BraA04g021370.3C	278.22	62.6814	493.759	7.87728	2.9777	0.0113223	0.183182	A04	16002549	16005026	-	1170	GO:0008080;	-	gi|685300626|ref|XP_009141034.1| PREDICTED: probable N-acetyltransferase HLS1 [Brassica rapa]
BraA05g005420.3C	104.715	62.7162	146.714	2.33933	1.2261	0.0190757	0.248264	A05	2746365	2749083	+	1899	GO:0008168;	-	gi|685304889|ref|XP_009143165.1| PREDICTED: probable methyltransferase PMT16 [Brassica rapa]
BraA07g026310.3C	202.97	63.0022	342.938	5.44326	2.44447	1.0778e-06	0.00022933	A07	20079604	20081653	-	1485	GO:0003723;	-	gi|685333910|ref|XP_009104539.1| PREDICTED: YTH domain-containing family protein 2-like isoform X2 [Brassica rapa]
BraA02g040160.3C	117.464	63.3837	171.544	2.70644	1.4364	0.0328587	0.333701	A02	27897276	27897993	-	477	GO:0003824;GO:0046872;	K01411	gi|685277668|ref|XP_009129781.1| PREDICTED: uncharacterized protein LOC103854596 [Brassica rapa] gi|923531827|ref|XP_013699316.1| PREDICTED: uncharacterized protein LOC106403020 [Brassica napus] gi|674899010|emb|CDY33910.1| BnaA02g30770D [Brassica napus]
BraA07g010350.3C	156.3	63.6425	248.958	3.91183	1.96784	0.00318784	0.0851092	A07	10236896	10239379	-	1605	GO:0003824;GO:0016491;GO:0016614;GO:0050660;GO:0055114;	-	gi|685329184|ref|XP_009102687.1| PREDICTED: reticuline oxidase-like protein [Brassica rapa]
BraA01g002150.3C	113.545	63.8478	163.243	2.55675	1.35431	0.00952627	0.163999	A01	1055853	1056914	+	519	-	-	gi|685256477|ref|XP_009142898.1| PREDICTED: uncharacterized protein LOC103866654 [Brassica rapa] gi|923503898|ref|XP_013739485.1| PREDICTED: uncharacterized protein LOC106442304 [Brassica napus]
BraA05g006650.3C	142.82	64.2363	221.405	3.44673	1.78523	0.0311502	0.323665	A05	3387566	3390690	+	2277	-	-	gi|685305217|ref|XP_009143331.1| PREDICTED: LOW QUALITY PROTEIN: interaptin-like [Brassica rapa]
BraA03g027490.3C	426.107	64.2798	787.934	12.2579	3.61564	0.0013707	0.0488555	A03	13631259	13631927	+	255	-	-	gi|674942560|emb|CDX90778.1| BnaA03g24580D [Brassica napus]
BraA04g009080.3C	213.519	64.2876	362.751	5.64263	2.49637	1.49742e-05	0.00181281	A04	6534338	6536282	-	1182	GO:0003824;	-	gi|685297758|ref|XP_009139658.1| PREDICTED: uncharacterized hydrolase YNR064C [Brassica rapa] gi|923898076|ref|XP_013719620.1| PREDICTED: haloalkane dehalogenase 2-like [Brassica napus] gi|674893088|emb|CDY39712.1| BnaA04g07230D [Brassica napus]
BraA06g016540.3C	122.839	64.3202	181.358	2.81962	1.4955	0.0286109	0.310309	A06	9066443	9068607	+	1446	-	-	gi|674903501|emb|CDY29482.1| BnaA06g14880D [Brassica napus]
BraA09g050760.3C	172.441	64.3887	280.493	4.35625	2.12309	2.34705e-05	0.00254322	A09	37509265	37509828	-	564	-	-	gi|685365305|ref|XP_009116781.1| PREDICTED: BON1-associated protein 1 [Brassica rapa] gi|674859945|emb|CDY69632.1| BnaAnng31050D [Brassica napus]
BraA05g034820.3C	153.821	64.4929	243.148	3.77015	1.91462	0.00127815	0.047136	A05	24693703	24694990	+	849	GO:0016021;	-	gi|685312167|ref|XP_009146649.1| PREDICTED: tetraspanin-6 [Brassica rapa] gi|923877946|ref|XP_013711747.1| PREDICTED: tetraspanin-6-like [Brassica napus] gi|674924755|emb|CDY08457.1| BnaA05g26930D [Brassica napus]
BraA05g025300.3C	185.625	64.5511	306.698	4.75124	2.2483	0.00269084	0.0761856	A05	19023223	19024100	+	633	GO:0000079;GO:0019901;	-	gi|685309674|ref|XP_009145444.1| PREDICTED: cyclin-U1-1 [Brassica rapa]
BraA08g026970.3C	207.1	64.5769	349.622	5.41405	2.43671	0.00122014	0.0455226	A08	19118124	19119710	-	1107	GO:0003700;GO:0006351;GO:0006355;GO:0043565;	K14431	gi|685348930|ref|XP_009110152.1| PREDICTED: transcription factor TGA3 isoform X2 [Brassica rapa] gi|685348933|ref|XP_009110153.1| PREDICTED: transcription factor TGA3 isoform X2 [Brassica rapa]
BraA09g046990.3C	390.966	64.6825	717.25	11.0888	3.47103	0.00276606	0.0776197	A09	35679951	35680565	-	615	-	-	gi|685364251|ref|XP_009116323.1| PREDICTED: vitellogenin-2 [Brassica rapa]
BraA01g019100.3C	101.37	65.0239	137.717	2.11794	1.08266	0.0376747	0.356231	A01	10141902	10142620	-	543	-	-	gi|922413902|ref|XP_013587923.1| PREDICTED: uncharacterized protein LOC106296349 [Brassica oleracea var. oleracea] gi|923736650|ref|XP_013669965.1| PREDICTED: uncharacterized protein LOC106374502 [Brassica napus] gi|674914121|emb|CDY18982.1| BnaC01g20860D [Brassica napus]
BraA06g019590.3C	131.691	65.3009	198.081	3.03336	1.60092	0.00680887	0.13475	A06	11228990	11229927	-	681	GO:0005779;GO:0016559;	-	gi|685319289|ref|XP_009149915.1| PREDICTED: peroxisomal membrane protein 11B [Brassica rapa]
BraA05g006880.3C	440.375	65.5045	815.246	12.4457	3.63757	4.5363e-13	8.8478e-10	A05	3487474	3489078	-	1605	GO:0005315;GO:0006817;GO:0016021;GO:0022857;GO:0055085;	K08176	gi|923623575|ref|XP_013748271.1| PREDICTED: inorganic phosphate transporter 1-4-like isoform X4 [Brassica napus] gi|923623578|ref|XP_013748272.1| PREDICTED: inorganic phosphate transporter 1-4-like isoform X5 [Brassica napus] gi|612066073|gb|AHW85277.1| PHT1 phosphate transporter [Brassica napus]
BraA09g051300.3C	114.585	65.5941	163.576	2.49376	1.31832	0.0438901	0.386965	A09	37768389	37769257	+	798	-	-	gi|685365466|ref|XP_009116844.1| PREDICTED: uncharacterized protein LOC103841999 [Brassica rapa]
BraA06g001960.3C	135.979	65.6068	206.352	3.14529	1.65319	0.00874093	0.155881	A06	1177077	1177543	+	348	-	-	gi|685314166|ref|XP_009147678.1| PREDICTED: uncharacterized protein LOC103871207 [Brassica rapa] gi|923510753|ref|XP_013744777.1| PREDICTED: uncharacterized protein LOC106447403 [Brassica napus] gi|674868596|emb|CDY65909.1| BnaA06g01910D [Brassica napus]
BraA09g040350.3C	511.139	65.7639	956.515	14.5447	3.86242	4.09695e-06	0.000641476	A09	31493774	31494386	-	363	-	-	gi|922479218|ref|XP_013637716.1| PREDICTED: gibberellin-regulated protein 9 [Brassica oleracea var. oleracea] gi|923830256|ref|XP_013697282.1| PREDICTED: gibberellin-regulated protein 9-like [Brassica napus] gi|674889407|emb|CDY43288.1| BnaC06g01800D [Brassica napus] gi|674928614|emb|CDY04794.1| BnaC05g17950D [Brassica napus]
BraA02g021080.3C	287.956	65.9137	509.997	7.73735	2.95184	8.5371e-05	0.00673529	A02	12327700	12328200	+	501	-	-	gi|685273794|ref|XP_009127938.1| PREDICTED: uncharacterized protein LOC103852786 [Brassica rapa] gi|923608073|ref|XP_013743335.1| PREDICTED: uncharacterized protein LOC106446189 [Brassica napus]
BraA04g024050.3C	183.282	65.9384	300.625	4.55917	2.18877	0.00585518	0.122432	A04	17569841	17570763	+	771	GO:0003677;GO:0006355;	-	gi|685301247|ref|XP_009141320.1| PREDICTED: NAC domain-containing protein 48-like [Brassica rapa] gi|923611999|ref|XP_013744512.1| PREDICTED: NAC domain-containing protein 41-like isoform X1 [Brassica napus] gi|674895144|emb|CDY37715.1| BnaA04g19530D [Brassica napus]
BraA04g013180.3C	111.452	66.043	156.861	2.37514	1.24801	0.0178143	0.240086	A04	10328215	10329779	+	1050	GO:0004672;GO:0005524;GO:0006468;	-	gi|685298481|ref|XP_009140020.1| PREDICTED: serine/threonine-protein kinase HT1 [Brassica rapa]
BraA04g021530.3C	218.323	66.1171	370.529	5.60413	2.48649	0.000965374	0.0389036	A04	16129979	16130518	+	540	-	-	gi|685300662|ref|XP_009141051.1| PREDICTED: uncharacterized protein LOC103865025 [Brassica rapa]
BraA08g013050.3C	107.531	66.153	148.909	2.25098	1.17055	0.0278786	0.306059	A08	11248087	11250727	+	1809	GO:0005515;	-	gi|685344148|ref|XP_009108379.1| PREDICTED: receptor-like protein 12 [Brassica rapa]
BraA04g027010.3C	150.064	66.3106	233.817	3.52608	1.81807	0.00031422	0.0177861	A04	19083313	19085017	+	885	GO:0003677;	-	gi|685302033|ref|XP_009141719.1| PREDICTED: transcription factor DIVARICATA-like [Brassica rapa] gi|685302035|ref|XP_009141720.1| PREDICTED: transcription factor DIVARICATA-like [Brassica rapa]
BraA06g014020.3C	125.609	66.3599	184.858	2.78568	1.47803	0.00766393	0.144737	A06	7416908	7417192	+	285	-	-	gi|923642757|ref|XP_013641822.1| PREDICTED: probable serine/threonine-protein kinase At1g18390 [Brassica napus]
BraA01g007610.3C	125.966	66.4159	185.516	2.79325	1.48194	0.00444265	0.103348	A01	3695556	3698000	+	1944	GO:0003677;GO:0005515;GO:0005634;GO:0006355;GO:0009725;	-	gi|685257854|ref|XP_009128129.1| PREDICTED: auxin response factor 16 [Brassica rapa] gi|379323224|gb|AFD01311.1| auxin response factor 16-1 [Brassica rapa subsp. pekinensis]
BraA01g017270.3C	405.911	66.6636	745.159	11.1779	3.48258	0.0018474	0.0601097	A01	9190087	9191415	+	1077	GO:0003824;	K01623	gi|685260859|ref|XP_009142435.1| PREDICTED: fructose-bisphosphate aldolase, cytoplasmic isozyme [Brassica rapa] gi|674944143|emb|CDX89329.1| BnaA01g15640D [Brassica napus]
BraA03g052150.3C	398.838	66.9166	730.76	10.9205	3.44896	5.48875e-06	0.000827034	A03	26937588	26938432	+	399	-	K17279	gi|685293141|ref|XP_009137485.1| PREDICTED: HVA22-like protein d [Brassica rapa] gi|923692385|ref|XP_013657001.1| PREDICTED: HVA22-like protein d [Brassica napus]
BraA08g033410.3C	196.157	67.1938	325.121	4.83855	2.27458	5.95277e-06	0.000889318	A08	21989246	21990821	-	1176	GO:0003824;GO:0008152;	K15397	gi|685350887|ref|XP_009110921.1| PREDICTED: 3-ketoacyl-CoA synthase 3 [Brassica rapa] gi|923694268|ref|XP_013657573.1| PREDICTED: 3-ketoacyl-CoA synthase 3-like [Brassica napus] gi|674874486|emb|CDY58836.1| BnaAnng15520D [Brassica napus]
BraA09g061360.3C	309.573	67.1944	551.951	8.21425	3.03813	1.67049e-06	0.000337055	A09	42801648	42804610	-	1671	-	-	gi|685369267|ref|XP_009118498.1| PREDICTED: LOW QUALITY PROTEIN: uncharacterized protein LOC103843509 [Brassica rapa]
BraA06g035330.3C	145.531	67.2524	223.81	3.32791	1.73461	0.000649676	0.0289328	A06	23896393	23898128	+	954	-	-	gi|685324071|ref|XP_009151677.1| PREDICTED: protein LOW PSII ACCUMULATION 3, chloroplastic [Brassica rapa]
BraA06g002830.3C	108.638	67.3757	149.9	2.22483	1.1537	0.0296036	0.315711	A06	1682695	1683330	-	636	-	-	gi|685314380|ref|XP_009147785.1| PREDICTED: uncharacterized protein LOC103871303 [Brassica rapa]
BraA09g034520.3C	120.66	67.4083	173.912	2.57998	1.36736	0.0080599	0.149243	A09	27151219	27153791	-	1683	GO:0003824;GO:0008152;	K14760	gi|685361401|ref|XP_009115133.1| PREDICTED: 2-succinylbenzoate--CoA ligase, chloroplastic/peroxisomal [Brassica rapa]
BraA07g003280.3C	393.768	67.4972	720.039	10.6677	3.41518	0.00048258	0.0234208	A07	2472881	2473610	-	471	-	-	gi|685376262|ref|XP_009121089.1| PREDICTED: uncharacterized protein LOC103845928 [Brassica rapa] gi|685376264|ref|XP_009121090.1| PREDICTED: uncharacterized protein LOC103845928 [Brassica rapa] gi|685376266|ref|XP_009121091.1| PREDICTED: uncharacterized protein LOC103845928 [Brassica rapa] gi|923626159|ref|XP_013749091.1| PREDICTED: uncharacterized protein LOC106451679 [Brassica napus] gi|9236261…
BraA06g022890.3C	104.714	67.5487	141.878	2.10039	1.07066	0.0437375	0.38621	A06	15101828	15102788	+	282	-	-	gi|923770189|ref|XP_013679323.1| PREDICTED: uncharacterized protein LOC106383813 [Brassica napus]
BraA07g016240.3C	158.127	67.6361	248.617	3.67581	1.87806	0.00298203	0.0814733	A07	14346897	14349214	+	1182	GO:0008168;	K08241	gi|685331005|ref|XP_009103381.1| PREDICTED: jasmonate O-methyltransferase-like [Brassica rapa] gi|923674346|ref|XP_013651670.1| PREDICTED: jasmonate O-methyltransferase-like [Brassica napus] gi|674932011|emb|CDY01397.1| BnaA07g11700D [Brassica napus]
BraA09g064600.3C	114.979	67.6973	162.261	2.39686	1.26114	0.0168159	0.23161	A09	44281164	44285083	+	675	GO:0003735;GO:0005622;GO:0005840;GO:0006412;GO:0019843;	K02933	gi|685369547|ref|XP_009118616.1| PREDICTED: 50S ribosomal protein L6, chloroplastic-like [Brassica rapa]
BraA07g028160.3C	172.322	67.7658	276.878	4.08581	2.03062	0.0145939	0.212423	A07	21096570	21097938	-	1017	GO:0003677;	K09422	gi|685334464|ref|XP_009104754.1| PREDICTED: myb-related protein 306-like [Brassica rapa]
BraA09g059220.3C	126.919	67.7671	186.071	2.74575	1.4572	0.00442279	0.103053	A09	41799721	41800239	-	519	GO:0003677;	-	gi|685367847|ref|XP_009117884.1| PREDICTED: zinc-finger homeodomain protein 14 [Brassica rapa] gi|674899156|emb|CDY33749.1| BnaA09g45550D [Brassica napus]
BraA08g021980.3C	126.413	67.9243	184.901	2.72216	1.44475	0.00479565	0.108483	A08	16578293	16579485	-	1119	-	-	gi|685346927|ref|XP_009109423.1| PREDICTED: putative clathrin assembly protein At4g40080 [Brassica rapa]
BraA09g044870.3C	153.645	68.0524	239.237	3.51548	1.81372	0.000368452	0.0196872	A09	34428199	34431016	-	1749	-	-	gi|685363695|ref|XP_009116086.1| PREDICTED: protein NRT1/ PTR FAMILY 5.7-like [Brassica rapa] gi|923766373|ref|XP_013678292.1| PREDICTED: protein NRT1/ PTR FAMILY 5.7-like [Brassica napus] gi|674877957|emb|CDY54030.1| BnaA09g54940D [Brassica napus]
BraA01g009030.3C	134.84	68.112	201.567	2.95935	1.56528	0.0388341	0.362603	A01	4468528	4468749	-	222	-	-	gi|685258208|ref|XP_009129605.1| PREDICTED: uncharacterized protein LOC103854420 [Brassica rapa]
BraA07g034780.3C	128.34	68.1595	188.521	2.76588	1.46774	0.00495252	0.110747	A07	24688473	24688967	-	495	-	-	gi|685336798|ref|XP_009105660.1| PREDICTED: uncharacterized protein LOC103831530 [Brassica rapa] gi|674894035|emb|CDY38771.1| BnaA07g28430D [Brassica napus]
BraA10g007070.3C	113.642	68.4082	158.876	2.32247	1.21566	0.0199172	0.254459	A10	4137039	4140630	+	486	-	-	gi|674878064|emb|CDY53933.1| BnaA10g28530D [Brassica napus]
BraA09g006550.3C	256.963	68.4899	445.435	6.50366	2.70125	0.00817616	0.15006	A09	3781988	3787419	-	2091	-	-	gi|685260684|ref|XP_009141552.1| PREDICTED: uncharacterized protein LOC103865504 [Brassica rapa]
BraA09g032290.3C	109.403	68.4934	150.312	2.19455	1.13392	0.0348042	0.343659	A09	25104412	25104657	-	246	-	-	gi|685360728|ref|XP_009114849.1| PREDICTED: uncharacterized protein LOC103840131 [Brassica rapa] gi|923710353|ref|XP_013662264.1| PREDICTED: uncharacterized protein LOC106367103 [Brassica napus] gi|923836060|ref|XP_013699187.1| PREDICTED: uncharacterized protein LOC106402907 [Brassica napus] gi|674939676|emb|CDX93813.1| BnaA09g24130D [Brassica napus]
BraA04g023540.3C	122.519	68.7425	176.296	2.56459	1.35873	0.00836111	0.151811	A04	17302679	17306456	+	1596	GO:0005515;	-	gi|674914087|emb|CDY19159.1| BnaA04g18990D [Brassica napus]
BraA09g000950.3C	119.861	68.9682	170.754	2.47584	1.30792	0.0119683	0.188926	A09	570481	570888	+	408	GO:0009733;	K14488	gi|923927611|ref|XP_013732715.1| PREDICTED: auxin-responsive protein SAUR32-like [Brassica napus] gi|923927613|ref|XP_013732716.1| PREDICTED: auxin-responsive protein SAUR32-like [Brassica napus]
BraA08g029200.3C	108.061	68.9985	147.123	2.13227	1.09239	0.038047	0.358399	A08	20170307	20173662	+	1740	GO:0004672;GO:0005524;GO:0006468;GO:0006950;	-	gi|685349620|ref|XP_009110401.1| PREDICTED: U-box domain-containing protein 35-like [Brassica rapa]
BraA07g032310.3C	132.371	69.3354	195.406	2.81827	1.49481	0.00925815	0.161388	A07	23344315	23345570	-	1062	GO:0008168;	-	gi|685335688|ref|XP_009105222.1| PREDICTED: probable S-adenosylmethionine-dependent methyltransferase At5g38100 [Brassica rapa]
BraA06g023170.3C	232.652	69.3996	395.904	5.70469	2.51215	0.000383625	0.0199827	A06	15661526	15666142	-	3900	GO:0003824;GO:0005506;GO:0009055;GO:0016491;GO:0016614;GO:0046872;GO:0050660;GO:0051536;GO:0051537;GO:0055114;	K11817	gi|685320384|ref|XP_009150288.1| PREDICTED: indole-3-acetaldehyde oxidase-like [Brassica rapa]
BraA09g048950.3C	123.203	69.4823	176.925	2.54633	1.34842	0.00829632	0.151229	A09	36682075	36683047	-	900	-	-	gi|685364758|ref|XP_009116553.1| PREDICTED: E3 ubiquitin-protein ligase RNF12-A-like isoform X1 [Brassica rapa]
BraA05g038950.3C	122.23	70.491	173.969	2.46796	1.30332	0.0114077	0.183601	A05	26582536	26584791	+	1083	-	K00898	gi|685313159|ref|XP_009147159.1| PREDICTED: [Pyruvate dehydrogenase (acetyl-transferring)] kinase, mitochondrial-like [Brassica rapa] gi|922486647|ref|XP_013583716.1| PREDICTED: pyruvate dehydrogenase (acetyl-transferring) kinase, mitochondrial-like [Brassica oleracea var. oleracea] gi|923631135|ref|XP_013750667.1| PREDICTED: pyruvate dehydrogenase (acetyl-transferring) kinase, mitochondrial-like…
BraA01g037430.3C	176.308	70.5909	282.024	3.99519	1.99827	0.000129584	0.00926564	A01	25484125	25488124	+	2256	GO:0007033;GO:0036092;GO:0042578;	-	gi|685265868|ref|XP_009117092.1| PREDICTED: phosphoinositide phosphatase SAC2-like [Brassica rapa]
BraA03g030680.3C	149.291	70.6009	227.981	3.22915	1.69115	0.0401208	0.369895	A03	15373621	15375790	-	1377	GO:0003700;GO:0006355;GO:0043565;	K08819	gi|734704684|gb|AJA32875.1| WRKY transcription factor [Brassica oleracea var. capitata]
BraA06g044130.3C	257.132	70.6189	443.644	6.28222	2.65128	0.00421627	0.100255	A06	28718265	28719886	-	1059	GO:0003824;GO:0005975;GO:0030246;	-	gi|685326981|ref|XP_009101839.1| PREDICTED: uncharacterized protein LOC103828016 [Brassica rapa]
BraA07g042220.3C	197.645	70.7686	324.522	4.58568	2.19714	1.02406e-05	0.00132179	A07	28313573	28313809	-	237	-	-	gi|685339464|ref|XP_009106647.1| PREDICTED: uncharacterized protein LOC103832401 [Brassica rapa] gi|923669765|ref|XP_013650265.1| PREDICTED: uncharacterized protein LOC106354774 isoform X4 [Brassica napus] gi|674945902|emb|CDX87397.1| BnaA07g34760D [Brassica napus]
BraA08g024160.3C	155.847	71.2336	240.46	3.37565	1.75516	0.0360941	0.349281	A08	17682549	17684202	+	1173	GO:0016788;	-	gi|685347744|ref|XP_009109700.1| PREDICTED: GDSL esterase/lipase At1g28670-like isoform X1 [Brassica rapa]
BraA07g012850.3C	130.321	71.2476	189.394	2.65826	1.41048	0.00616384	0.126694	A07	12169664	12171733	+	690	-	-	gi|685330132|ref|XP_009103073.1| PREDICTED: GDT1-like protein 4 isoform X1 [Brassica rapa]
BraA04g010810.3C	256.2	71.5497	440.849	6.16144	2.62327	0.000609085	0.0277072	A04	8586326	8593541	+	1821	GO:0004672;GO:0005524;GO:0006468;	-	gi|922476686|ref|XP_013636840.1| PREDICTED: probable serine/threonine-protein kinase At1g18390 isoform X4 [Brassica oleracea var. oleracea]
BraA06g041990.3C	167.627	71.6812	263.574	3.67703	1.87854	0.0038827	0.0952578	A06	27630763	27634385	+	2001	GO:0005216;GO:0005249;GO:0005515;GO:0006811;GO:0006813;GO:0016020;GO:0055085;	-	gi|674899427|emb|CDY33464.1| BnaA06g36090D [Brassica napus]
BraA06g021220.3C	374.989	71.8656	678.112	9.43583	3.23815	0.0172634	0.235972	A06	12486330	12488226	+	879	GO:0004553;GO:0005975;	K08235	gi|685320496|ref|XP_009150317.1| PREDICTED: probable xyloglucan endotransglucosylase/hydrolase protein 31 [Brassica rapa]
BraA06g004110.3C	111.869	72.0853	151.652	2.10378	1.07299	0.0398438	0.368212	A06	2457254	2458333	-	948	GO:0003677;	-	gi|685314639|ref|XP_009147920.1| PREDICTED: transcription factor DIVARICATA-like [Brassica rapa]
BraA03g016270.3C	154.323	72.1211	236.525	3.27956	1.7135	0.0414182	0.375132	A03	7528092	7529276	-	1185	GO:0003779;	-	gi|685283665|ref|XP_009132740.1| PREDICTED: tropomyosin beta chain-like [Brassica rapa] gi|685283667|ref|XP_009132741.1| PREDICTED: tropomyosin beta chain-like [Brassica rapa]
BraA06g005750.3C	150.08	72.1786	227.981	3.15857	1.65927	0.0010577	0.0412487	A06	3370756	3372597	-	1077	GO:0003824;	K01620	gi|685315011|ref|XP_009148115.1| PREDICTED: probable low-specificity L-threonine aldolase 1 [Brassica rapa] gi|685315013|ref|XP_009148116.1| PREDICTED: probable low-specificity L-threonine aldolase 1 [Brassica rapa] gi|685315015|ref|XP_009148118.1| PREDICTED: probable low-specificity L-threonine aldolase 1 [Brassica rapa]
BraA08g018920.3C	157.809	72.2162	243.402	3.37046	1.75295	0.000763481	0.032722	A08	14864077	14866292	-	1260	-	-	gi|923690348|ref|XP_013656363.1| PREDICTED: TBC1 domain family member 15-like isoform X1 [Brassica napus] gi|674918947|emb|CDY14234.1| BnaA08g13650D [Brassica napus]
BraA08g011230.3C	179.469	72.2411	286.697	3.96862	1.98864	0.00061471	0.0279188	A08	9829622	9830871	+	852	GO:0005509;GO:0009523;GO:0009654;GO:0015979;GO:0019898;	-	gi|685342641|ref|XP_009107844.1| PREDICTED: psbP domain-containing protein 1, chloroplastic isoform X2 [Brassica rapa] gi|923687972|ref|XP_013655707.1| PREDICTED: psbP domain-containing protein 1, chloroplastic isoform X1 [Brassica napus] gi|674910355|emb|CDY22740.1| BnaA08g05700D [Brassica napus]
BraA05g036590.3C	188.019	72.7663	303.272	4.16775	2.05927	0.000609263	0.0277072	A05	25469228	25470809	-	696	-	-	gi|685312609|ref|XP_009146873.1| PREDICTED: peptidyl-prolyl cis-trans isomerase FKBP16-4, chloroplastic [Brassica rapa]
BraA07g039540.3C	143.318	72.9819	213.654	2.92749	1.54967	0.00193277	0.0616869	A07	27045095	27045892	+	798	-	-	gi|685338452|ref|XP_009106258.1| PREDICTED: uncharacterized protein At1g76070 [Brassica rapa] gi|923893811|ref|XP_013717812.1| PREDICTED: uncharacterized protein At1g76070-like [Brassica napus] gi|674946149|emb|CDX87644.1| BnaA07g32290D [Brassica napus]
BraA09g050000.3C	128.669	73.1384	184.2	2.51851	1.33257	0.0110418	0.179783	A09	37188994	37189903	-	627	-	K13800	gi|923702274|ref|XP_013659976.1| PREDICTED: probable UMP-CMP kinase 1 isoform X1 [Brassica napus]
BraA09g043780.3C	169.409	73.3668	265.45	3.61812	1.85524	0.000244788	0.0149983	A09	33843652	33844482	+	831	-	-	gi|685363409|ref|XP_009115967.1| PREDICTED: uncharacterized protein LOC103841199 [Brassica rapa] gi|674955389|emb|CDX78117.1| BnaA09g33120D [Brassica napus]
BraA07g000510.3C	147.656	73.4176	221.895	3.02237	1.59568	0.025374	0.290107	A07	259922	264638	-	2988	-	-	gi|685327470|ref|XP_009102043.1| PREDICTED: uncharacterized protein LOC103828185 [Brassica rapa]
BraA02g021320.3C	124.176	73.4971	174.854	2.37906	1.25039	0.0436811	0.386187	A02	12522687	12524510	+	1602	GO:0005515;GO:0007165;	-	gi|685275143|ref|XP_009128555.1| PREDICTED: putative disease resistance protein At4g11170 [Brassica rapa]
BraA03g000100.3C	125.468	73.8694	177.067	2.39702	1.26124	0.0143434	0.210604	A03	41393	43474	-	2082	GO:0004672;GO:0005524;GO:0006468;GO:0030246;	-	gi|685279451|ref|XP_009130647.1| PREDICTED: L-type lectin-domain containing receptor kinase VI.2 [Brassica rapa]
BraA01g015150.3C	159.757	74.0429	245.472	3.31526	1.72912	0.000605379	0.027638	A01	8017453	8019603	+	1038	GO:0003824;GO:0009116;	-	gi|685259970|ref|XP_009137982.1| PREDICTED: bark storage protein A-like [Brassica rapa] gi|923509028|ref|XP_013739137.1| PREDICTED: bark storage protein A-like [Brassica napus]
BraA05g039690.3C	129.103	74.1116	184.094	2.48402	1.31267	0.0105939	0.175356	A05	27026074	27027332	+	966	GO:0016787;	K06269	gi|674928054|emb|CDY05182.1| BnaC05g46210D [Brassica napus]
BraA04g013370.3C	237.612	74.4662	400.759	5.38175	2.42808	0.00724823	0.139742	A04	10485855	10489177	+	1329	-	-	gi|685298522|ref|XP_009140039.1| PREDICTED: lysine histidine transporter 1 [Brassica rapa]
BraA02g019960.3C	115.922	74.5768	157.268	2.1088	1.07642	0.0375789	0.355708	A02	11497458	11498766	+	480	-	K10704	gi|685273557|ref|XP_009127816.1| PREDICTED: ubiquitin-conjugating enzyme E2 variant 1B [Brassica rapa] gi|923536490|ref|XP_013717463.1| PREDICTED: ubiquitin-conjugating enzyme E2 variant 1B isoform X1 [Brassica napus] gi|674929683|emb|CDY03730.1| BnaA02g15070D [Brassica napus]
BraA06g044750.3C	251.043	74.6853	427.401	5.72269	2.51669	3.64471e-05	0.00353324	A06	29030581	29031099	+	519	GO:0000413;GO:0003755;GO:0006457;	K01802	gi|685327198|ref|XP_009101932.1| PREDICTED: peptidyl-prolyl cis-trans isomerase CYP18-3-like [Brassica rapa] gi|923652583|ref|XP_013644898.1| PREDICTED: peptidyl-prolyl cis-trans isomerase CYP18-3-like [Brassica napus] gi|923652589|ref|XP_013644900.1| PREDICTED: peptidyl-prolyl cis-trans isomerase CYP18-3-like [Brassica napus] gi|674910818|emb|CDY22414.1| BnaA06g37360D [Brassica napus]
BraA02g005950.3C	119.713	74.7945	164.631	2.20111	1.13823	0.0258392	0.293011	A02	2824483	2827077	+	1293	-	K15015	gi|685270054|ref|XP_009126042.1| PREDICTED: vacuolar amino acid transporter 1 [Brassica rapa]
BraA01g002330.3C	279.541	74.9053	484.177	6.46385	2.69239	5.88684e-08	2.15286e-05	A01	1140316	1141244	-	486	-	K10688	gi|685256516|ref|XP_009144816.1| PREDICTED: probable ubiquitin-conjugating enzyme E2 17 [Brassica rapa] gi|923520123|ref|XP_013665413.1| PREDICTED: probable ubiquitin-conjugating enzyme E2 17 [Brassica napus] gi|674958180|emb|CDX75572.1| BnaA01g01300D [Brassica napus]
BraA10g017410.3C	118.265	75.0782	161.452	2.15045	1.10464	0.0310511	0.323372	A10	13133680	13135341	+	780	-	-	gi|685374485|ref|XP_009120472.1| PREDICTED: dnaJ homolog subfamily B member 8-like isoform X2 [Brassica rapa]
BraA03g037630.3C	138.429	75.6948	201.163	2.65755	1.4101	0.00561789	0.119174	A03	18638326	18639165	+	840	-	-	gi|685289101|ref|XP_009135497.1| PREDICTED: RING-H2 finger protein ATL2-like [Brassica rapa] gi|923550137|ref|XP_013736344.1| PREDICTED: RING-H2 finger protein ATL2-like [Brassica napus]
BraA03g012880.3C	139.081	76.0134	202.148	2.65937	1.41109	0.00507184	0.112342	A03	5545202	5547597	-	1455	-	K00850	gi|685282554|ref|XP_009132191.1| PREDICTED: ATP-dependent 6-phosphofructokinase 7-like [Brassica rapa]
BraA02g015550.3C	297.139	76.0777	518.201	6.81147	2.76797	9.2478e-05	0.00714742	A02	8166080	8167775	-	1203	-	-	gi|685272388|ref|XP_009127260.1| PREDICTED: traB domain-containing protein [Brassica rapa]
BraA07g014530.3C	129.107	76.2787	181.936	2.38514	1.25408	0.0221007	0.27007	A07	13213686	13214965	+	879	GO:0005515;	-	gi|685330564|ref|XP_009103225.1| PREDICTED: uncharacterized protein ycf37-like [Brassica rapa] gi|923830790|ref|XP_013697481.1| PREDICTED: uncharacterized protein ycf37-like [Brassica napus] gi|674907255|emb|CDY25749.1| BnaA07g10330D [Brassica napus]
BraA09g039210.3C	167.46	76.3586	258.561	3.38614	1.75964	0.0295596	0.315434	A09	30776269	30778593	-	2235	-	-	gi|685362232|ref|XP_009115470.1| PREDICTED: formin-like protein 4 [Brassica rapa]
BraA08g019800.3C	230.472	76.8811	384.064	4.99556	2.32064	2.00572e-06	0.000378585	A08	15278115	15279847	+	1131	GO:0008168;	K18885	gi|685346258|ref|XP_009109178.1| PREDICTED: gibberellic acid methyltransferase 1-like [Brassica rapa]
BraA05g040500.3C	136.618	77.2271	196.008	2.53808	1.34373	0.00780661	0.146799	A05	27471871	27473541	-	1671	-	-	gi|685313692|ref|XP_009147445.1| PREDICTED: uncharacterized protein LOC103870994 [Brassica rapa] gi|685313694|ref|XP_009147446.1| PREDICTED: uncharacterized protein LOC103870994 [Brassica rapa]
BraA07g008650.3C	130.045	77.4443	182.646	2.35842	1.23782	0.014985	0.216055	A07	8654103	8656396	+	1239	-	-	gi|685328714|ref|XP_009102507.1| PREDICTED: probable serine incorporator isoform X1 [Brassica rapa]
BraA03g009290.3C	193.598	77.6329	309.562	3.98751	1.99549	4.87302e-05	0.00442742	A03	3986229	3986600	+	372	-	-	gi|674944802|emb|CDX88869.1| BnaA03g07800D [Brassica napus]
BraA07g007580.3C	124.994	77.7144	172.274	2.21676	1.14845	0.0251615	0.289095	A07	7769791	7770699	-	909	-	-	gi|685328410|ref|XP_009102402.1| PREDICTED: uncharacterized protein LOC103828543 [Brassica rapa]
BraA06g011410.3C	142.317	77.9247	206.709	2.65268	1.40745	0.0250978	0.288722	A06	6156141	6156719	+	579	GO:0003677;GO:0003700;GO:0006355;	-	gi|685316628|ref|XP_009148925.1| PREDICTED: ethylene-responsive transcription factor WIN1 [Brassica rapa]
BraA02g016690.3C	156.784	78.1416	235.427	3.01283	1.59112	0.0184885	0.244695	A02	8873932	8876711	+	1356	GO:0016747;	K15400	gi|685272683|ref|XP_009127402.1| PREDICTED: omega-hydroxypalmitate O-feruloyl transferase [Brassica rapa]
BraA03g023530.3C	149.2	78.3343	220.066	2.80931	1.49022	0.00325048	0.0861322	A03	11287057	11287642	+	504	-	-	gi|923737832|ref|XP_013670281.1| PREDICTED: uncharacterized protein LOC106374906 isoform X1 [Brassica napus]
BraA07g022470.3C	150.474	79.3464	221.601	2.79284	1.48173	0.00819668	0.150169	A07	18106170	18107740	+	1200	GO:0005506;GO:0016705;GO:0020037;GO:0055114;	K00517	gi|685332615|ref|XP_009104013.1| PREDICTED: cytochrome P450 94B3-like [Brassica rapa]
BraA05g025360.3C	125.742	79.4076	172.077	2.16701	1.11571	0.0302427	0.319082	A05	19058981	19059931	+	951	-	-	gi|685309686|ref|XP_009145449.1| PREDICTED: UDP-glycosyltransferase 71B6 isoform X1 [Brassica rapa]
BraA08g033330.3C	127.246	79.4528	175.039	2.20306	1.13951	0.0271773	0.30228	A08	21953397	21955191	+	852	GO:0003700;GO:0006355;GO:0008270;GO:0043565;	-	gi|685350865|ref|XP_009110913.1| PREDICTED: GATA transcription factor 11-like [Brassica rapa]
BraA08g031130.3C	147.544	79.6891	215.399	2.703	1.43456	0.00485521	0.109337	A08	20934452	20937130	-	2679	GO:0005515;	K13460	gi|685350294|ref|XP_009110666.1| PREDICTED: disease resistance protein RPS5-like [Brassica rapa] gi|685350296|ref|XP_009110667.1| PREDICTED: disease resistance protein RPS5-like [Brassica rapa]
BraA07g000060.3C	120.766	79.8662	161.665	2.0242	1.01735	0.0439581	0.387135	A07	35541	39156	+	1446	-	-	gi|685327326|ref|XP_009101989.1| PREDICTED: protein ULTRAPETALA 2 [Brassica rapa] gi|674900980|emb|CDY31935.1| BnaA07g00600D [Brassica napus]
BraA10g008260.3C	324.746	80.1285	569.363	7.10562	2.82896	0.00587282	0.122728	A10	5796298	5799807	-	2223	GO:0016491;GO:0055114;	-	gi|685370235|ref|XP_009118912.1| PREDICTED: ferric reduction oxidase 7, chloroplastic [Brassica rapa]
BraA05g030620.3C	221.166	80.1331	362.199	4.51996	2.17631	0.00334644	0.0876338	A05	22489834	22490223	+	390	-	-	gi|923628211|ref|XP_013749708.1| PREDICTED: UDP-glycosyltransferase 88A1-like [Brassica napus] gi|674941106|emb|CDX92078.1| BnaA05g23290D [Brassica napus]
BraA06g044900.3C	153.001	80.7902	225.212	2.78761	1.47903	0.00408307	0.0981828	A06	29120769	29123370	-	2046	GO:0005515;	-	gi|674877250|emb|CDY54800.1| BnaA06g40940D [Brassica napus]
BraA10g003120.3C	266.4	81.0234	451.776	5.57588	2.4792	0.0327056	0.332627	A10	1599338	1601349	-	1617	GO:0006810;GO:0016021;	-	gi|685371162|ref|XP_009119279.1| PREDICTED: probable folate-biopterin transporter 8, chloroplastic [Brassica rapa]
BraA08g016770.3C	127.073	81.285	172.861	2.12661	1.08855	0.035876	0.348322	A08	13579505	13579939	+	435	GO:0009055;GO:0015035;GO:0045454;	K03676	gi|685345319|ref|XP_009108818.1| PREDICTED: glutaredoxin-C6-like isoform X2 [Brassica rapa]
BraA06g012080.3C	335.806	81.466	590.147	7.24408	2.8568	6.85313e-09	3.64545e-06	A06	6494828	6497479	+	993	GO:0003677;GO:0003700;GO:0006355;GO:0007275;	K09285	gi|685316892|ref|XP_009149048.1| PREDICTED: AP2-like ethylene-responsive transcription factor At1g16060 [Brassica rapa]
BraA04g003880.3C	131.217	81.9335	180.5	2.203	1.13947	0.0270506	0.30149	A04	2387940	2389397	-	774	GO:0005509;GO:0009523;GO:0009654;GO:0015979;GO:0019898;	-	gi|685296490|ref|XP_009139086.1| PREDICTED: psbP domain-containing protein 6, chloroplastic [Brassica rapa] gi|674957249|emb|CDX76002.1| BnaA04g02660D [Brassica napus]
BraA09g012050.3C	142.949	81.9758	203.923	2.4876	1.31475	0.00984858	0.167505	A09	7084512	7087417	-	1341	GO:0003824;GO:0009058;GO:0030170;	K11819	gi|685355172|ref|XP_009112631.1| PREDICTED: S-alkyl-thiohydroximate lyase SUR1-like [Brassica rapa] gi|237682424|gb|ACR10261.1| C-S lyase 2 [Brassica rapa subsp. pekinensis] gi|674883747|emb|CDY48728.1| BnaA09g10030D [Brassica napus]
BraA08g021190.3C	222.944	82.0007	363.888	4.43762	2.14979	2.68603e-05	0.0028404	A08	16076731	16078626	-	1521	GO:0005215;GO:0016020;GO:0016021;GO:0022857;GO:0022891;GO:0055085;	-	gi|685346682|ref|XP_009109331.1| PREDICTED: probable polyol transporter 6 [Brassica rapa]
BraA03g048360.3C	220.349	82.2249	358.472	4.35966	2.12422	1.66653e-05	0.00195681	A03	24503502	24505591	-	1701	-	-	gi|923552901|ref|XP_013737231.1| PREDICTED: uncharacterized protein LOC106440175 [Brassica napus]
BraA04g000960.3C	313.631	82.3696	544.893	6.61521	2.72579	0.00131577	0.0479199	A04	598616	599679	+	687	GO:0003677;GO:0006355;GO:0043565;	K09338	gi|685295766|ref|XP_009138744.1| PREDICTED: homeobox-leucine zipper protein ATHB-12-like [Brassica rapa]
BraA07g026240.3C	138.894	82.3959	195.391	2.37137	1.24572	0.0161842	0.226095	A07	20050903	20052489	+	1032	GO:0003677;	-	gi|685333891|ref|XP_009104530.1| PREDICTED: myb family transcription factor APL-like isoform X1 [Brassica rapa]
BraA09g036790.3C	302.011	82.6143	521.408	6.31135	2.65795	5.84979e-08	2.15286e-05	A09	29177815	29182578	+	3720	GO:0005524;GO:0006810;GO:0016021;GO:0016887;GO:0042626;GO:0055085;	K05658	gi|685358035|ref|XP_009113722.1| PREDICTED: ABC transporter B family member 13 isoform X1 [Brassica rapa] gi|685358038|ref|XP_009113723.1| PREDICTED: ABC transporter B family member 13 isoform X2 [Brassica rapa]
BraA02g019970.3C	137.935	82.6358	193.234	2.33839	1.22551	0.0146409	0.212666	A02	11508060	11509512	+	579	-	K17991	gi|685273559|ref|XP_009127817.1| PREDICTED: probable peroxygenase 4 [Brassica rapa] gi|674929681|emb|CDY03728.1| BnaA02g15090D [Brassica napus]
BraA09g047860.3C	130.308	82.8231	177.793	2.14665	1.10209	0.0286855	0.310734	A09	36126079	36128805	+	1563	-	-	gi|685364478|ref|XP_009116427.1| PREDICTED: uncharacterized protein LOC103841627 [Brassica rapa]
BraA08g019880.3C	131.139	83.1656	179.113	2.15369	1.10681	0.0289561	0.31222	A08	15308702	15311572	-	2007	GO:0005515;	K14508	gi|685346279|ref|XP_009109186.1| PREDICTED: regulatory protein NPR1-like [Brassica rapa]
BraA03g059570.3C	215.277	83.4658	347.088	4.15844	2.05604	0.00452996	0.10463	A03	31618407	31620594	+	1170	GO:0004672;GO:0005524;GO:0006468;	K00924	gi|923647308|ref|XP_013643274.1| PREDICTED: probable serine/threonine-protein kinase Cx32, chloroplastic [Brassica napus] gi|674892120|emb|CDY40618.1| BnaA03g53450D [Brassica napus]
BraA02g016780.3C	310.808	83.5852	538.031	6.43691	2.68637	0.000373416	0.0197974	A02	8974303	8979226	-	1428	-	-	gi|685272770|ref|XP_009127448.1| PREDICTED: amino acid permease 6 [Brassica rapa]
BraA08g004470.3C	166.264	83.8148	248.713	2.96741	1.5692	0.00526989	0.114503	A08	3307190	3307423	-	234	-	-	gi|685341298|ref|XP_009107365.1| PREDICTED: uncharacterized protein LOC103833013 [Brassica rapa] gi|922543957|ref|XP_013599743.1| PREDICTED: uncharacterized protein LOC106307355 [Brassica oleracea var. oleracea] gi|923684477|ref|XP_013654657.1| PREDICTED: uncharacterized protein LOC106359519 [Brassica napus] gi|923684481|ref|XP_013654658.1| PREDICTED: uncharacterized protein LOC106359521 [Brassic…
BraA02g001500.3C	128.083	83.9064	172.26	2.053	1.03773	0.0419918	0.377672	A02	776104	777446	+	1101	-	-	gi|685269118|ref|XP_009125580.1| PREDICTED: inactive protein RESTRICTED TEV MOVEMENT 2-like isoform X1 [Brassica rapa]
BraA01g022750.3C	246.335	84.1693	408.501	4.85333	2.27897	3.30514e-06	0.000539707	A01	12768721	12769062	-	342	-	-	gi|685262204|ref|XP_009149387.1| PREDICTED: uncharacterized protein LOC103872708 [Brassica rapa]
BraA05g016590.3C	209.589	84.6111	334.567	3.95417	1.98338	0.0161265	0.225475	A05	9850647	9852597	-	885	GO:0016788;	-	gi|685340504|ref|XP_009107055.1| PREDICTED: GDSL esterase/lipase 3-like [Brassica rapa]
BraA09g002310.3C	137.105	84.6205	189.589	2.24047	1.1638	0.0214928	0.266069	A09	1425319	1426894	-	1194	-	K05389	gi|685351897|ref|XP_009111339.1| PREDICTED: two-pore potassium channel 5 [Brassica rapa]
BraA08g009480.3C	177.237	84.8092	269.664	3.17965	1.66887	0.000798127	0.03366	A08	8394361	8396140	+	1023	-	K18789	gi|922543745|ref|XP_013599641.1| PREDICTED: xylogalacturonan beta-1,3-xylosyltransferase [Brassica oleracea var. oleracea]
BraA09g019200.3C	207.005	84.9429	329.067	3.87398	1.95382	0.00661799	0.132089	A09	12287245	12287799	-	555	GO:0005509;	K13448	gi|685357324|ref|XP_009113443.1| PREDICTED: calcium-binding protein CML37 [Brassica rapa]
BraA01g001420.3C	139.367	85.1303	193.605	2.27422	1.18537	0.0196566	0.252231	A01	712895	716302	+	1587	-	-	gi|674958264|emb|CDX75656.1| BnaA01g00460D [Brassica napus]
BraA02g024470.3C	183.104	85.1452	281.064	3.30099	1.7229	0.000533069	0.0252224	A02	14521251	14521820	+	492	-	-	gi|685274480|ref|XP_009128272.1| PREDICTED: uncharacterized protein LOC103853106 [Brassica rapa] gi|923537113|ref|XP_013718961.1| PREDICTED: uncharacterized protein LOC106422726 [Brassica napus] gi|923722931|ref|XP_013665601.1| PREDICTED: uncharacterized protein LOC106370077 [Brassica napus] gi|674906172|emb|CDY26845.1| BnaA02g18700D [Brassica napus]
BraA02g010840.3C	273.802	85.2663	462.337	5.42227	2.4389	7.28823e-07	0.000169454	A02	5289913	5305996	-	2583	GO:0004672;GO:0005515;GO:0005524;GO:0006468;	-	gi|685271278|ref|XP_009126679.1| PREDICTED: receptor-like protein kinase At5g59670 [Brassica rapa]
BraA09g004870.3C	143.991	85.7081	202.274	2.36003	1.23881	0.0154022	0.219813	A09	2926483	2927300	+	426	-	-	gi|685353414|ref|XP_009111933.1| PREDICTED: acyl carrier protein 5, chloroplastic isoform X1 [Brassica rapa]
BraA05g040530.3C	280.667	85.8457	475.488	5.53887	2.46959	3.18681e-07	8.60634e-05	A05	27480710	27481368	+	462	GO:0003677;	K09422	gi|685313690|ref|XP_009147443.1| PREDICTED: transcription factor MYB57-like [Brassica rapa] gi|923922850|ref|XP_013730602.1| PREDICTED: transcription factor MYB57-like [Brassica napus]
BraA06g029540.3C	186.854	86.1405	287.567	3.33834	1.73913	0.0494665	0.412825	A06	20417499	20418735	-	834	-	K00860	gi|685321454|ref|XP_009150696.1| PREDICTED: adenylyl-sulfate kinase 4, chloroplastic [Brassica rapa]
BraA07g030920.3C	152.114	86.2942	217.935	2.52548	1.33656	0.00772871	0.145803	A07	22566236	22568196	-	1242	GO:0003676;	-	gi|685335302|ref|XP_009105061.1| PREDICTED: protein SHOOT GRAVITROPISM 5-like [Brassica rapa] gi|685335305|ref|XP_009105062.1| PREDICTED: protein SHOOT GRAVITROPISM 5-like [Brassica rapa] gi|923666186|ref|XP_013649129.1| PREDICTED: protein indeterminate-domain 14-like [Brassica napus] gi|923666188|ref|XP_013649130.1| PREDICTED: protein indeterminate-domain 14-like [Brassica napus] gi|674925884|em…
BraA08g031930.3C	148.16	86.3177	210.002	2.43289	1.28267	0.0116068	0.184952	A08	21334681	21336869	+	1395	-	-	gi|685307405|ref|XP_009144414.1| PREDICTED: uncharacterized protein LOC103868076 isoform X1 [Brassica rapa]
BraA08g032140.3C	171.973	86.6383	257.309	2.96992	1.57042	0.00150367	0.0522683	A08	21452341	21456930	-	2913	-	-	gi|685307485|ref|XP_009144457.1| PREDICTED: probable disease resistance RPP8-like protein 2 [Brassica rapa] gi|685307487|ref|XP_009144458.1| PREDICTED: probable disease resistance RPP8-like protein 2 [Brassica rapa] gi|685307489|ref|XP_009144459.1| PREDICTED: probable disease resistance RPP8-like protein 2 [Brassica rapa]
BraA09g066170.3C	259.526	86.7311	432.32	4.98461	2.31748	8.27535e-05	0.00655826	A09	45007943	45011776	+	2037	GO:0016491;GO:0055114;	-	gi|685370001|ref|XP_009118816.1| PREDICTED: ferric reduction oxidase 2 [Brassica rapa]
BraA02g022080.3C	184.501	87.2119	281.791	3.23111	1.69203	0.00552302	0.11773	A02	12909263	12910370	-	963	GO:0000413;GO:0003755;GO:0006457;	K03768	gi|685273971|ref|XP_009128024.1| PREDICTED: peptidyl-prolyl cis-trans isomerase CYP26-2, chloroplastic [Brassica rapa]
BraA03g034190.3C	158.643	88.0463	229.24	2.60364	1.38053	0.0260793	0.294634	A03	16911830	16912521	-	423	GO:0006662;GO:0015035;GO:0045454;	K03671	gi|685288285|ref|XP_009135092.1| PREDICTED: thioredoxin H9 isoform X2 [Brassica rapa] gi|923549372|ref|XP_013736092.1| PREDICTED: thioredoxin H9 isoform X1 [Brassica napus] gi|923549375|ref|XP_013736093.1| PREDICTED: thioredoxin H9 isoform X2 [Brassica napus] gi|674959235|emb|CDX73940.1| BnaA03g31070D [Brassica napus]
BraA02g004360.3C	167.028	88.2753	245.78	2.78425	1.47729	0.0105341	0.174776	A02	2106425	2106801	-	306	GO:0004869;	-	gi|300432975|gb|ADK13075.1| phytocystatin 1-2 [Brassica rapa subsp. pekinensis]
BraA01g019280.3C	167.814	88.3229	247.304	2.8	1.48543	0.00257639	0.0745802	A01	10319773	10321794	-	1212	-	-	gi|685261288|ref|XP_009144570.1| PREDICTED: uncharacterized protein LOC103868211 [Brassica rapa]
BraA02g010750.3C	278.433	88.6904	468.176	5.27876	2.4002	0.0196912	0.252416	A02	5250299	5252589	-	1374	-	K14652	gi|685271258|ref|XP_009126669.1| PREDICTED: monofunctional riboflavin biosynthesis protein RIBA 3, chloroplastic [Brassica rapa]
BraA03g000480.3C	214.23	89.1102	339.35	3.80821	1.92911	0.00196815	0.0622502	A03	207322	210623	+	1713	GO:0003677;GO:0006355;	-	gi|685279514|ref|XP_009130676.1| PREDICTED: BEL1-like homeodomain protein 9 [Brassica rapa]
BraA07g031460.3C	190.752	89.7082	291.797	3.25273	1.70165	0.00901822	0.158703	A07	22879843	22883390	-	2271	GO:0006629;GO:0008081;	-	gi|685335480|ref|XP_009105134.1| PREDICTED: probable glycerophosphoryl diester phosphodiesterase 2 [Brassica rapa]
BraA03g033280.3C	162.476	89.8434	235.108	2.61686	1.38784	0.00482975	0.109114	A03	16493637	16494101	-	465	-	-	gi|685288041|ref|XP_009134969.1| PREDICTED: uncharacterized protein LOC103859222 isoform X1 [Brassica rapa] gi|685288043|ref|XP_009134970.1| PREDICTED: uncharacterized protein LOC103859222 isoform X1 [Brassica rapa] gi|923792170|ref|XP_013684645.1| PREDICTED: uncharacterized protein LOC106389005 [Brassica napus]
BraA08g032550.3C	273.141	89.8736	456.409	5.07835	2.34436	0.00739031	0.141394	A08	21624163	21624910	-	663	GO:0030145;GO:0045735;	-	gi|685350635|ref|XP_009110818.1| PREDICTED: germin-like protein subfamily 2 member 1 [Brassica rapa] gi|922548237|ref|XP_013602072.1| PREDICTED: germin-like protein subfamily 2 member 1 [Brassica oleracea var. oleracea] gi|923631674|ref|XP_013750856.1| PREDICTED: germin-like protein subfamily 2 member 1 [Brassica napus] gi|923694708|ref|XP_013657700.1| PREDICTED: germin-like protein subfamily 2 m…
BraA06g035790.3C	199.434	90.0562	308.812	3.4291	1.77783	0.0201686	0.256301	A06	24101793	24103405	+	1494	-	-	gi|685323917|ref|XP_009151613.1| PREDICTED: scarecrow-like transcription factor PAT1 [Brassica rapa] gi|685323920|ref|XP_009151614.1| PREDICTED: scarecrow-like transcription factor PAT1 [Brassica rapa] gi|685323922|ref|XP_009151615.1| PREDICTED: scarecrow-like transcription factor PAT1 [Brassica rapa] gi|685323925|ref|XP_009151616.1| PREDICTED: scarecrow-like transcription factor PAT1 [Brassica r…
BraA03g043470.3C	360.367	90.1249	630.61	6.99706	2.80675	0.0489691	0.410772	A03	21947529	21948537	+	846	GO:0003677;GO:0006355;	-	gi|685290817|ref|XP_009136365.1| PREDICTED: NAC transcription factor 29-like [Brassica rapa]
BraA08g012620.3C	172.739	90.5099	254.967	2.81701	1.49417	0.00275936	0.0775625	A08	10894599	10895074	+	186	-	K08504	gi|674947356|emb|CDX86042.1| BnaC03g55570D [Brassica napus]
BraA03g025970.3C	275.902	90.8296	460.975	5.07516	2.34345	1.63053e-06	0.000334429	A03	12832154	12838637	-	2703	GO:0004672;GO:0005515;GO:0005524;GO:0006468;	-	gi|685286202|ref|XP_009134024.1| PREDICTED: probable leucine-rich repeat receptor-like protein kinase At5g49770 [Brassica rapa]
BraA06g037430.3C	172.3	91.0619	253.537	2.78423	1.47728	0.0126321	0.195541	A06	25006670	25007068	-	399	-	-	gi|685324715|ref|XP_009151937.1| PREDICTED: LOB domain-containing protein 25 [Brassica rapa] gi|923651705|ref|XP_013644626.1| PREDICTED: LOB domain-containing protein 25-like [Brassica napus] gi|674919636|emb|CDY13730.1| BnaA06g31930D [Brassica napus]
BraA08g013060.3C	190.033	91.2927	288.774	3.16316	1.66137	0.000714914	0.031025	A08	11256987	11257850	+	864	GO:0006351;GO:0043565;	-	gi|923684915|ref|XP_013654781.1| PREDICTED: uncharacterized protein LOC106359668 [Brassica napus]
BraA03g024280.3C	143.342	91.3314	195.353	2.13894	1.0969	0.0302035	0.318912	A03	11949549	11950388	+	840	GO:0003677;	-	gi|685285757|ref|XP_009133791.1| PREDICTED: B3 domain-containing transcription factor NGA1-like [Brassica rapa]
BraA01g037840.3C	182.35	91.4306	273.269	2.98881	1.57957	0.0129665	0.198098	A01	25731947	25732573	+	627	-	-	gi|685265971|ref|XP_009117509.1| PREDICTED: PRA1 family protein F3-like [Brassica rapa]
BraA01g037820.3C	166.271	91.5517	240.991	2.63229	1.39632	0.00522569	0.114116	A01	25725925	25728805	+	1479	GO:0005506;GO:0016705;GO:0020037;GO:0055114;	K12638	gi|685265969|ref|XP_009117496.1| PREDICTED: 3-epi-6-deoxocathasterone 23-monooxygenase [Brassica rapa] gi|674880496|emb|CDY51737.1| BnaA01g37200D [Brassica napus]
BraA08g020960.3C	158.122	92.2677	223.977	2.42747	1.27945	0.0095729	0.164317	A08	15943871	15945325	+	1059	GO:0003677;GO:0006355;	-	gi|685346603|ref|XP_009109305.1| PREDICTED: dof zinc finger protein DOF4.6-like isoform X2 [Brassica rapa]
BraA07g009300.3C	141.5	92.6441	190.355	2.05469	1.03892	0.0434253	0.385188	A07	9236422	9236775	-	354	-	-	gi|685328901|ref|XP_009102578.1| PREDICTED: protein RALF-like 24 [Brassica rapa]
BraA04g029290.3C	150.101	93.0453	207.157	2.22641	1.15472	0.0290777	0.312956	A04	20318655	20319753	-	552	GO:0005515;	-	gi|685302578|ref|XP_009141992.1| PREDICTED: uncharacterized protein LOC103865886 [Brassica rapa]
BraA04g014990.3C	185.106	93.0599	277.151	2.9782	1.57444	0.0207055	0.259896	A04	11570189	11572362	+	483	-	-	gi|685298885|ref|XP_009140213.1| PREDICTED: uncharacterized protein LOC103864210 [Brassica rapa] gi|923621798|ref|XP_013747693.1| PREDICTED: protein CHLORORESPIRATORY REDUCTION 7, chloroplastic-like [Brassica napus] gi|674917344|emb|CDY15954.1| BnaA04g11570D [Brassica napus]
BraA02g028540.3C	210.589	93.0816	328.097	3.52483	1.81755	0.0174948	0.237969	A02	17828776	17829988	-	996	GO:0003700;GO:0006355;GO:0043565;	-	gi|685275399|ref|XP_009128690.1| PREDICTED: probable WRKY transcription factor 41 [Brassica rapa] gi|674907818|emb|CDY25271.1| BnaA02g21850D [Brassica napus]
BraA08g022340.3C	228.973	93.499	364.446	3.89786	1.96268	5.94811e-05	0.00513087	A08	16753672	16755846	-	1335	GO:0003824;GO:0008483;GO:0030170;	K00827	gi|685347014|ref|XP_009109457.1| PREDICTED: alanine--glyoxylate aminotransferase 2 homolog 1, mitochondrial [Brassica rapa]
BraA06g043250.3C	255.36	93.9534	416.767	4.43589	2.14922	0.0339765	0.338934	A06	28263825	28265838	-	1128	GO:0003677;	-	gi|685326713|ref|XP_009101731.1| PREDICTED: transcription activator GLK2-like [Brassica rapa]
BraA03g050570.3C	462.714	93.9806	831.447	8.84701	3.14519	1.13497e-10	1.07694e-07	A03	25973755	25975413	+	963	-	-	gi|685292725|ref|XP_009137291.1| PREDICTED: PGR5-like protein 1A, chloroplastic isoform X1 [Brassica rapa] gi|685292727|ref|XP_009137293.1| PREDICTED: PGR5-like protein 1A, chloroplastic isoform X1 [Brassica rapa]
BraA04g025330.3C	221.714	94.0346	349.393	3.71558	1.89359	0.00283017	0.0786089	A04	18189660	18193213	-	1467	-	-	gi|685301633|ref|XP_009141510.1| PREDICTED: putative glucuronosyltransferase PGSIP8 isoform X1 [Brassica rapa]
BraA04g024890.3C	144.328	94.7131	193.942	2.04768	1.03399	0.0407897	0.373035	A04	17980290	17982685	-	1878	-	-	gi|685301440|ref|XP_009141410.1| PREDICTED: uncharacterized protein LOC103865364 isoform X1 [Brassica rapa]
BraA09g029920.3C	361.693	94.7778	628.608	6.63243	2.72954	0.0392513	0.365333	A09	21546869	21549676	+	1056	-	K14156	gi|685357588|ref|XP_009113552.1| PREDICTED: probable choline kinase 3 [Brassica rapa] gi|685357591|ref|XP_009113553.1| PREDICTED: probable choline kinase 3 [Brassica rapa]
BraA03g041160.3C	163.686	94.8779	232.494	2.45046	1.29305	0.00842095	0.152472	A03	20571145	20573470	-	1239	-	-	gi|685289907|ref|XP_009135894.1| PREDICTED: probable serine incorporator isoform X1 [Brassica rapa] gi|685289909|ref|XP_009135895.1| PREDICTED: probable serine incorporator isoform X1 [Brassica rapa] gi|685289911|ref|XP_009135896.1| PREDICTED: probable serine incorporator isoform X1 [Brassica rapa]
BraA10g029220.3C	259.188	95.1517	423.225	4.4479	2.15312	0.0271191	0.302061	A10	18698059	18702813	-	2268	GO:0005524;GO:0016887;	-	gi|685379045|ref|XP_009122262.1| PREDICTED: ABC transporter G family member 22 isoform X1 [Brassica rapa]
BraA07g034290.3C	316.825	95.5838	538.066	5.62926	2.49295	0.00305938	0.0830902	A07	24387655	24388656	+	477	GO:0003723;GO:0003746;GO:0006452;GO:0043022;GO:0045901;GO:0045905;	K03263	gi|685336361|ref|XP_009105486.1| PREDICTED: eukaryotic translation initiation factor 5A-3 [Brassica rapa]
BraA07g042390.3C	146.339	95.8298	196.849	2.05415	1.03854	0.0351369	0.345171	A07	28383583	28385175	-	1071	GO:0003677;	-	gi|685339508|ref|XP_009106664.1| PREDICTED: myb family transcription factor APL [Brassica rapa]
BraA02g040960.3C	167.815	95.9833	239.646	2.49674	1.32005	0.020157	0.256301	A02	28418300	28421748	-	2268	-	-	gi|685277894|ref|XP_009129892.1| PREDICTED: probable disease resistance protein At5g66900 [Brassica rapa] gi|227438291|gb|ACP30635.1| disease resistance protein [Brassica rapa subsp. pekinensis]
BraA10g021650.3C	192.287	96.0392	288.536	3.00435	1.58705	0.00126371	0.0468436	A10	15453792	15456225	+	1650	-	-	gi|685375943|ref|XP_009120969.1| PREDICTED: uncharacterized protein LOC103845831 [Brassica rapa]
BraA07g035140.3C	207.34	96.2002	318.479	3.31058	1.72709	0.000388323	0.0201974	A07	24880759	24885471	-	843	-	K01673	gi|685336907|ref|XP_009105701.1| PREDICTED: beta carbonic anhydrase 4 isoform X1 [Brassica rapa] gi|922499930|ref|XP_013587809.1| PREDICTED: beta carbonic anhydrase 4-like isoform X1 [Brassica oleracea var. oleracea] gi|923886887|ref|XP_013714788.1| PREDICTED: beta carbonic anhydrase 4-like isoform X1 [Brassica napus] gi|674875156|emb|CDY57847.1| BnaA07g38790D [Brassica napus]
BraA10g008420.3C	156.933	96.5169	217.35	2.25193	1.17117	0.0172578	0.235972	A10	6009302	6012305	-	1593	GO:0005215;GO:0006810;GO:0016020;GO:0055085;	-	gi|674895082|emb|CDY37762.1| BnaA10g05590D [Brassica napus]
BraA01g000630.3C	266.349	97.2843	435.414	4.47569	2.16211	0.0231322	0.276139	A01	312768	314037	-	687	-	K01802	gi|685256146|ref|XP_009126909.1| PREDICTED: peptidyl-prolyl cis-trans isomerase FKBP16-2, chloroplastic [Brassica rapa] gi|923503467|ref|XP_013659372.1| PREDICTED: photosynthetic NDH subunit of lumenal location 4, chloroplastic-like [Brassica napus]
BraA02g011160.3C	172.727	97.5988	247.856	2.53954	1.34457	0.00621578	0.127022	A02	5436544	5439902	-	891	-	-	gi|685271337|ref|XP_009126710.1| PREDICTED: uncharacterized protein LOC103851593 [Brassica rapa]
BraA03g022770.3C	197.87	97.8571	297.882	3.04405	1.60599	0.00092352	0.0378161	A03	10963459	10966996	+	2730	GO:0005515;	-	gi|685285407|ref|XP_009133611.1| PREDICTED: protein NLP8-like isoform X3 [Brassica rapa]
BraA06g043830.3C	233.028	98.4013	367.654	3.73627	1.9016	0.0180565	0.241675	A06	28580910	28585895	-	2079	GO:0004672;GO:0005515;GO:0005524;GO:0006468;	-	gi|685326871|ref|XP_009101796.1| PREDICTED: probable LRR receptor-like serine/threonine-protein kinase At1g56140 [Brassica rapa]
BraA02g023780.3C	227.972	98.4697	357.475	3.6303	1.86009	0.00014504	0.0100238	A02	13982158	13984214	-	1554	-	-	gi|685274343|ref|XP_009128204.1| PREDICTED: trihelix transcription factor GT-2-like [Brassica rapa]
BraA02g017790.3C	268.706	98.6191	438.793	4.44937	2.1536	0.0068364	0.134996	A02	9869273	9869890	+	312	-	-	gi|685273045|ref|XP_009127572.1| PREDICTED: thionin-like isoform X2 [Brassica rapa]
BraA06g036020.3C	193.015	98.746	287.283	2.90932	1.54068	0.00161934	0.0548763	A06	24198384	24200397	-	1149	-	-	gi|685323821|ref|XP_009151573.1| PREDICTED: uncharacterized protein LOC103874902 [Brassica rapa]
BraA01g038720.3C	163.928	99.6592	228.197	2.28977	1.1952	0.0158406	0.223526	A01	26231503	26232492	+	642	-	-	gi|685266535|ref|XP_009120404.1| PREDICTED: uncharacterized protein LOC103845317 [Brassica rapa]
BraA06g031440.3C	150.463	99.7378	201.189	2.01718	1.01234	0.0411737	0.374408	A06	21666910	21668130	-	651	-	-	gi|685323628|ref|XP_009151489.1| PREDICTED: putative F-box/kelch-repeat protein At5g24040 [Brassica rapa]
BraA08g027350.3C	727.469	100.124	1354.81	13.5314	3.75824	0.00196596	0.0622502	A08	19340988	19342278	+	756	-	K15382	gi|923798450|ref|XP_013686583.1| PREDICTED: bidirectional sugar transporter SWEET1-like [Brassica napus]
BraA02g017730.3C	247.945	100.174	395.717	3.95028	1.98196	0.00215647	0.0660641	A02	9821088	9827435	+	2742	GO:0005515;GO:0016491;GO:0016702;GO:0046872;GO:0055114;	K00454	gi|685273023|ref|XP_009127563.1| PREDICTED: lipoxygenase 6, chloroplastic [Brassica rapa]
BraA09g042340.3C	158.581	100.174	216.987	2.16609	1.11509	0.0247112	0.286418	A09	32951777	32956038	+	3021	-	K11498	gi|685362990|ref|XP_009115792.1| PREDICTED: kinesin-like protein NACK1 isoform X1 [Brassica rapa]
BraA02g040820.3C	173.345	100.193	246.498	2.46023	1.29879	0.00777806	0.146498	A02	28365714	28366956	+	1080	GO:0030001;GO:0046872;	-	gi|685277863|ref|XP_009129874.1| PREDICTED: basic salivary proline-rich protein 2 [Brassica rapa]
BraA09g049990.3C	170.694	100.319	241.069	2.40304	1.26486	0.0106285	0.175554	A09	37187306	37187701	-	396	-	-	gi|685365114|ref|XP_009116694.1| PREDICTED: RING-H2 finger protein ATL5 [Brassica rapa] gi|923702279|ref|XP_013659978.1| PREDICTED: RING-H2 finger protein ATL5 [Brassica napus]
BraA10g027490.3C	367.246	100.385	634.107	6.31675	2.65918	3.4664e-08	1.38293e-05	A10	18046999	18048204	-	1059	-	-	gi|685378587|ref|XP_009122054.1| PREDICTED: putative clathrin assembly protein At5g10410 [Brassica rapa]
BraA09g063470.3C	177.773	100.792	254.754	2.52752	1.33772	0.00593729	0.123613	A09	43802516	43804147	-	837	GO:0003676;	-	gi|685369164|ref|XP_009118455.1| PREDICTED: nucleolin 1-like [Brassica rapa]
BraA06g014360.3C	378.457	100.822	656.091	6.50743	2.70209	2.73318e-08	1.18465e-05	A06	7649953	7651414	+	528	GO:0009535;GO:0009773;GO:0010598;	-	gi|685317659|ref|XP_009149360.1| PREDICTED: uncharacterized protein LOC103872680 [Brassica rapa] gi|923642844|ref|XP_013641846.1| PREDICTED: photosynthetic NDH subunit of subcomplex B 4, chloroplastic isoform X1 [Brassica napus] gi|674852259|emb|CDY71434.1| BnaAnng37450D [Brassica napus] gi|674906377|emb|CDY26734.1| BnaA06g12880D [Brassica napus]
BraA03g027720.3C	188.414	100.974	275.855	2.73194	1.44993	0.0402079	0.370308	A03	13811760	13813468	+	936	GO:0004672;GO:0005524;GO:0006468;	-	gi|685286638|ref|XP_009134247.1| PREDICTED: cysteine-rich receptor-like protein kinase 38 [Brassica rapa]
BraA03g001950.3C	225.347	101.487	349.207	3.44089	1.78278	0.00440425	0.103033	A03	882941	884015	-	690	GO:0004869;	-	gi|685279878|ref|XP_009130862.1| PREDICTED: cysteine proteinase inhibitor 7 [Brassica rapa] gi|923538836|ref|XP_013724295.1| PREDICTED: cysteine proteinase inhibitor 7-like [Brassica napus] gi|281333047|gb|ADA60978.1| phytocystatin 7 [Brassica rapa subsp. pekinensis]
BraA06g003270.3C	161.544	101.519	221.57	2.18256	1.12602	0.022323	0.271315	A06	1895174	1898415	+	1425	GO:0016491;GO:0055114;	-	gi|674910251|emb|CDY22796.1| BnaA06g02810D [Brassica napus]
BraA02g025210.3C	250.59	101.669	399.512	3.92955	1.97436	0.0492697	0.411847	A02	15083298	15085449	+	1452	GO:0003723;	-	gi|685274703|ref|XP_009128344.1| PREDICTED: uncharacterized protein LOC103853183 isoform X1 [Brassica rapa] gi|685274705|ref|XP_009128345.1| PREDICTED: uncharacterized protein LOC103853183 isoform X1 [Brassica rapa]
BraA10g022530.3C	266.05	101.681	430.42	4.23306	2.0817	1.57109e-05	0.00188252	A10	15814072	15815519	-	450	GO:0030001;GO:0046872;	-	gi|685341775|ref|XP_009107517.1| PREDICTED: heavy metal-associated isoprenylated plant protein 26 isoform X1 [Brassica rapa]
BraA08g033240.3C	176.64	101.792	251.487	2.47061	1.30487	0.00716876	0.13882	A08	21915119	21918079	+	1353	-	-	gi|685350837|ref|XP_009110901.1| PREDICTED: GABA transporter 1 [Brassica rapa]
BraA09g050310.3C	405.964	102.029	709.899	6.95781	2.79863	6.50903e-07	0.000155455	A09	37309039	37309727	-	390	-	-	gi|685365198|ref|XP_009116732.1| PREDICTED: uncharacterized protein LOC103841900 [Brassica rapa]
BraA05g036220.3C	293.783	102.261	485.305	4.74575	2.24664	3.14542e-06	0.000523362	A05	25287876	25288265	+	390	-	-	gi|674924895|emb|CDY08597.1| BnaA05g28330D [Brassica napus]
BraA05g024820.3C	189.086	102.319	275.854	2.69602	1.43083	0.019157	0.248743	A05	18629244	18634296	-	2499	GO:0005515;GO:0016491;GO:0016702;GO:0046872;GO:0055114;	K15718	gi|685309428|ref|XP_009145332.1| PREDICTED: linoleate 9S-lipoxygenase 5, chloroplastic [Brassica rapa]
BraA03g002720.3C	169.996	102.41	237.581	2.31989	1.21406	0.0128043	0.197051	A03	1220228	1222609	-	2382	-	-	gi|685280114|ref|XP_009130968.1| PREDICTED: multiple C2 and transmembrane domain-containing protein 2 [Brassica rapa]
BraA06g031510.3C	154.236	102.652	205.821	2.00503	1.00363	0.0415096	0.375373	A06	21712323	21716584	-	1584	GO:0003677;GO:0003700;GO:0006352;GO:0006355;GO:0016987;	K03093	gi|674945278|emb|CDX88078.1| BnaA06g26690D [Brassica napus]
BraA06g012020.3C	421.539	102.671	740.407	7.21148	2.8503	0.00429549	0.101339	A06	6478869	6480731	+	1380	-	-	gi|685316872|ref|XP_009149041.1| PREDICTED: uncharacterized protein LOC103872401 [Brassica rapa]
BraA03g038910.3C	220.305	102.922	337.688	3.28102	1.71414	0.0032402	0.0860161	A03	19264969	19265772	-	804	GO:0003676;	-	gi|685289394|ref|XP_009135641.1| PREDICTED: zinc finger protein AZF2-like [Brassica rapa]
BraA09g009050.3C	166.851	102.925	230.777	2.24219	1.16491	0.0182018	0.242516	A09	5199304	5202005	-	2253	GO:0004842;GO:0005488;GO:0005515;GO:0016567;	-	gi|685354519|ref|XP_009112370.1| PREDICTED: U-box domain-containing protein 2-like isoform X1 [Brassica rapa]
BraA02g035580.3C	172.61	102.977	242.244	2.35241	1.23414	0.0192003	0.249107	A02	24700509	24702921	+	1068	GO:0003677;GO:0006355;	-	gi|685276360|ref|XP_009129144.1| PREDICTED: NAC domain-containing protein 72 isoform X1 [Brassica rapa] gi|923529281|ref|XP_013692009.1| PREDICTED: NAC domain-containing protein 72-like isoform X1 [Brassica napus]
BraA05g006180.3C	176.413	102.983	249.842	2.42604	1.2786	0.0154733	0.220469	A05	3115602	3118158	-	1326	-	-	gi|685305107|ref|XP_009143274.1| PREDICTED: proline transporter 3-like [Brassica rapa]
BraA01g001540.3C	329.931	103.173	556.689	5.3957	2.43181	0.0207	0.259896	A01	782990	785572	+	1542	GO:0005506;GO:0016705;GO:0020037;GO:0055114;	K00517	gi|685256348|ref|XP_009137084.1| PREDICTED: cytochrome P450 81D1 [Brassica rapa]
BraA07g036350.3C	163.617	103.373	223.861	2.16557	1.11475	0.0475014	0.403997	A07	25483705	25485758	+	1527	GO:0005887;GO:0008515;GO:0015770;GO:0016021;GO:0055085;	K15378	gi|685337317|ref|XP_009105851.1| PREDICTED: sucrose transport protein SUC1-like [Brassica rapa] gi|923667458|ref|XP_013649513.1| PREDICTED: sucrose transport protein SUC1-like [Brassica napus] gi|674936938|emb|CDX96357.1| BnaA07g29680D [Brassica napus]
BraA02g027600.3C	600.91	103.385	1098.43	10.6247	3.40935	0.00831814	0.151548	A02	16916151	16917275	+	1125	-	K02115	gi|922430198|ref|XP_013621162.1| PREDICTED: ATP synthase gamma chain 1, chloroplastic-like [Brassica oleracea var. oleracea] gi|923760286|ref|XP_013676944.1| PREDICTED: ATP synthase gamma chain 1, chloroplastic-like [Brassica napus] gi|923815369|ref|XP_013692243.1| PREDICTED: ATP synthase gamma chain 1, chloroplastic-like [Brassica napus] gi|923913273|ref|XP_013726303.1| PREDICTED: ATP synthase g…
BraA08g031690.3C	474.431	103.47	845.393	8.1704	3.03041	0.00254203	0.0739401	A08	21210752	21214207	+	1662	GO:0006952;GO:0016021;	K08472	gi|685350443|ref|XP_009110727.1| PREDICTED: MLO-like protein 2 [Brassica rapa]
BraA08g002760.3C	208.14	103.632	312.648	3.0169	1.59307	0.00434565	0.101915	A08	2077598	2080256	+	1560	-	-	gi|685340859|ref|XP_009107199.1| PREDICTED: MATE efflux family protein 1 isoform X1 [Brassica rapa] gi|685340861|ref|XP_009107200.1| PREDICTED: MATE efflux family protein 1 isoform X1 [Brassica rapa]
BraA03g032520.3C	302.308	104.138	500.479	4.80591	2.26481	2.54299e-06	0.000455506	A03	16130543	16131072	-	450	-	-	gi|685287848|ref|XP_009134869.1| PREDICTED: uncharacterized protein LOC103859138 [Brassica rapa] gi|923600284|ref|XP_013740928.1| PREDICTED: uncharacterized protein LOC106443928 [Brassica napus]
BraA10g033090.3C	163.828	104.746	222.909	2.12808	1.08955	0.0275174	0.303608	A10	20401403	20402570	+	990	GO:0030001;GO:0046872;	-	gi|923731753|ref|XP_013668294.1| PREDICTED: uncharacterized protein DDB_G0284459-like [Brassica napus]
BraA07g035330.3C	450.409	105.534	795.284	7.53583	2.91377	0.000297309	0.0171665	A07	24982236	24984474	+	1608	GO:0003824;GO:0009058;GO:0030170;	K14272	gi|685336975|ref|XP_009105726.1| PREDICTED: glutamate--glyoxylate aminotransferase 2 isoform X1 [Brassica rapa]
BraA07g027100.3C	162.92	105.752	220.087	2.08116	1.05739	0.0301433	0.318504	A07	20510450	20512411	-	1080	GO:0005515;	K03875	gi|685334143|ref|XP_009104634.1| PREDICTED: F-box protein SKP2B [Brassica rapa] gi|923664789|ref|XP_013648711.1| PREDICTED: F-box protein SKP2B-like [Brassica napus] gi|923664793|ref|XP_013648712.1| PREDICTED: F-box protein SKP2B-like [Brassica napus]
BraA07g014520.3C	649.44	106.121	1192.76	11.2397	3.49053	7.73884e-07	0.000178747	A07	13205712	13207768	+	1542	GO:0005887;GO:0008515;GO:0015770;	K15378	gi|685330555|ref|XP_009103222.1| PREDICTED: sucrose transport protein SUC2 [Brassica rapa] gi|923828863|ref|XP_013696813.1| PREDICTED: sucrose transport protein SUC2 [Brassica napus] gi|674907256|emb|CDY25750.1| BnaA07g10320D [Brassica napus]
BraA09g049310.3C	366.611	106.359	626.862	5.89381	2.5592	1.5297e-07	4.71094e-05	A09	36862407	36863177	-	771	-	-	gi|685364881|ref|XP_009116599.1| PREDICTED: tetrapyrrole-binding protein, chloroplastic [Brassica rapa]
BraA07g026420.3C	235.099	106.807	363.392	3.40234	1.76653	0.000250212	0.0152508	A07	20125031	20125682	+	462	-	-	gi|685333945|ref|XP_009104554.1| PREDICTED: uncharacterized protein LOC103830503 [Brassica rapa]
BraA09g014630.3C	164.434	106.827	222.041	2.07851	1.05555	0.0336245	0.336721	A09	8529446	8532478	+	1113	-	-	gi|674894622|emb|CDY38190.1| BnaA09g11990D [Brassica napus]
BraA06g026760.3C	258.627	106.89	410.364	3.83911	1.94077	6.21011e-05	0.00533067	A06	18768174	18769633	+	1149	GO:0016787;	-	gi|685320634|ref|XP_009150375.1| PREDICTED: probable inactive purple acid phosphatase 29 [Brassica rapa]
BraA10g028290.3C	219.236	106.893	331.579	3.10198	1.63319	0.00354627	0.090679	A10	18349328	18349773	+	234	GO:0030001;GO:0046872;	-	gi|685378800|ref|XP_009122146.1| PREDICTED: copper transport protein ATX1 [Brassica rapa]
BraA01g036660.3C	271.658	107.298	436.018	4.06363	2.02277	2.31089e-05	0.00251958	A01	24975504	24976628	-	954	GO:0003677;GO:0006355;	-	gi|685265606|ref|XP_009115498.1| PREDICTED: NAC domain-containing protein 55-like [Brassica rapa]
BraA06g003140.3C	166.577	107.772	225.383	2.0913	1.0644	0.0310679	0.323372	A06	1836503	1837222	-	720	-	K13459	gi|227438205|gb|ACP30592.1| disease resistance protein [Brassica rapa subsp. pekinensis]
BraA10g004100.3C	465.372	108.65	822.094	7.56643	2.91961	0.00450876	0.104553	A10	2170364	2170818	-	216	-	-	gi|685370884|ref|XP_009119163.1| PREDICTED: cysteine-rich and transmembrane domain-containing protein A [Brassica rapa] gi|923723208|ref|XP_013665698.1| PREDICTED: cysteine-rich and transmembrane domain-containing protein A [Brassica napus]
BraA06g012000.3C	195.301	108.754	281.849	2.59163	1.37386	0.00504716	0.111937	A06	6467872	6470550	-	1176	-	K03322	gi|685316865|ref|XP_009149038.1| PREDICTED: metal transporter Nramp6 [Brassica rapa]
BraA09g063790.3C	194.695	109.334	280.056	2.56148	1.35698	0.0230293	0.275661	A09	43952418	43954187	-	1107	GO:0016491;GO:0055114;	-	gi|685369252|ref|XP_009118492.1| PREDICTED: 1-aminocyclopropane-1-carboxylate oxidase homolog 3-like [Brassica rapa]
BraA01g001860.3C	214.922	110.105	319.739	2.90393	1.53801	0.0013969	0.0496379	A01	934012	935169	-	774	-	-	gi|685256421|ref|XP_009140147.1| PREDICTED: methylesterase 9-like [Brassica rapa]
BraA05g003350.3C	238.61	110.295	366.924	3.32674	1.73411	0.000380922	0.0199514	A05	1785359	1785832	+	474	GO:0046983;	-	gi|923923316|ref|XP_013730811.1| PREDICTED: transcription factor IBH1-like [Brassica napus]
BraA09g051040.3C	287.929	110.318	465.54	4.21998	2.07724	1.73224e-05	0.00201376	A09	37647360	37649324	+	1305	GO:0003824;GO:0009058;GO:0030170;	K00815	gi|923679588|ref|XP_013653143.1| PREDICTED: cystine lyase CORI3-like [Brassica napus]
BraA09g014270.3C	332.6	110.404	554.796	5.02514	2.32916	0.0295393	0.315314	A09	8356572	8357654	-	1083	GO:0009055;GO:0015035;GO:0045454;	K17479	gi|685385382|ref|XP_009124662.1| PREDICTED: uncharacterized protein At3g28850 [Brassica rapa]
BraA06g004920.3C	688.52	110.437	1266.6	11.4691	3.51967	0.0395336	0.366696	A06	2954443	2955115	+	429	GO:0004857;GO:0043086;	-	gi|685314808|ref|XP_009148010.1| PREDICTED: cell wall / vacuolar inhibitor of fructosidase 1 [Brassica rapa] gi|923640779|ref|XP_013641163.1| PREDICTED: cell wall / vacuolar inhibitor of fructosidase 1 [Brassica napus]
BraA01g041950.3C	187.721	110.857	264.585	2.38673	1.25503	0.0103917	0.172825	A01	28034155	28034826	+	672	GO:0046983;	-	gi|685267603|ref|XP_009124805.1| PREDICTED: transcription factor bHLH148-like [Brassica rapa]
BraA06g043840.3C	246.448	111.544	381.353	3.41886	1.77352	0.000206424	0.0131766	A06	28594778	28595074	+	297	-	-	gi|685326874|ref|XP_009101797.1| PREDICTED: uncharacterized protein LOC103827982 [Brassica rapa] gi|922524063|ref|XP_013595800.1| PREDICTED: uncharacterized protein LOC106303982 [Brassica oleracea var. oleracea] gi|923652908|ref|XP_013645004.1| PREDICTED: uncharacterized protein LOC106349553 [Brassica napus] gi|923661126|ref|XP_013647573.1| PREDICTED: uncharacterized protein LOC106352496 [Brassic…
BraA05g012440.3C	190.035	112.153	267.917	2.38886	1.25632	0.00952778	0.163999	A05	6748920	6751114	-	1470	GO:0005506;GO:0016705;GO:0020037;GO:0055114;	K04123	gi|685306533|ref|XP_009143990.1| PREDICTED: ent-kaurenoic acid oxidase 2 [Brassica rapa] gi|685306535|ref|XP_009143991.1| PREDICTED: ent-kaurenoic acid oxidase 2 [Brassica rapa] gi|685306537|ref|XP_009143992.1| PREDICTED: ent-kaurenoic acid oxidase 2 [Brassica rapa] gi|685306539|ref|XP_009143993.1| PREDICTED: ent-kaurenoic acid oxidase 2 [Brassica rapa] gi|685306541|ref|XP_009143994.1| PREDICTED:…
BraA05g002810.3C	218.051	112.191	323.91	2.88712	1.52963	0.0285294	0.309904	A05	1526424	1526919	+	429	GO:0003735;GO:0005622;GO:0005840;GO:0006412;	K02909	gi|685304217|ref|XP_009142825.1| PREDICTED: 50S ribosomal protein L31, chloroplastic-like [Brassica rapa]
BraA08g026360.3C	236.587	112.615	360.56	3.20172	1.67885	0.000477775	0.0233617	A08	18817847	18820343	+	1608	GO:0008152;GO:0016491;GO:0055114;	K00128	gi|674875506|emb|CDY57318.1| BnaA08g20300D [Brassica napus]
BraA08g016670.3C	246.023	113.081	378.965	3.35128	1.74471	0.00770167	0.145371	A08	13513606	13516746	+	2466	-	-	gi|685345298|ref|XP_009108808.1| PREDICTED: probable disease resistance protein At4g33300 [Brassica rapa]
BraA08g025680.3C	222.368	113.448	331.287	2.92017	1.54605	0.0013636	0.0487112	A08	18497220	18497810	+	591	GO:0008080;	-	gi|685348331|ref|XP_009109911.1| PREDICTED: uncharacterized N-acetyltransferase ycf52 [Brassica rapa]
BraA09g040300.3C	209.982	113.626	306.339	2.69603	1.43084	0.00326506	0.0863175	A09	31457687	31459401	-	771	-	-	gi|685362561|ref|XP_009115605.1| PREDICTED: uncharacterized protein LOC103840832 isoform X1 [Brassica rapa] gi|923912703|ref|XP_013726031.1| PREDICTED: uncharacterized protein LOC106429818 isoform X1 [Brassica napus]
BraA05g037310.3C	178.901	113.764	244.038	2.14512	1.10106	0.0288141	0.311565	A05	25758546	25761772	-	843	GO:0006508;GO:0008236;GO:0016020;	K09648	gi|674878990|emb|CDY53089.1| BnaCnng24190D [Brassica napus]
BraA08g030540.3C	339.642	113.806	565.477	4.96877	2.31289	0.000455362	0.022485	A08	20689113	20694185	+	2244	-	-	gi|685350089|ref|XP_009110587.1| PREDICTED: uncharacterized protein LOC103836110 isoform X2 [Brassica rapa] gi|674912189|emb|CDY21093.1| BnaA08g24320D [Brassica napus]
BraA06g000600.3C	186.704	113.859	259.548	2.27956	1.18876	0.0144365	0.211454	A06	416483	417365	-	609	-	-	gi|685313826|ref|XP_009147507.1| PREDICTED: uncharacterized protein LOC103871042 [Brassica rapa] gi|685313828|ref|XP_009147508.1| PREDICTED: uncharacterized protein LOC103871042 [Brassica rapa] gi|923638416|ref|XP_013640380.1| PREDICTED: uncharacterized protein LOC106345751 [Brassica napus] gi|674908973|emb|CDY24039.1| BnaA06g00370D [Brassica napus]
BraA05g010690.3C	3898.78	114.155	7683.41	67.3067	6.07268	0.00977496	0.167079	A05	5718804	5719604	-	801	GO:0009765;GO:0016020;	K08912	gi|923613235|ref|XP_013744885.1| PREDICTED: chlorophyll a-b binding protein 1, chloroplastic-like [Brassica napus]
BraA09g063380.3C	198.268	114.708	281.828	2.45691	1.29685	0.0375559	0.355586	A09	43765532	43770658	-	3351	GO:0005515;	-	gi|685369140|ref|XP_009118443.1| PREDICTED: probable LRR receptor-like serine/threonine-protein kinase At4g36180 isoform X1 [Brassica rapa]
BraA02g044500.3C	221.773	115.444	328.102	2.84208	1.50695	0.00181695	0.059672	A02	30653467	30655432	+	1164	-	-	gi|685279012|ref|XP_009130443.1| PREDICTED: metacaspase-3-like [Brassica rapa]
BraA09g014460.3C	1007.41	116.588	1898.23	16.2815	4.02516	0.0166941	0.230565	A09	8467592	8468044	-	453	-	-	gi|685355689|ref|XP_009112831.1| PREDICTED: filaggrin-2 [Brassica rapa]
BraA10g009850.3C	189.464	116.993	261.935	2.23889	1.16278	0.0164027	0.227975	A10	8106783	8107653	-	711	-	-	gi|923834511|ref|XP_013698711.1| PREDICTED: acid phosphatase 1-like [Brassica napus]
BraA05g001400.3C	282.067	117.181	446.953	3.81421	1.93139	6.26816e-05	0.0053633	A05	869351	870425	+	819	GO:0003700;GO:0006355;GO:0043565;	-	gi|685303877|ref|XP_009142650.1| PREDICTED: probable WRKY transcription factor 46 [Brassica rapa] gi|923522166|ref|XP_013671531.1| PREDICTED: probable WRKY transcription factor 46 [Brassica napus] gi|923634800|ref|XP_013752002.1| PREDICTED: probable WRKY transcription factor 46 [Brassica napus] gi|923872396|ref|XP_013710134.1| PREDICTED: probable WRKY transcription factor 46 [Brassica napus]
BraA09g006750.3C	302.605	117.851	487.359	4.13536	2.04801	0.00236919	0.070609	A09	3895360	3900872	-	3249	GO:0004672;GO:0005524;GO:0006468;	-	gi|674916429|emb|CDY16833.1| BnaA09g05490D [Brassica napus]
BraA05g031060.3C	254.731	117.941	391.522	3.31964	1.73103	0.000273516	0.0161932	A05	22771420	22774759	+	1311	-	-	gi|674935877|emb|CDX97721.1| BnaA05g23580D [Brassica napus]
BraA02g000560.3C	216.03	118.051	314.008	2.65993	1.41139	0.00340118	0.0884156	A02	345242	346313	-	870	GO:0030001;GO:0046872;	-	gi|685268804|ref|XP_009125457.1| PREDICTED: uncharacterized protein LOC103850453 [Brassica rapa]
BraA04g018900.3C	187.451	118.394	256.508	2.16656	1.11541	0.0218803	0.268592	A04	14260690	14261822	+	603	-	-	gi|685299885|ref|XP_009140687.1| PREDICTED: uncharacterized protein LOC103864680 isoform X1 [Brassica rapa]
BraA04g020130.3C	191.9	118.719	265.081	2.23286	1.15889	0.0174237	0.237189	A04	15121662	15123407	+	1746	-	-	gi|685300214|ref|XP_009140846.1| PREDICTED: uncharacterized protein LOC103864824 [Brassica rapa]
BraA08g013290.3C	359.725	119.309	600.141	5.03014	2.3306	0.0352999	0.345886	A08	11415662	11418101	-	1791	GO:0008168;	-	gi|923689305|ref|XP_013656055.1| PREDICTED: probable methyltransferase PMT21 [Brassica napus]
BraA03g012200.3C	194.202	119.369	269.035	2.2538	1.17236	0.0156208	0.222076	A03	5216468	5218033	+	1332	GO:0016747;	K13065	gi|685282385|ref|XP_009132104.1| PREDICTED: shikimate O-hydroxycinnamoyltransferase [Brassica rapa]
BraA04g030220.3C	222.916	119.447	326.386	2.73248	1.45021	0.0353529	0.345932	A04	20735149	20736885	+	651	-	K01802	gi|923899602|ref|XP_013720284.1| PREDICTED: peptidyl-prolyl cis-trans isomerase FKBP16-3, chloroplastic-like [Brassica napus]
BraA05g037810.3C	284.241	119.643	448.838	3.75147	1.90745	6.76805e-05	0.00563513	A05	25963438	25965358	-	1161	GO:0005096;	K12486	gi|685312884|ref|XP_009147013.1| PREDICTED: probable ADP-ribosylation factor GTPase-activating protein AGD11 [Brassica rapa] gi|685312886|ref|XP_009147014.1| PREDICTED: probable ADP-ribosylation factor GTPase-activating protein AGD11 [Brassica rapa]
BraA08g029890.3C	183.945	119.706	248.185	2.07328	1.05192	0.0276346	0.304423	A08	20441264	20442476	+	684	-	-	gi|685349853|ref|XP_009110489.1| PREDICTED: uncharacterized protein LOC103836032 isoform X1 [Brassica rapa]
BraA07g015190.3C	249.273	120.499	378.047	3.13735	1.64955	0.0160132	0.224758	A07	13708951	13710600	-	1650	-	-	gi|685330745|ref|XP_009103294.1| PREDICTED: scarecrow-like protein 1 [Brassica rapa]
BraA08g028350.3C	348.764	121.633	575.895	4.7347	2.24327	0.000564848	0.0262311	A08	19820533	19821487	-	801	GO:0009765;GO:0016020;	K08908	gi|923693161|ref|XP_013657231.1| PREDICTED: chlorophyll a-b binding protein, chloroplastic-like [Brassica napus] gi|923917364|ref|XP_013728119.1| PREDICTED: chlorophyll a-b binding protein, chloroplastic-like [Brassica napus]
BraA03g018960.3C	233.456	121.908	345.005	2.83005	1.50083	0.0116054	0.184952	A03	8909006	8909404	+	399	GO:0008270;	-	gi|685284353|ref|XP_009133075.1| PREDICTED: zinc finger A20 and AN1 domain-containing stress-associated protein 4-like [Brassica rapa] gi|674948586|emb|CDX84565.1| BnaA03g16650D [Brassica napus]
BraA02g025740.3C	287.398	122.093	452.704	3.70786	1.89059	7.52308e-05	0.00607173	A02	15454026	15454512	-	378	GO:0006396;GO:0008173;	-	gi|685274843|ref|XP_009128408.1| PREDICTED: uncharacterized protein LOC103853237 [Brassica rapa] gi|685292678|ref|XP_009137272.1| PREDICTED: uncharacterized protein LOC103861323 [Brassica rapa] gi|685317198|ref|XP_009149174.1| PREDICTED: uncharacterized protein LOC103872514 [Brassica rapa] gi|674895292|emb|CDY37612.1| BnaA02g19580D [Brassica napus]
BraA07g023890.3C	260.542	122.646	398.438	3.24869	1.69986	0.000361269	0.0195001	A07	18874272	18875051	-	780	-	-	gi|923663582|ref|XP_013648306.1| PREDICTED: tetrapyrrole-binding protein, chloroplastic-like [Brassica napus]
BraA06g043450.3C	187.023	123.104	250.941	2.03844	1.02747	0.0306956	0.320924	A06	28359004	28360399	+	900	-	-	gi|685326750|ref|XP_009101748.1| PREDICTED: cysteine-rich repeat secretory protein 56 isoform X1 [Brassica rapa]
BraA06g026420.3C	213.579	123.31	303.848	2.4641	1.30106	0.0361912	0.349583	A06	18504737	18505594	+	858	-	-	gi|685323397|ref|XP_009151405.1| PREDICTED: uncharacterized protein LOC103874720 isoform X1 [Brassica rapa]
BraA06g003590.3C	185.488	123.445	247.531	2.00519	1.00374	0.0415477	0.375487	A06	2162270	2162831	+	393	GO:0009522;GO:0015979;	-	gi|923639866|ref|XP_013640858.1| PREDICTED: uncharacterized protein LOC106346148 [Brassica napus] gi|674881334|emb|CDY50969.1| BnaA06g37650D [Brassica napus]
BraA07g031070.3C	204.202	123.847	284.557	2.29764	1.20015	0.013682	0.204578	A07	22649928	22652190	-	1890	-	-	gi|685335351|ref|XP_009105081.1| PREDICTED: BTB/POZ domain-containing protein At1g67900 [Brassica rapa] gi|685335354|ref|XP_009105082.1| PREDICTED: BTB/POZ domain-containing protein At1g67900 [Brassica rapa] gi|685335357|ref|XP_009105083.1| PREDICTED: BTB/POZ domain-containing protein At1g67900 [Brassica rapa]
BraA03g022760.3C	192.534	124.253	260.816	2.09908	1.06975	0.0267533	0.299482	A03	10954092	10955046	-	549	-	-	gi|685285391|ref|XP_009133603.1| PREDICTED: uncharacterized protein LOC103858071 [Brassica rapa] gi|685285393|ref|XP_009133604.1| PREDICTED: uncharacterized protein LOC103858071 [Brassica rapa] gi|685285395|ref|XP_009133605.1| PREDICTED: uncharacterized protein LOC103858071 [Brassica rapa]
BraA09g028460.3C	192.189	124.326	260.051	2.09168	1.06467	0.0278721	0.306059	A09	19466440	19468562	-	1011	GO:0005525;	-	gi|685357666|ref|XP_009113586.1| PREDICTED: protein AIG1 [Brassica rapa] gi|685357668|ref|XP_009113587.1| PREDICTED: protein AIG1 [Brassica rapa]
BraA08g022010.3C	281.587	124.699	438.475	3.51626	1.81404	0.0039943	0.0969075	A08	16594352	16596025	+	924	GO:0008152;GO:0016787;	-	gi|685346935|ref|XP_009109427.1| PREDICTED: haloacid dehalogenase-like hydrolase domain-containing protein At4g39970 [Brassica rapa]
BraA02g011820.3C	235.853	124.756	346.95	2.78104	1.47562	0.0305515	0.320144	A02	5731625	5732237	+	525	GO:0005215;	K03098	gi|923535402|ref|XP_013713795.1| PREDICTED: outer membrane lipoprotein Blc-like [Brassica napus]
BraA06g029010.3C	216.963	125.216	308.71	2.46541	1.30183	0.00706241	0.137445	A06	20107538	20110418	-	1356	GO:0004672;GO:0005524;GO:0006468;	-	gi|685321325|ref|XP_009150644.1| PREDICTED: receptor-like cytosolic serine/threonine-protein kinase RBK1 [Brassica rapa]
BraA10g030960.3C	203.706	125.653	281.76	2.24238	1.16503	0.0148529	0.214856	A10	19423227	19426085	+	1917	-	-	gi|685379544|ref|XP_009122483.1| PREDICTED: uncharacterized protein LOC103847179 isoform X1 [Brassica rapa]
BraA10g005700.3C	249.261	126.012	372.51	2.95614	1.56371	0.00104528	0.040995	A10	3023281	3024822	+	783	-	K08059	gi|685370472|ref|XP_009118998.1| PREDICTED: gamma-interferon-inducible lysosomal thiol reductase-like [Brassica rapa]
BraA07g024700.3C	189.898	126.126	253.67	2.01124	1.00809	0.0351878	0.345366	A07	19288439	19289665	+	1227	GO:0005515;	-	gi|685333383|ref|XP_009104320.1| PREDICTED: F-box/kelch-repeat protein At3g61590-like [Brassica rapa] gi|685333386|ref|XP_009104321.1| PREDICTED: F-box/kelch-repeat protein At3g61590-like [Brassica rapa] gi|685333389|ref|XP_009104322.1| PREDICTED: F-box/kelch-repeat protein At3g61590-like [Brassica rapa]
BraA10g025170.3C	308.717	126.427	491.007	3.88372	1.95744	3.84008e-05	0.00366352	A10	17000143	17001248	-	813	-	-	gi|685377805|ref|XP_009121737.1| PREDICTED: uncharacterized protein LOC103846549 [Brassica rapa]
BraA09g010370.3C	250.395	127.002	373.787	2.94316	1.55736	0.00113073	0.0431966	A09	5962980	5963549	+	570	GO:0005509;	K13448	gi|923610635|ref|XP_013744075.1| PREDICTED: calmodulin-like protein 1 [Brassica napus] gi|674895648|emb|CDY37233.1| BnaA09g08540D [Brassica napus]
BraA03g047970.3C	472.51	127.077	817.943	6.43657	2.68629	1.96141e-08	9.06069e-06	A03	24262479	24265513	-	1923	GO:0046856;	-	gi|685291912|ref|XP_009136893.1| PREDICTED: type I inositol 1,4,5-trisphosphate 5-phosphatase 2 isoform X2 [Brassica rapa] gi|923553031|ref|XP_013737267.1| PREDICTED: type I inositol polyphosphate 5-phosphatase 2-like isoform X2 [Brassica napus]
BraA05g036230.3C	420.297	127.253	713.341	5.60568	2.48689	1.68765e-07	5.06412e-05	A05	25293449	25294210	+	270	GO:0020037;	-	gi|923630070|ref|XP_013750314.1| PREDICTED: non-symbiotic hemoglobin 2-like [Brassica napus]
BraA10g015270.3C	301.592	128.69	474.494	3.6871	1.88249	6.81876e-05	0.00565941	A10	12149058	12153940	-	2859	-	K01535	gi|685373877|ref|XP_009120261.1| PREDICTED: ATPase 3, plasma membrane-type [Brassica rapa]
BraA09g056880.3C	206.035	128.755	283.315	2.20042	1.13778	0.0182327	0.242835	A09	40624526	40628036	-	2376	-	-	gi|674911393|emb|CDY21682.1| BnaA09g44330D [Brassica napus]
BraA10g028270.3C	196.609	128.86	264.358	2.05152	1.03669	0.0317475	0.327562	A10	18344074	18345378	+	1305	-	-	gi|685378796|ref|XP_009122144.1| PREDICTED: uncharacterized protein LOC103846888 [Brassica rapa]
BraA09g043850.3C	231.533	129.021	334.046	2.58908	1.37244	0.023058	0.275722	A09	33872343	33873354	+	423	-	-	gi|674935182|emb|CDX98176.1| BnaC07g09220D [Brassica napus]
BraA05g016440.3C	227.842	129.234	326.45	2.52604	1.33688	0.00867068	0.155391	A05	9752548	9753281	-	420	-	-	gi|685340567|ref|XP_009107083.1| PREDICTED: uncharacterized protein LOC103832756 [Brassica rapa]
BraA08g001770.3C	331.444	129.347	533.542	4.1249	2.04436	1.6779e-05	0.00196359	A08	1240263	1240832	+	570	GO:0003677;GO:0003700;GO:0006355;	-	gi|685340385|ref|XP_009107000.1| PREDICTED: ethylene-responsive transcription factor 8 [Brassica rapa]
BraA02g005710.3C	201.233	129.515	272.951	2.10748	1.07552	0.0276716	0.304639	A02	2713700	2714724	+	540	GO:0030001;GO:0046872;	-	gi|685270008|ref|XP_009126015.1| PREDICTED: uncharacterized protein LOC103850955 [Brassica rapa]
BraA09g001860.3C	275.278	129.918	420.638	3.23772	1.69498	0.0180447	0.241675	A09	1143037	1145479	+	1569	GO:0004857;	K01051	gi|685351799|ref|XP_009111301.1| PREDICTED: probable pectinesterase/pectinesterase inhibitor 39 [Brassica rapa]
BraA06g040310.3C	473.058	129.937	816.179	6.28134	2.65107	0.014289	0.210251	A06	26796189	26797155	+	549	GO:0016787;	K07766	gi|685325682|ref|XP_009101324.1| PREDICTED: nudix hydrolase 17, mitochondrial [Brassica rapa]
BraA10g016560.3C	434.217	130.174	738.26	5.67132	2.50368	1.88975e-07	5.57525e-05	A10	12714965	12717376	-	1602	GO:0006629;GO:0008081;	K05857	gi|685374255|ref|XP_009120383.1| PREDICTED: phosphoinositide phospholipase C 1 [Brassica rapa]
BraA07g036910.3C	293.995	130.47	457.521	3.50671	1.81012	0.000292918	0.0170261	A07	25777863	25778318	+	456	-	-	gi|685337505|ref|XP_009105913.1| PREDICTED: uncharacterized protein LOC103831761 [Brassica rapa] gi|674936996|emb|CDX96415.1| BnaA07g30260D [Brassica napus]
BraA04g007840.3C	201.599	130.667	272.531	2.08569	1.06053	0.0262524	0.296167	A04	5441281	5442237	+	237	GO:0003824;	-	gi|674932264|emb|CDY01208.1| BnaA04g06110D [Brassica napus]
BraA06g000430.3C	582.176	131.675	1032.68	7.84263	2.97134	0.0292862	0.314151	A06	309507	309992	+	486	GO:0009522;GO:0015979;GO:0016020;GO:0016168;	K08905	gi|923638521|ref|XP_013640414.1| PREDICTED: photosystem I reaction center subunit V, chloroplastic [Brassica napus] gi|674882347|emb|CDY50020.1| BnaA06g00210D [Brassica napus]
BraA03g005790.3C	203.855	132.079	275.631	2.08686	1.06134	0.0252897	0.289586	A03	2537140	2539286	+	1065	-	-	gi|685280880|ref|XP_009131346.1| PREDICTED: uncharacterized protein LOC103856021 [Brassica rapa] gi|685280882|ref|XP_009131347.1| PREDICTED: uncharacterized protein LOC103856021 [Brassica rapa]
BraA07g007660.3C	236.421	132.574	340.269	2.56663	1.35988	0.00458803	0.105486	A07	7874659	7875590	-	594	-	-	gi|685328424|ref|XP_009102406.1| PREDICTED: uncharacterized protein LOC103828550 isoform X1 [Brassica rapa]
BraA04g031600.3C	296.543	132.973	460.113	3.4602	1.79085	0.00141747	0.0501658	A04	21408412	21418295	-	1647	GO:0005506;GO:0016705;GO:0020037;GO:0055114;	-	gi|923628042|ref|XP_013749647.1| PREDICTED: cytochrome P450 76C4-like isoform X2 [Brassica napus]
[truncated: 848 more rows]

## Sheet: Down-regulated
Gene_ID	baseMean	baseMean-FT	baseMean-fsm	foldChange (fsm/FT)	log2FoldChange	pval	padj	Chromosome	Start Site	End Site	Direction	Length	GO	KEGG	NR
[truncated: 1,499 more rows]
