# Supplementary material for: The SAP function in pistil development was proved by two allelic mutations in Chinese cabbage (Brassica rapa L. ssp. pekinensis)
Source: BMC Plant Biol. 2020 Nov 30;20:538. doi: 10.1186/s12870-020-02741-5 (PMC7708145; doi:10.1186/s12870-020-02741-5)
Supplement: Supplementary file 3 — Additional file 3: Table S3. List of specifically expressed genes identified in fsm1 mutants compared with those in the ‘FT’ plants. [file 12870_2020_2741_MOESM3_ESM.xlsx]

## Sheet: Table
Gene_ID	baseMean	baseMean-FT	baseMean-fsm	foldChange (fsm/FT)	log2FoldChange	pval	padj	Chromosome	Start Site	End Site	Direction	Length	GO	KEGG	NR
BraA01g020040.3C	39.5766	79.1532	0	0	-Inf	3.42558e-08	1.38293e-05	A01	10766768	10767979	+	435	-	-	gi|685261527|ref|XP_009145752.1| PREDICTED: uncharacterized protein LOC103869416 isoform X2 [Brassica rapa]
BraA07g015270.3C	17.3836	34.7672	0	0	-Inf	9.67483e-08	3.1883e-05	A07	13768013	13769152	+	1140	GO:0005199;GO:0009664;	-	-
BraA08g028900.3C	30.2053	60.4107	0	0	-Inf	6.73196e-06	0.000956865	A08	20053571	20056543	+	1740	GO:0005507;GO:0016491;GO:0055114;	K05909	gi|685349521|ref|XP_009110363.1| PREDICTED: laccase-1 [Brassica rapa] gi|923693329|ref|XP_013657284.1| PREDICTED: laccase-1 [Brassica napus] gi|674936699|emb|CDX96734.1| BnaA08g22770D [Brassica napus]
BraA01g037660.3C	12.15	24.3	0	0	-Inf	6.99186e-06	0.000985824	A01	25614244	25615751	-	1092	GO:0005634;GO:0006351;GO:0032502;	-	gi|685265938|ref|XP_009117339.1| PREDICTED: LOW QUALITY PROTEIN: growth-regulating factor 5-like [Brassica rapa]
BraA09g040710.3C	11.2394	22.4788	0	0	-Inf	1.59062e-05	0.0018866	A09	31770500	31773227	+	1953	GO:0003676;GO:0003677;GO:0046983;	-	gi|685309887|ref|XP_009145546.1| PREDICTED: zinc finger BED domain-containing protein RICESLEEPER 2-like [Brassica rapa]
BraA03g021310.3C	11.1065	22.213	0	0	-Inf	1.60096e-05	0.00189248	A03	10184194	10184563	-	267	-	-	gi|685285026|ref|XP_009133418.1| PREDICTED: late seed maturation protein P8B6-like [Brassica rapa] gi|923544809|ref|XP_013734527.1| PREDICTED: late seed maturation protein P8B6-like isoform X1 [Brassica napus] gi|923544811|ref|XP_013734528.1| PREDICTED: late seed maturation protein P8B6-like isoform X2 [Brassica napus] gi|81022815|gb|ABB55258.1| late embryogenesis-abundant protein [Brassica junce…
BraA03g047770.3C	7.37969	14.7594	0	0	-Inf	0.000575509	0.0266205	A03	24141867	24142742	-	876	-	-	gi|685291877|ref|XP_009136874.1| PREDICTED: putative DNA-binding protein ESCAROLA [Brassica rapa]
BraA08g022850.3C	6.82164	13.6433	0	0	-Inf	0.000901072	0.0371737	A08	17016487	17016948	-	462	-	-	-
BraA08g017530.3C	4.81354	9.62708	0	0	-Inf	0.00706252	0.137445	A08	14118644	14119477	+	834	-	-	gi|685345613|ref|XP_009108932.1| PREDICTED: fasciclin-like arabinogalactan protein 5 [Brassica rapa]
BraA06g024380.3C	4.65079	9.30158	0	0	-Inf	0.00835167	0.151765	A06	16868623	16871855	+	516	-	-	gi|923808486|ref|XP_013690062.1| PREDICTED: uncharacterized protein LOC106393976 [Brassica napus]
BraA02g018950.3C	4.02248	8.04496	0	0	-Inf	0.016212	0.22631	A02	10726373	10727397	-	459	GO:0004857;	-	gi|685273315|ref|XP_009127701.1| PREDICTED: uncharacterized protein LOC103852550 [Brassica rapa]
BraA02g002670.3C	3.62702	7.25405	0	0	-Inf	0.0238508	0.281086	A02	1328118	1328500	-	240	GO:0005576;GO:0050832;	-	gi|674892022|emb|CDY40755.1| BnaAnng06180D [Brassica napus]
BraA09g007260.3C	4.47305	8.9461	0	0	-Inf	0.025001	0.288421	A09	4175133	4176014	+	735	-	-	gi|685353651|ref|XP_009112018.1| PREDICTED: uncharacterized protein LOC103837409 [Brassica rapa]
BraA03g047060.3C	3.65725	7.3145	0	0	-Inf	0.0253347	0.289818	A03	23772685	23773162	-	387	-	-	gi|674942851|emb|CDX90510.1| BnaA03g42710D [Brassica napus]
BraA01g036840.3C	3.61981	7.23963	0	0	-Inf	0.0257309	0.292349	A01	25079163	25079785	+	531	GO:0003677;GO:0003700;GO:0005634;GO:0009908;	-	gi|685265642|ref|XP_009115660.1| PREDICTED: squamosa promoter-binding-like protein 5 [Brassica rapa]
BraA07g008210.3C	3.4224	6.84481	0	0	-Inf	0.0312402	0.324396	A07	8276594	8277025	+	432	-	-	gi|685328572|ref|XP_009102461.1| PREDICTED: uncharacterized protein LOC103828599 [Brassica rapa] gi|923913859|ref|XP_013726558.1| PREDICTED: uncharacterized protein LOC106430318 [Brassica napus] gi|674955904|emb|CDX77387.1| BnaA07g05250D [Brassica napus]
BraA01g034660.3C	3.45215	6.9043	0	0	-Inf	0.0382842	0.359788	A01	23733808	23735703	-	1674	-	-	gi|685265149|ref|XP_009113509.1| PREDICTED: protein NRT1/ PTR FAMILY 2.3-like [Brassica rapa]
BraA03g040430.3C	3.16701	6.33403	0	0	-Inf	0.0393728	0.365788	A03	20140038	20140292	+	255	-	-	gi|674953535|emb|CDX79966.1| BnaA05g01900D [Brassica napus]
BraA03g055210.3C	3.05455	6.1091	0	0	-Inf	0.0454044	0.393446	A03	28785015	28787607	+	1374	GO:0016747;	K20240	gi|685293943|ref|XP_009137863.1| PREDICTED: 3&apos;-N-debenzoyl-2&apos;-deoxytaxol N-benzoyltransferase-like [Brassica rapa]
BraA01g000110.3C	3.04107	6.08214	0	0	-Inf	0.0457906	0.394604	A01	65395	65961	-	567	GO:0016853;	-	gi|685256005|ref|XP_009131015.1| PREDICTED: dirigent protein 15 [Brassica rapa] gi|674860634|emb|CDY69434.1| BnaCnng63470D [Brassica napus]
BraA02g018160.3C	3.02053	6.04105	0	0	-Inf	0.0463876	0.397421	A02	10090446	10090898	-	453	-	-	gi|685273144|ref|XP_009127614.1| PREDICTED: uncharacterized protein LOC103852459 [Brassica rapa] gi|923533861|ref|XP_013705667.1| PREDICTED: phylloplanin-like [Brassica napus] gi|674920636|emb|CDY12700.1| BnaA02g13680D [Brassica napus]
BraA07g029390.3C	23.6845	0	47.369	Inf	Inf	5.60481e-10	4.01579e-07	A07	21706253	21708098	+	1446	GO:0005506;GO:0016705;GO:0020037;GO:0055114;	-	gi|685334839|ref|XP_009104889.1| PREDICTED: LOW QUALITY PROTEIN: cytochrome P450 734A1 [Brassica rapa]
BraA03g047030.3C	88.4685	0	176.937	Inf	Inf	3.93504e-09	2.19983e-06	A03	23761182	23762147	-	753	-	-	gi|674942854|emb|CDX90513.1| BnaA03g42680D [Brassica napus]
BraA08g026270.3C	67.0405	0	134.081	Inf	Inf	1.68873e-08	8.23445e-06	A08	18787601	18788460	+	693	GO:0006952;GO:0009607;	-	gi|685348723|ref|XP_009110072.1| PREDICTED: uncharacterized protein LOC103835640 [Brassica rapa]
BraA03g051660.3C	23.7622	0	47.5245	Inf	Inf	9.97795e-06	0.00130225	A03	26701447	26704157	+	2016	GO:0055085;	-	gi|685292995|ref|XP_009137417.1| PREDICTED: metal-nicotianamine transporter YSL1-like [Brassica rapa] gi|923555510|ref|XP_013738032.1| PREDICTED: metal-nicotianamine transporter YSL1-like isoform X1 [Brassica napus] gi|674922249|emb|CDY10987.1| BnaA03g46460D [Brassica napus]
BraA05g042570.3C	22.6355	0	45.2709	Inf	Inf	2.47791e-05	0.00265227	A05	28430208	28430894	+	168	-	-	gi|674883078|emb|CDY49336.1| BnaA05g32980D [Brassica napus]
BraA01g010700.3C	11.7046	0	23.4091	Inf	Inf	3.07449e-05	0.00317468	A01	5525252	5526447	-	651	-	-	gi|685258806|ref|XP_009132746.1| PREDICTED: uncharacterized protein LOC103857326 [Brassica rapa] gi|923521255|ref|XP_013668998.1| PREDICTED: uncharacterized protein LOC106373357 [Brassica napus]
BraA09g025830.3C	17.6562	0	35.3123	Inf	Inf	4.17769e-05	0.00393218	A09	17389687	17392592	+	1626	GO:0004672;GO:0005524;GO:0006468;	-	gi|685360073|ref|XP_009114568.1| PREDICTED: cysteine-rich receptor-like protein kinase 36 [Brassica rapa]
BraA03g031570.3C	12.7928	0	25.5855	Inf	Inf	4.42661e-05	0.00413323	A03	15698018	15698555	-	432	GO:0000160;	-	gi|685287624|ref|XP_009134756.1| PREDICTED: two-component response regulator ARR22-like [Brassica rapa]
BraA04g010870.3C	8.31691	0	16.6338	Inf	Inf	0.000181142	0.011954	A04	8617507	8618070	-	564	-	-	gi|923618529|ref|XP_013746679.1| PREDICTED: uncharacterized protein LOC106449468 [Brassica napus]
BraA02g027360.3C	18.6439	0	37.2879	Inf	Inf	0.000272776	0.0161767	A02	16687037	16687965	+	585	-	-	gi|685307633|ref|XP_009144530.1| PREDICTED: uncharacterized protein LOC103868182 [Brassica rapa] gi|674936104|emb|CDX97294.1| BnaA02g20850D [Brassica napus]
BraA06g033030.3C	7.58493	0	15.1699	Inf	Inf	0.000362113	0.0195001	A06	22615386	22618176	+	2715	GO:0004672;GO:0005515;GO:0005524;GO:0006468;	K00924	gi|685322590|ref|XP_009151112.1| PREDICTED: receptor-like protein kinase 5 [Brassica rapa]
BraA06g016710.3C	6.99969	0	13.9994	Inf	Inf	0.000676264	0.0297896	A06	9154069	9156430	+	1308	GO:0004674;GO:0005509;GO:0016021;GO:0030247;	-	gi|685318410|ref|XP_009149603.1| PREDICTED: wall-associated receptor kinase 5-like [Brassica rapa]
BraA06g041000.3C	6.64977	0	13.2995	Inf	Inf	0.000957048	0.0386652	A06	27133996	27134544	+	450	-	-	gi|685325895|ref|XP_009101404.1| PREDICTED: 14.7 kDa heat shock protein [Brassica rapa] gi|674915578|emb|CDY17723.1| BnaA06g35420D [Brassica napus]
BraA09g039070.3C	9.50237	0	19.0047	Inf	Inf	0.00101284	0.0403159	A09	30703388	30703708	+	321	-	-	gi|685362180|ref|XP_009115447.1| PREDICTED: uncharacterized protein LOC103840690 [Brassica rapa]
BraA03g042910.3C	20.9528	0	41.9056	Inf	Inf	0.00101628	0.0403159	A03	21569424	21569621	+	198	-	-	gi|685290639|ref|XP_009136281.1| PREDICTED: uncharacterized protein LOC103860433 [Brassica rapa] gi|685290641|ref|XP_009136282.1| PREDICTED: uncharacterized protein LOC103860433 [Brassica rapa] gi|923601275|ref|XP_013741205.1| PREDICTED: uncharacterized protein LOC106444256 [Brassica napus] gi|674931286|emb|CDY02279.1| BnaA03g38880D [Brassica napus] gi|674943747|emb|CDX89678.1| BnaC03g45920D [Bra…
BraA03g006890.3C	6.71565	0	13.4313	Inf	Inf	0.00113881	0.0433635	A03	2970114	2972054	-	1422	GO:0005515;	-	gi|685281132|ref|XP_009131470.1| PREDICTED: ankyrin repeat-containing protein At2g01680 [Brassica rapa]
BraA04g031860.3C	6.17436	0	12.3487	Inf	Inf	0.0015763	0.0540265	A04	21512248	21513497	+	801	-	-	gi|685303361|ref|XP_009142384.1| PREDICTED: U-box domain-containing protein 33-like [Brassica rapa] gi|674895835|emb|CDY37075.1| BnaA04g26530D [Brassica napus]
BraA04g023900.3C	17.3116	0	34.6232	Inf	Inf	0.00197794	0.0623354	A04	17505647	17507878	+	2232	GO:0005515;	-	gi|685301213|ref|XP_009141304.1| PREDICTED: receptor-like protein 12 [Brassica rapa]
BraA06g043150.3C	20.2907	0	40.5814	Inf	Inf	0.00229238	0.0692607	A06	28213215	28214147	-	933	-	-	gi|685326678|ref|XP_009101719.1| PREDICTED: uncharacterized protein LOC103827908 [Brassica rapa]
BraA07g031630.3C	5.66989	0	11.3398	Inf	Inf	0.00265483	0.0756871	A07	22961859	22964773	+	1275	GO:0016747;	K15400	gi|923856435|ref|XP_013705263.1| PREDICTED: omega-hydroxypalmitate O-feruloyl transferase-like [Brassica napus]
BraA07g015160.3C	5.55374	0	11.1075	Inf	Inf	0.00283486	0.0786768	A07	13691848	13692015	+	168	-	-	gi|674931942|emb|CDY01328.1| BnaA07g11010D [Brassica napus]
BraA05g028070.3C	5.52634	0	11.0527	Inf	Inf	0.00311979	0.0843484	A05	20986888	20989143	-	1188	-	-	gi|685310422|ref|XP_009145814.1| PREDICTED: uncharacterized protein LOC103869478 [Brassica rapa]
BraA03g005620.3C	8.91088	0	17.8218	Inf	Inf	0.00362224	0.0916208	A03	2428693	2429651	-	708	-	K15382	gi|923917575|ref|XP_013728216.1| PREDICTED: bidirectional sugar transporter SWEET15-like [Brassica napus] gi|674954931|emb|CDX78511.1| BnaA03g04230D [Brassica napus]
BraA08g001310.3C	5.28468	0	10.5694	Inf	Inf	0.00387777	0.0952578	A08	897061	900253	-	1092	GO:0016788;	-	gi|685340265|ref|XP_009106950.1| PREDICTED: GDSL esterase/lipase 3-like [Brassica rapa]
BraA06g033040.3C	6.55797	0	13.1159	Inf	Inf	0.00429799	0.101339	A06	22621485	22622531	+	1047	GO:0005515;	-	gi|674945407|emb|CDX88207.1| BnaA06g27980D [Brassica napus]
BraA01g019190.3C	4.77864	0	9.55728	Inf	Inf	0.006611	0.132077	A01	10195830	10198284	+	531	-	K01074	gi|685261269|ref|XP_009144476.1| PREDICTED: palmitoyl-protein thioesterase 1-like [Brassica rapa]
BraA03g027980.3C	4.71665	0	9.4333	Inf	Inf	0.0068527	0.135122	A03	13965347	13966701	+	681	GO:0003676;	-	gi|922443493|ref|XP_013626248.1| PREDICTED: putative lipid-binding protein AIR1 [Brassica oleracea var. oleracea]
BraA09g055830.3C	9.97079	0	19.9416	Inf	Inf	0.00687398	0.135351	A09	40175006	40175680	+	567	GO:0016853;	-	gi|685366845|ref|XP_009117440.1| PREDICTED: dirigent protein 23 [Brassica rapa]
BraA04g029160.3C	15.7238	0	31.4477	Inf	Inf	0.00713	0.138298	A04	20246691	20247433	+	633	-	-	gi|685302548|ref|XP_009141978.1| PREDICTED: uncharacterized protein LOC103865871 [Brassica rapa]
BraA05g006160.3C	10.8903	0	21.7806	Inf	Inf	0.00716613	0.13882	A05	3112169	3113208	+	822	-	-	gi|685305099|ref|XP_009143270.1| PREDICTED: uncharacterized protein At2g39920 isoform X1 [Brassica rapa] gi|685305101|ref|XP_009143271.1| PREDICTED: uncharacterized protein At2g39920 isoform X1 [Brassica rapa]
BraA07g005140.3C	4.6139	0	9.22779	Inf	Inf	0.00789133	0.147462	A07	4003433	4004374	+	846	GO:0009055;	-	gi|674896236|emb|CDY36651.1| BnaA07g04060D [Brassica napus]
BraA01g021050.3C	4.58643	0	9.17286	Inf	Inf	0.008018	0.149176	A01	11441450	11441758	-	309	GO:0009055;GO:0015035;GO:0045454;	K03676	gi|685261702|ref|XP_009146804.1| PREDICTED: monothiol glutaredoxin-S4-like [Brassica rapa] gi|685288054|ref|XP_009134975.1| PREDICTED: monothiol glutaredoxin-S4-like [Brassica rapa] gi|685288056|ref|XP_009134977.1| PREDICTED: monothiol glutaredoxin-S4-like [Brassica rapa] gi|685288058|ref|XP_009134978.1| PREDICTED: monothiol glutaredoxin-S4-like [Brassica rapa] gi|923540004|ref|XP_013727249.1| PR…
BraA10g002870.3C	17.7041	0	35.4081	Inf	Inf	0.00926755	0.161391	A10	1480879	1482365	+	1041	GO:0016491;GO:0055114;	-	gi|674873211|emb|CDY60668.1| BnaA10g27790D [Brassica napus]
BraA04g005710.3C	4.3997	0	8.7994	Inf	Inf	0.00970216	0.166077	A04	3767744	3769225	+	552	-	-	gi|685296892|ref|XP_009139267.1| PREDICTED: uncharacterized protein LOC103863264 [Brassica rapa] gi|923605551|ref|XP_013742548.1| PREDICTED: uncharacterized protein LOC106445524 [Brassica napus] gi|674957419|emb|CDX76172.1| BnaA04g04360D [Brassica napus]
BraA01g016220.3C	6.34925	0	12.6985	Inf	Inf	0.0101392	0.170238	A01	8623490	8623702	+	213	-	-	gi|923534434|ref|XP_013709318.1| PREDICTED: uncharacterized protein LOC106413014 [Brassica napus]
BraA06g041930.3C	15.4202	0	30.8405	Inf	Inf	0.010146	0.170271	A06	27578940	27581374	+	972	GO:0003700;GO:0006355;GO:0043565;	-	gi|685326213|ref|XP_009101520.1| PREDICTED: probable WRKY transcription factor 8 [Brassica rapa]
BraA09g004590.3C	7.68461	0	15.3692	Inf	Inf	0.0106531	0.175554	A09	2784186	2784812	-	627	GO:0004866;	-	gi|685353302|ref|XP_009111890.1| PREDICTED: uncharacterized protein LOC103837293 [Brassica rapa]
BraA02g044790.3C	4.25457	0	8.50914	Inf	Inf	0.0114665	0.184038	A02	30810754	30811927	+	594	GO:0003700;GO:0006355;GO:0043565;	-	gi|685279079|ref|XP_009130475.1| PREDICTED: probable WRKY transcription factor 51 isoform X2 [Brassica rapa] gi|674901630|emb|CDY31301.1| BnaA02g34400D [Brassica napus]
BraA09g009010.3C	4.19806	0	8.39612	Inf	Inf	0.0118541	0.187889	A09	5173176	5175344	+	2169	GO:0004252;GO:0006508;	-	gi|674914517|emb|CDY18654.1| BnaA09g07410D [Brassica napus]
BraA01g029500.3C	4.18394	0	8.36788	Inf	Inf	0.0119536	0.188926	A01	19527119	19528584	-	1017	GO:0003824;GO:0050662;	K08695	gi|685263566|ref|XP_009105139.1| PREDICTED: anthocyanidin reductase [Brassica rapa] gi|262192713|gb|ACY30427.1| A.BANa [Brassica rapa]
BraA07g034400.3C	255.855	0	511.709	Inf	Inf	0.0126518	0.195674	A07	24435175	24436627	+	933	GO:0008152;GO:0008168;	-	gi|685336395|ref|XP_009105498.1| PREDICTED: methyltransferase-like protein 7A [Brassica rapa]
BraA03g002970.3C	4.61469	0	9.22937	Inf	Inf	0.0126581	0.195685	A03	1324286	1325184	-	666	-	K07304	gi|923539327|ref|XP_013725525.1| PREDICTED: peptide methionine sulfoxide reductase A2-like [Brassica napus] gi|923844397|ref|XP_013701879.1| PREDICTED: peptide methionine sulfoxide reductase A2-like [Brassica napus] gi|674954713|emb|CDX78293.1| BnaA03g02050D [Brassica napus]
BraA09g034810.3C	4.35816	0	8.71632	Inf	Inf	0.0129328	0.197717	A09	27506140	27506388	+	249	-	-	gi|674906755|emb|CDY26280.1| BnaA09g26310D [Brassica napus]
BraA06g003100.3C	4.17143	0	8.34285	Inf	Inf	0.0130806	0.199181	A06	1818583	1819104	+	522	-	-	gi|685314441|ref|XP_009147818.1| PREDICTED: uncharacterized protein LOC103871329 [Brassica rapa]
BraA08g008240.3C	47.4455	0	94.891	Inf	Inf	0.0131462	0.1998	A08	7230129	7231864	+	1419	GO:0003824;GO:0016846;	-	gi|685342880|ref|XP_009107936.1| PREDICTED: LOW QUALITY PROTEIN: tryptophan aminotransferase-related protein 4-like [Brassica rapa]
BraA10g028750.3C	9.45679	0	18.9136	Inf	Inf	0.0132147	0.200407	A10	18518716	18519569	-	273	-	-	gi|685378917|ref|XP_009122202.1| PREDICTED: uncharacterized protein LOC103846943 [Brassica rapa] gi|923887997|ref|XP_013715264.1| PREDICTED: uncharacterized protein LOC106419058 isoform X2 [Brassica napus]
BraA07g012430.3C	4.02311	0	8.04622	Inf	Inf	0.0142695	0.210052	A07	11901993	11902208	+	216	-	K10251	gi|674880658|emb|CDY51598.1| BnaA07g36830D [Brassica napus]
BraA10g017490.3C	4.01526	0	8.03052	Inf	Inf	0.0143363	0.210594	A10	13173482	13176469	+	1827	GO:0004672;GO:0005524;GO:0006468;	K04733	gi|923891475|ref|XP_013716803.1| PREDICTED: probable LRR receptor-like serine/threonine-protein kinase At5g59680 [Brassica napus]
BraA06g018120.3C	8.91086	0	17.8217	Inf	Inf	0.0146772	0.213016	A06	10114163	10115448	-	777	GO:0003677;	K09422	gi|685318879|ref|XP_009149785.1| PREDICTED: transcription factor LAF1 [Brassica rapa]
BraA05g004910.3C	3.97607	0	7.95215	Inf	Inf	0.0159397	0.224383	A05	2517786	2518939	+	816	GO:0005576;GO:0019953;	-	gi|685304762|ref|XP_009143103.1| PREDICTED: putative expansin-B2 [Brassica rapa]
BraA03g055100.3C	3.89603	0	7.79207	Inf	Inf	0.0173161	0.236275	A03	28716602	28717441	+	840	GO:0003824;GO:0008270;GO:0016787;	K01489	gi|685293924|ref|XP_009137853.1| PREDICTED: cytidine deaminase 6-like [Brassica rapa] gi|923535233|ref|XP_013713333.1| PREDICTED: cytidine deaminase 6-like [Brassica napus] gi|674902806|emb|CDY30210.1| BnaA03g49600D [Brassica napus]
BraA08g029520.3C	3.82309	0	7.64619	Inf	Inf	0.018965	0.24794	A08	20300068	20300706	+	408	-	K17408	gi|923704007|ref|XP_013660456.1| PREDICTED: uncharacterized protein LOC106365577 isoform X2 [Brassica napus]
BraA06g024070.3C	7.13143	0	14.2629	Inf	Inf	0.019272	0.249945	A06	16575737	16576294	-	558	GO:0005509;	K13448	gi|685320220|ref|XP_009150233.1| PREDICTED: probable calcium-binding protein CML47 [Brassica rapa] gi|923658999|ref|XP_013646971.1| PREDICTED: probable calcium-binding protein CML47 [Brassica napus]
BraA01g043630.3C	7.4838	0	14.9676	Inf	Inf	0.019356	0.250295	A01	28934613	28938322	+	1998	GO:0003824;GO:0008152;GO:0016788;	K01114	gi|685266355|ref|XP_009119295.1| PREDICTED: non-specific phospholipase C4 [Brassica rapa]
BraA02g020830.3C	3.78308	0	7.56615	Inf	Inf	0.0194151	0.250597	A02	12159722	12160804	-	1083	-	-	gi|685273740|ref|XP_009127910.1| PREDICTED: RING-H2 finger protein ATL54-like [Brassica rapa] gi|674869216|emb|CDY65480.1| BnaA02g35620D [Brassica napus]
BraA05g018000.3C	3.77287	0	7.54574	Inf	Inf	0.0195321	0.25153	A05	11013136	11016903	-	2418	GO:0003676;GO:0008270;	K03006	gi|147786981|emb|CAN77815.1| hypothetical protein VITISV_023977 [Vitis vinifera]
BraA05g012610.3C	4.70258	0	9.40515	Inf	Inf	0.0198987	0.254316	A05	6845603	6847971	+	1746	-	-	gi|685306484|ref|XP_009143965.1| PREDICTED: beta-amylase 6 [Brassica rapa]
BraA01g011630.3C	4.24281	0	8.48561	Inf	Inf	0.0199309	0.254505	A01	6065443	6067381	+	1509	GO:0003824;GO:0016491;GO:0016614;GO:0050660;GO:0055114;	-	gi|685259092|ref|XP_009134043.1| PREDICTED: cannabidiolic acid synthase [Brassica rapa]
BraA09g061420.3C	4.68767	0	9.37534	Inf	Inf	0.022755	0.274247	A09	42851370	42854121	+	912	GO:0003676;GO:0004519;GO:0006308;GO:0016788;	-	gi|685368582|ref|XP_009118198.1| PREDICTED: endonuclease 1-like [Brassica rapa]
BraA06g029410.3C	3.61989	0	7.23979	Inf	Inf	0.023256	0.277334	A06	20381327	20381748	+	372	-	-	gi|923534639|ref|XP_013710528.1| PREDICTED: protein REVEILLE 7-like [Brassica napus]
BraA06g044560.3C	4.4844	0	8.96881	Inf	Inf	0.0233606	0.277755	A06	28959039	28961236	+	1482	GO:0003824;	K01179	gi|685327144|ref|XP_009101910.1| PREDICTED: endoglucanase 23-like [Brassica rapa] gi|674910803|emb|CDY22399.1| BnaA06g37210D [Brassica napus]
BraAnng003740.3C	3.54141	0	7.08283	Inf	Inf	0.0243662	0.284203	Scaffold0640	80695	81769	-	819	GO:0003677;	K09422	gi|685266247|ref|XP_009118865.1| PREDICTED: transcription factor MYB108-like [Brassica rapa]
BraA03g027610.3C	3.53121	0	7.06242	Inf	Inf	0.0245158	0.285333	A03	13710295	13712698	+	1977	GO:0004672;GO:0005524;GO:0006468;	-	gi|685286626|ref|XP_009134240.1| PREDICTED: putative cysteine-rich receptor-like protein kinase 31 [Brassica rapa]
BraA09g006280.3C	3.5006	0	7.00121	Inf	Inf	0.0249717	0.288394	A09	3658389	3661012	+	921	GO:0004601;GO:0006979;GO:0020037;GO:0055114;	K00430	gi|674913451|emb|CDY19853.1| BnaA09g05060D [Brassica napus]
BraA03g019710.3C	3.49825	0	6.9965	Inf	Inf	0.0250072	0.288421	A03	9360066	9362874	+	948	GO:0016491;GO:0055114;	-	gi|685284602|ref|XP_009133205.1| PREDICTED: aldo-keto reductase family 4 member C9-like [Brassica rapa]
BraA08g029480.3C	116.824	0	233.648	Inf	Inf	0.0269837	0.30139	A08	20286563	20286835	-	273	-	-	gi|685349706|ref|XP_009110432.1| PREDICTED: uncharacterized protein LOC103835978 [Brassica rapa] gi|923785398|ref|XP_013682961.1| PREDICTED: uncharacterized protein LOC106387609 [Brassica napus]
BraA09g052250.3C	3.48653	0	6.97305	Inf	Inf	0.0273917	0.303215	A09	38182857	38183165	+	309	GO:0009055;GO:0015035;GO:0045454;	K03676	gi|685365723|ref|XP_009116964.1| PREDICTED: glutaredoxin-C14 [Brassica rapa] gi|923738771|ref|XP_013670549.1| PREDICTED: glutaredoxin-C14 [Brassica napus] gi|674921808|emb|CDY11466.1| BnaA09g40320D [Brassica napus]
BraA06g027660.3C	11.9188	0	23.8377	Inf	Inf	0.028409	0.308979	A06	19300763	19302713	+	1512	-	-	gi|685320943|ref|XP_009150495.1| PREDICTED: uncharacterized protein LOC103873840 [Brassica rapa]
BraA02g003480.3C	3.40099	0	6.80198	Inf	Inf	0.0288154	0.311565	A02	1711805	1717161	-	1458	GO:0004672;GO:0005524;GO:0006468;	-	gi|685268433|ref|XP_009125295.1| PREDICTED: receptor-like cytosolic serine/threonine-protein kinase RBK1 [Brassica rapa]
BraA08g025930.3C	3.39628	0	6.79257	Inf	Inf	0.0288966	0.311866	A08	18617098	18618390	-	759	-	-	gi|922545922|ref|XP_013600750.1| PREDICTED: E3 ubiquitin-protein ligase RING1-like [Brassica oleracea var. oleracea] gi|923759903|ref|XP_013676830.1| PREDICTED: E3 ubiquitin-protein ligase RING1-like [Brassica napus]
BraA02g018790.3C	3.3892	0	6.77841	Inf	Inf	0.0290193	0.312615	A02	10639256	10639711	+	456	-	-	gi|685273273|ref|XP_009127678.1| PREDICTED: uncharacterized protein LOC103852536 [Brassica rapa] gi|344165776|gb|AEM92287.1| MF21 [Brassica rapa subsp. chinensis] gi|674886776|emb|CDY45846.1| BnaA02g14070D [Brassica napus]
BraA09g055490.3C	3.37823	0	6.75646	Inf	Inf	0.029211	0.313829	A09	39984108	39985823	+	765	-	-	gi|674873938|emb|CDY59601.1| BnaCnng35320D, partial [Brassica napus]
BraA04g023680.3C	3.46927	0	6.93853	Inf	Inf	0.0296708	0.31614	A04	17362178	17363487	+	873	GO:0005515;	K10143	gi|1032296179|gb|OAP10505.1| FUS1 [Arabidopsis thaliana]
BraA09g062830.3C	3.64265	0	7.2853	Inf	Inf	0.0328717	0.333736	A09	43516343	43521993	+	1359	GO:0003700;GO:0006351;GO:0006355;GO:0043565;	K14431	gi|685368992|ref|XP_009118381.1| PREDICTED: transcription factor TGA2-like isoform X2 [Brassica rapa]
BraA09g014690.3C	3.28489	0	6.56977	Inf	Inf	0.0336121	0.336721	A09	8576305	8576952	-	648	-	-	gi|685355605|ref|XP_009112800.1| PREDICTED: uncharacterized protein LOC103838131 [Brassica rapa] gi|923699710|ref|XP_013659315.1| PREDICTED: late embryogenesis abundant protein At1g64065 [Brassica napus] gi|674894629|emb|CDY38197.1| BnaA09g11920D [Brassica napus]
BraA09g045140.3C	9.29844	0	18.5969	Inf	Inf	0.0382328	0.359581	A09	34557783	34560452	-	1713	-	K14638	gi|685363736|ref|XP_009116102.1| PREDICTED: protein NRT1/ PTR FAMILY 8.1 [Brassica rapa] gi|923868419|ref|XP_013708800.1| PREDICTED: protein NRT1/ PTR FAMILY 8.1-like [Brassica napus]
BraA08g034920.3C	3.0911	0	6.18219	Inf	Inf	0.0410919	0.374082	A08	22537042	22538583	-	1080	GO:0016491;GO:0055114;	-	gi|685351336|ref|XP_009111110.1| PREDICTED: 1-aminocyclopropane-1-carboxylate oxidase homolog 6-like [Brassica rapa] gi|674917640|emb|CDY15500.1| BnaA08g27840D [Brassica napus]
BraA01g013540.3C	3.08483	0	6.16966	Inf	Inf	0.0412462	0.37488	A01	7104899	7105557	+	543	-	-	gi|923508616|ref|XP_013737886.1| PREDICTED: cysteine-rich receptor-like protein kinase 11 isoform X3 [Brassica napus]
BraA02g043210.3C	80.9293	0	161.859	Inf	Inf	0.0433079	0.384633	A02	29924265	29931866	-	1353	-	-	gi|685278470|ref|XP_009130176.1| PREDICTED: uncharacterized protein LOC103854962 [Brassica rapa]
BraA03g054200.3C	3.00321	0	6.00641	Inf	Inf	0.043331	0.38474	A03	28111186	28113982	+	1380	GO:0003951;GO:0008152;GO:0016301;	K00901	gi|674903145|emb|CDY29883.1| BnaA03g49040D [Brassica napus]
BraA07g028790.3C	50.9133	0	101.827	Inf	Inf	0.047686	0.404777	A07	21368058	21368666	+	609	GO:0004866;	-	gi|685334680|ref|XP_009104823.1| PREDICTED: trypsin inhibitor BvTI-like [Brassica rapa] gi|674965992|emb|CDX68235.1| BnaA07g22750D [Brassica napus]
BraA02g045070.3C	20.1888	0	40.3775	Inf	Inf	0.0482642	0.407224	A02	30973489	30975281	+	1113	GO:0003700;GO:0006351;GO:0006355;GO:0043565;	K14431	gi|685279133|ref|XP_009130499.1| PREDICTED: transcription factor TGA1-like [Brassica rapa] gi|685279135|ref|XP_009130500.1| PREDICTED: transcription factor TGA1-like [Brassica rapa] gi|685279137|ref|XP_009130501.1| PREDICTED: transcription factor TGA1-like [Brassica rapa]
BraA10g012430.3C	3.46691	0	6.93383	Inf	Inf	0.0490925	0.410954	A10	10272204	10273248	-	957	-	-	gi|685372919|ref|XP_009119963.1| PREDICTED: uncharacterized protein LOC103844888 isoform X1 [Brassica rapa]
BraA07g039770.3C	2.924	0	5.848	Inf	Inf	0.0494806	0.412825	A07	27135700	27136044	+	345	-	-	gi|674946124|emb|CDX87619.1| BnaA07g32540D [Brassica napus]
BraA01g016310.3C	3.92664	0	7.85329	Inf	Inf	0.0499746	0.414965	A01	8656956	8664347	+	1263	GO:0003677;	K09422	gi|674944227|emb|CDX89413.1| BnaA01g14800D [Brassica napus]
