# Supplementary material for: The SAP function in pistil development was proved by two allelic mutations in Chinese cabbage (Brassica rapa L. ssp. pekinensis)
Source: BMC Plant Biol. 2020 Nov 30;20:538. doi: 10.1186/s12870-020-02741-5 (PMC7708145; doi:10.1186/s12870-020-02741-5)
Supplement: Supplementary file 5 — Additional file 5: Table S4. Significantly enriched GO terms identified in the fsm1 mutants compared with those in the ‘FT’ plants. [file 12870_2020_2741_MOESM5_ESM.xls]

## Sheet: Table
Category	GO term	GO term annonation	Up_number	Down_number	DEG_number	total_number	Pvalue	FDR	Up_Gene	Down_Gene
Cellular Component	GO:0009579	thylakoid	51	1	52	84	1.1e-28	7.172e-26	BraA01g008760.3C,BraA01g022780.3C,BraA01g036110.3C,BraA01g044840.3C,BraA02g017820.3C,BraA02g024980.3C,BraA02g026610.3C,BraA02g045720.3C,BraA04g003880.3C,BraA04g004720.3C,BraA04g009110.3C,BraA04g021840.3C,BraA05g001040.3C,BraA05g006520.3C,BraA05g013820.3C,BraA05g016110.3C,BraA05g031040.3C,BraA05g040620.3C,BraA06g000430.3C,BraA06g002120.3C,BraA06g002130.3C,BraA06g003590.3C,BraA06g010290.3C,BraA06g0…	BraA03g006470.3C
	GO:0044436	thylakoid part	47	1	48	78	2.4e-26	1.0432e-23	BraA01g008760.3C,BraA01g022780.3C,BraA01g036110.3C,BraA01g044840.3C,BraA02g017820.3C,BraA02g024980.3C,BraA02g045720.3C,BraA04g003880.3C,BraA04g004720.3C,BraA04g009110.3C,BraA04g021840.3C,BraA05g006520.3C,BraA05g013820.3C,BraA05g016110.3C,BraA05g031040.3C,BraA05g040620.3C,BraA06g000430.3C,BraA06g002120.3C,BraA06g003590.3C,BraA06g010290.3C,BraA06g014360.3C,BraA06g027510.3C,BraA07g010120.3C,BraA07g0…	BraA03g006470.3C
	GO:0034357	photosynthetic membrane	46	1	47	77	1.4e-25	4.564e-23	BraA01g008760.3C,BraA01g022780.3C,BraA01g036110.3C,BraA01g044840.3C,BraA02g017820.3C,BraA02g024980.3C,BraA02g045720.3C,BraA04g003880.3C,BraA04g004720.3C,BraA04g009110.3C,BraA04g021840.3C,BraA05g006520.3C,BraA05g013820.3C,BraA05g016110.3C,BraA05g031040.3C,BraA05g040620.3C,BraA06g000430.3C,BraA06g002120.3C,BraA06g003590.3C,BraA06g010290.3C,BraA06g014360.3C,BraA06g027510.3C,BraA07g010120.3C,BraA07g0…	BraA03g006470.3C
	GO:0009521	photosystem	44	1	45	72	3.7e-25	9.6496e-23	BraA01g008760.3C,BraA01g022780.3C,BraA01g036110.3C,BraA01g044840.3C,BraA02g017820.3C,BraA02g024980.3C,BraA02g045720.3C,BraA04g003880.3C,BraA04g004720.3C,BraA04g009110.3C,BraA04g021840.3C,BraA05g006520.3C,BraA05g013820.3C,BraA05g016110.3C,BraA05g031040.3C,BraA05g040620.3C,BraA06g000430.3C,BraA06g002120.3C,BraA06g003590.3C,BraA06g010290.3C,BraA06g027510.3C,BraA07g010120.3C,BraA07g017380.3C,BraA07g0…	BraA03g006470.3C
	GO:0009522	photosystem I	19	1	20	25	4.8e-15	8.94171e-13	BraA01g008760.3C,BraA01g036110.3C,BraA04g009110.3C,BraA05g016110.3C,BraA05g031040.3C,BraA06g000430.3C,BraA06g002120.3C,BraA06g003590.3C,BraA06g027510.3C,BraA07g010120.3C,BraA08g000440.3C,BraA08g002230.3C,BraA08g006950.3C,BraA08g010100.3C,BraA08g018830.3C,BraA08g023320.3C,BraA09g008070.3C,BraA09g033700.3C,BraA09g034680.3C	BraA03g006470.3C
	GO:0009523	photosystem II	25	0	25	47	3.5e-12	4.14909e-10	BraA01g022780.3C,BraA01g044840.3C,BraA02g017820.3C,BraA02g024980.3C,BraA02g045720.3C,BraA04g003880.3C,BraA04g004720.3C,BraA04g021840.3C,BraA05g006520.3C,BraA05g013820.3C,BraA05g040620.3C,BraA06g010290.3C,BraA07g017380.3C,BraA07g026390.3C,BraA07g033020.3C,BraA07g040540.3C,BraA07g042080.3C,BraA08g009190.3C,BraA08g009230.3C,BraA08g011230.3C,BraA08g033850.3C,BraA09g009530.3C,BraA09g024970.3C,BraA09g0…	-
	GO:0098796	membrane protein complex	47	2	49	158	2.5e-11	2.71667e-09	BraA01g005820.3C,BraA01g008760.3C,BraA01g022780.3C,BraA01g036110.3C,BraA01g044840.3C,BraA02g017820.3C,BraA02g024980.3C,BraA02g045720.3C,BraA04g003880.3C,BraA04g004720.3C,BraA04g009110.3C,BraA04g021840.3C,BraA05g006520.3C,BraA05g013820.3C,BraA05g016110.3C,BraA05g031040.3C,BraA05g040620.3C,BraA06g000430.3C,BraA06g002120.3C,BraA06g003590.3C,BraA06g010290.3C,BraA06g014360.3C,BraA06g027510.3C,BraA07g0…	BraA03g006470.3C,BraAnng001630.3C
	GO:0042651	thylakoid membrane	21	0	21	40	2.7e-10	2.70831e-08	BraA01g022780.3C,BraA01g044840.3C,BraA02g024980.3C,BraA02g045720.3C,BraA04g003880.3C,BraA04g004720.3C,BraA05g006520.3C,BraA05g040620.3C,BraA06g010290.3C,BraA06g014360.3C,BraA07g017380.3C,BraA07g026390.3C,BraA07g040540.3C,BraA07g042080.3C,BraA08g011230.3C,BraA08g033850.3C,BraA09g009530.3C,BraA09g024970.3C,BraA09g057080.3C,BraA09g063780.3C,BraA10g005400.3C	-
	GO:0009538	photosystem I reaction center	11	1	12	14	4.2e-10	3.912e-08	BraA01g008760.3C,BraA01g036110.3C,BraA04g009110.3C,BraA05g031040.3C,BraA06g002120.3C,BraA07g010120.3C,BraA08g002230.3C,BraA08g006950.3C,BraA08g010100.3C,BraA08g018830.3C,BraA09g033700.3C	BraA03g006470.3C
	GO:0009654	photosystem II oxygen evolving complex	19	0	19	35	9.4e-10	8.17173e-08	BraA01g022780.3C,BraA01g044840.3C,BraA02g024980.3C,BraA02g045720.3C,BraA04g003880.3C,BraA04g004720.3C,BraA05g006520.3C,BraA05g040620.3C,BraA06g010290.3C,BraA07g017380.3C,BraA07g026390.3C,BraA07g040540.3C,BraA07g042080.3C,BraA08g011230.3C,BraA08g033850.3C,BraA09g009530.3C,BraA09g024970.3C,BraA09g063780.3C,BraA10g005400.3C	-
	GO:1990204	oxidoreductase complex	19	0	19	38	5.9e-09	4.04926e-07	BraA01g022780.3C,BraA01g044840.3C,BraA02g024980.3C,BraA02g045720.3C,BraA04g003880.3C,BraA04g004720.3C,BraA05g006520.3C,BraA05g040620.3C,BraA06g010290.3C,BraA07g017380.3C,BraA07g026390.3C,BraA07g040540.3C,BraA07g042080.3C,BraA08g011230.3C,BraA08g033850.3C,BraA09g009530.3C,BraA09g024970.3C,BraA09g063780.3C,BraA10g005400.3C	-
	GO:0019898	extrinsic component of membrane	16	0	16	30	2.9e-08	1.77818e-06	BraA01g022780.3C,BraA01g044840.3C,BraA02g045720.3C,BraA04g003880.3C,BraA04g004720.3C,BraA05g006520.3C,BraA05g040620.3C,BraA06g010290.3C,BraA07g017380.3C,BraA07g040540.3C,BraA08g011230.3C,BraA08g033850.3C,BraA09g009530.3C,BraA09g024970.3C,BraA09g063780.3C,BraA10g005400.3C	-
	GO:0005694	chromosome	0	29	29	95	5.2e-07	2.71232e-05	-	BraA02g003440.3C,BraA02g010560.3C,BraA02g010800.3C,BraA02g039530.3C,BraA03g004240.3C,BraA03g010460.3C,BraA03g011050.3C,BraA03g011200.3C,BraA04g007700.3C,BraA04g013430.3C,BraA04g020580.3C,BraA04g026580.3C,BraA05g029490.3C,BraA06g005090.3C,BraA06g019550.3C,BraA06g025930.3C,BraA06g036680.3C,BraA06g040380.3C,BraA07g021400.3C,BraA08g033390.3C,BraA09g008610.3C,BraA09g044640.3C,BraA09g049440.3C,BraA09g0…
	GO:0000785	chromatin	0	23	23	67	8.2e-07	3.68717e-05	-	BraA02g003440.3C,BraA02g010560.3C,BraA02g010800.3C,BraA02g039530.3C,BraA03g004240.3C,BraA03g010460.3C,BraA03g011050.3C,BraA03g011200.3C,BraA04g007700.3C,BraA04g020580.3C,BraA04g026580.3C,BraA05g029490.3C,BraA06g005090.3C,BraA06g040380.3C,BraA07g021400.3C,BraA08g033390.3C,BraA09g008610.3C,BraA09g044640.3C,BraA09g063090.3C,BraA09g066110.3C,BraA10g018700.3C,BraA10g027500.3C,BraA10g027510.3C
	GO:0000786	nucleosome	0	23	23	67	8.2e-07	3.68717e-05	-	BraA02g003440.3C,BraA02g010560.3C,BraA02g010800.3C,BraA02g039530.3C,BraA03g004240.3C,BraA03g010460.3C,BraA03g011050.3C,BraA03g011200.3C,BraA04g007700.3C,BraA04g020580.3C,BraA04g026580.3C,BraA05g029490.3C,BraA06g005090.3C,BraA06g040380.3C,BraA07g021400.3C,BraA08g033390.3C,BraA09g008610.3C,BraA09g044640.3C,BraA09g063090.3C,BraA09g066110.3C,BraA10g018700.3C,BraA10g027500.3C,BraA10g027510.3C
	GO:0044815	DNA packaging complex	0	23	23	67	8.2e-07	3.68717e-05	-	BraA02g003440.3C,BraA02g010560.3C,BraA02g010800.3C,BraA02g039530.3C,BraA03g004240.3C,BraA03g010460.3C,BraA03g011050.3C,BraA03g011200.3C,BraA04g007700.3C,BraA04g020580.3C,BraA04g026580.3C,BraA05g029490.3C,BraA06g005090.3C,BraA06g040380.3C,BraA07g021400.3C,BraA08g033390.3C,BraA09g008610.3C,BraA09g044640.3C,BraA09g063090.3C,BraA09g066110.3C,BraA10g018700.3C,BraA10g027500.3C,BraA10g027510.3C
	GO:0032993	protein-DNA complex	0	23	23	68	1.1e-06	4.6271e-05	-	BraA02g003440.3C,BraA02g010560.3C,BraA02g010800.3C,BraA02g039530.3C,BraA03g004240.3C,BraA03g010460.3C,BraA03g011050.3C,BraA03g011200.3C,BraA04g007700.3C,BraA04g020580.3C,BraA04g026580.3C,BraA05g029490.3C,BraA06g005090.3C,BraA06g040380.3C,BraA07g021400.3C,BraA08g033390.3C,BraA09g008610.3C,BraA09g044640.3C,BraA09g063090.3C,BraA09g066110.3C,BraA10g018700.3C,BraA10g027500.3C,BraA10g027510.3C
	GO:0043234	protein complex	50	9	59	275	1.1e-06	4.6271e-05	BraA01g005820.3C,BraA01g008760.3C,BraA01g018100.3C,BraA01g022780.3C,BraA01g036110.3C,BraA01g044840.3C,BraA02g017820.3C,BraA02g024980.3C,BraA02g045720.3C,BraA04g003880.3C,BraA04g004720.3C,BraA04g009110.3C,BraA04g021840.3C,BraA05g006520.3C,BraA05g013820.3C,BraA05g016110.3C,BraA05g019380.3C,BraA05g031040.3C,BraA05g040620.3C,BraA06g000430.3C,BraA06g002120.3C,BraA06g003590.3C,BraA06g010290.3C,BraA06g0…	BraA01g024580.3C,BraA03g006470.3C,BraA03g018840.3C,BraA03g057770.3C,BraA05g009360.3C,BraA05g040710.3C,BraA09g061430.3C,BraA10g010630.3C,BraAnng001630.3C
	GO:0044427	chromosomal part	0	24	24	74	1.5e-06	6.1125e-05	-	BraA02g003440.3C,BraA02g010560.3C,BraA02g010800.3C,BraA02g039530.3C,BraA03g004240.3C,BraA03g010460.3C,BraA03g011050.3C,BraA03g011200.3C,BraA04g007700.3C,BraA04g020580.3C,BraA04g026580.3C,BraA05g029490.3C,BraA06g005090.3C,BraA06g040380.3C,BraA07g021400.3C,BraA08g033390.3C,BraA09g008610.3C,BraA09g044640.3C,BraA09g063090.3C,BraA09g066110.3C,BraA10g010630.3C,BraA10g018700.3C,BraA10g027500.3C,BraA10g0…
	GO:1902494	catalytic complex	20	4	24	88	4.2e-05	0.00144126	BraA01g018100.3C,BraA01g022780.3C,BraA01g044840.3C,BraA02g024980.3C,BraA02g045720.3C,BraA04g003880.3C,BraA04g004720.3C,BraA05g006520.3C,BraA05g040620.3C,BraA06g010290.3C,BraA07g017380.3C,BraA07g026390.3C,BraA07g040540.3C,BraA07g042080.3C,BraA08g011230.3C,BraA08g033850.3C,BraA09g009530.3C,BraA09g024970.3C,BraA09g063780.3C,BraA10g005400.3C	BraA01g010330.3C,BraA01g015540.3C,BraA03g052070.3C,BraA06g010630.3C
	GO:0032991	macromolecular complex	54	49	103	670	0.00097	0.0238657	BraA01g005820.3C,BraA01g008760.3C,BraA01g018100.3C,BraA01g022780.3C,BraA01g036110.3C,BraA01g044840.3C,BraA02g017820.3C,BraA02g024980.3C,BraA02g045720.3C,BraA03g006230.3C,BraA03g009480.3C,BraA04g003880.3C,BraA04g004720.3C,BraA04g009110.3C,BraA04g021840.3C,BraA05g002810.3C,BraA05g006520.3C,BraA05g013820.3C,BraA05g016110.3C,BraA05g019380.3C,BraA05g031040.3C,BraA05g040620.3C,BraA06g000430.3C,BraA06g0…	BraA01g010330.3C,BraA01g014310.3C,BraA01g015540.3C,BraA01g024580.3C,BraA01g042860.3C,BraA02g003440.3C,BraA02g010560.3C,BraA02g010800.3C,BraA02g029760.3C,BraA02g039530.3C,BraA03g004240.3C,BraA03g006470.3C,BraA03g006740.3C,BraA03g010460.3C,BraA03g011050.3C,BraA03g011200.3C,BraA03g018840.3C,BraA03g021520.3C,BraA03g033750.3C,BraA03g052070.3C,BraA03g057770.3C,BraA04g007700.3C,BraA04g020580.3C,BraA04g0…
	GO:0005623	cell	115	141	256	1933	0.00153	0.0338156	BraA01g001430.3C,BraA01g003390.3C,BraA01g003710.3C,BraA01g005820.3C,BraA01g007610.3C,BraA01g008760.3C,BraA01g010370.3C,BraA01g018100.3C,BraA01g021390.3C,BraA01g022780.3C,BraA01g031950.3C,BraA01g032180.3C,BraA01g034860.3C,BraA01g036110.3C,BraA01g044840.3C,BraA02g000240.3C,BraA02g001180.3C,BraA02g008200.3C,BraA02g012120.3C,BraA02g017820.3C,BraA02g024980.3C,BraA02g026610.3C,BraA02g030770.3C,BraA02g0…	BraA01g001250.3C,BraA01g001380.3C,BraA01g005150.3C,BraA01g009210.3C,BraA01g009980.3C,BraA01g010330.3C,BraA01g011400.3C,BraA01g014310.3C,BraA01g015540.3C,BraA01g016090.3C,BraA01g019200.3C,BraA01g023270.3C,BraA01g024580.3C,BraA01g036620.3C,BraA01g036840.3C,BraA01g037660.3C,BraA01g039270.3C,BraA01g039570.3C,BraA01g042860.3C,BraA02g001920.3C,BraA02g003440.3C,BraA02g005840.3C,BraA02g006920.3C,BraA02g0…
	GO:0044464	cell part	115	141	256	1933	0.00153	0.0338156	BraA01g001430.3C,BraA01g003390.3C,BraA01g003710.3C,BraA01g005820.3C,BraA01g007610.3C,BraA01g008760.3C,BraA01g010370.3C,BraA01g018100.3C,BraA01g021390.3C,BraA01g022780.3C,BraA01g031950.3C,BraA01g032180.3C,BraA01g034860.3C,BraA01g036110.3C,BraA01g044840.3C,BraA02g000240.3C,BraA02g001180.3C,BraA02g008200.3C,BraA02g012120.3C,BraA02g017820.3C,BraA02g024980.3C,BraA02g026610.3C,BraA02g030770.3C,BraA02g0…	BraA01g001250.3C,BraA01g001380.3C,BraA01g005150.3C,BraA01g009210.3C,BraA01g009980.3C,BraA01g010330.3C,BraA01g011400.3C,BraA01g014310.3C,BraA01g015540.3C,BraA01g016090.3C,BraA01g019200.3C,BraA01g023270.3C,BraA01g024580.3C,BraA01g036620.3C,BraA01g036840.3C,BraA01g037660.3C,BraA01g039270.3C,BraA01g039570.3C,BraA01g042860.3C,BraA02g001920.3C,BraA02g003440.3C,BraA02g005840.3C,BraA02g006920.3C,BraA02g0…
	GO:0044424	intracellular part	96	136	232	1732	0.00179	0.0361564	BraA01g001430.3C,BraA01g003390.3C,BraA01g005820.3C,BraA01g007610.3C,BraA01g008760.3C,BraA01g010370.3C,BraA01g018100.3C,BraA01g022780.3C,BraA01g032180.3C,BraA01g034860.3C,BraA01g036110.3C,BraA01g044840.3C,BraA02g000240.3C,BraA02g001180.3C,BraA02g017820.3C,BraA02g024980.3C,BraA02g026610.3C,BraA02g030770.3C,BraA02g036170.3C,BraA02g045720.3C,BraA03g006230.3C,BraA03g009480.3C,BraA03g023940.3C,BraA03g0…	BraA01g001250.3C,BraA01g001380.3C,BraA01g005150.3C,BraA01g009210.3C,BraA01g009980.3C,BraA01g010330.3C,BraA01g011400.3C,BraA01g014310.3C,BraA01g015540.3C,BraA01g016090.3C,BraA01g019200.3C,BraA01g023270.3C,BraA01g024580.3C,BraA01g036620.3C,BraA01g036840.3C,BraA01g037660.3C,BraA01g039270.3C,BraA01g039570.3C,BraA01g042860.3C,BraA02g001920.3C,BraA02g003440.3C,BraA02g005840.3C,BraA02g006920.3C,BraA02g0…
	GO:0005779	integral component of peroxisomal membrane	5	0	5	9	0.00182	0.0361564	BraA03g023940.3C,BraA04g031690.3C,BraA05g005410.3C,BraA06g019590.3C,BraA07g024450.3C	-
	GO:0031231	intrinsic component of peroxisomal membrane	5	0	5	9	0.00182	0.0361564	BraA03g023940.3C,BraA04g031690.3C,BraA05g005410.3C,BraA06g019590.3C,BraA07g024450.3C	-
	GO:0031300	intrinsic component of organelle membrane	5	0	5	9	0.00182	0.0361564	BraA03g023940.3C,BraA04g031690.3C,BraA05g005410.3C,BraA06g019590.3C,BraA07g024450.3C	-
	GO:0031301	integral component of organelle membrane	5	0	5	9	0.00182	0.0361564	BraA03g023940.3C,BraA04g031690.3C,BraA05g005410.3C,BraA06g019590.3C,BraA07g024450.3C	-
	GO:0005622	intracellular	110	140	250	1899	0.00295	0.0574149	BraA01g001430.3C,BraA01g003390.3C,BraA01g003710.3C,BraA01g005820.3C,BraA01g007610.3C,BraA01g008760.3C,BraA01g010370.3C,BraA01g018100.3C,BraA01g021390.3C,BraA01g022780.3C,BraA01g031950.3C,BraA01g032180.3C,BraA01g034860.3C,BraA01g036110.3C,BraA01g044840.3C,BraA02g000240.3C,BraA02g001180.3C,BraA02g012120.3C,BraA02g017820.3C,BraA02g024980.3C,BraA02g026610.3C,BraA02g030770.3C,BraA02g036170.3C,BraA02g0…	BraA01g001250.3C,BraA01g001380.3C,BraA01g005150.3C,BraA01g009210.3C,BraA01g009980.3C,BraA01g010330.3C,BraA01g011400.3C,BraA01g014310.3C,BraA01g015540.3C,BraA01g016090.3C,BraA01g019200.3C,BraA01g023270.3C,BraA01g024580.3C,BraA01g036620.3C,BraA01g036840.3C,BraA01g037660.3C,BraA01g039270.3C,BraA01g039570.3C,BraA01g042860.3C,BraA02g001920.3C,BraA02g003440.3C,BraA02g005840.3C,BraA02g006920.3C,BraA02g0…
	GO:0005778	peroxisomal membrane	5	0	5	12	0.00845	0.138727	BraA03g023940.3C,BraA04g031690.3C,BraA05g005410.3C,BraA06g019590.3C,BraA07g024450.3C	-
	GO:0031903	microbody membrane	5	0	5	12	0.00845	0.138727	BraA03g023940.3C,BraA04g031690.3C,BraA05g005410.3C,BraA06g019590.3C,BraA07g024450.3C	-
	GO:0044438	microbody part	5	0	5	12	0.00845	0.138727	BraA03g023940.3C,BraA04g031690.3C,BraA05g005410.3C,BraA06g019590.3C,BraA07g024450.3C	-
	GO:0044439	peroxisomal part	5	0	5	12	0.00845	0.138727	BraA03g023940.3C,BraA04g031690.3C,BraA05g005410.3C,BraA06g019590.3C,BraA07g024450.3C	-
	GO:0009360	DNA polymerase III complex	0	4	4	8	0.00883	0.138727	-	BraA01g010330.3C,BraA01g015540.3C,BraA03g052070.3C,BraA06g010630.3C
	GO:0042575	DNA polymerase complex	0	4	4	8	0.00883	0.138727	-	BraA01g010330.3C,BraA01g015540.3C,BraA03g052070.3C,BraA06g010630.3C
	GO:0005634	nucleus	19	82	101	732	0.03083	0.293448	BraA01g007610.3C,BraA01g010370.3C,BraA02g000240.3C,BraA03g048540.3C,BraA03g051930.3C,BraA03g058700.3C,BraA04g006590.3C,BraA04g016520.3C,BraA04g029060.3C,BraA04g031640.3C,BraA05g030380.3C,BraA06g003280.3C,BraA07g024320.3C,BraA07g034540.3C,BraA08g024300.3C,BraA09g024120.3C,BraA09g048000.3C,BraA09g054750.3C,BraA10g010460.3C	BraA01g001250.3C,BraA01g001380.3C,BraA01g005150.3C,BraA01g011400.3C,BraA01g016090.3C,BraA01g019200.3C,BraA01g023270.3C,BraA01g036620.3C,BraA01g036840.3C,BraA01g037660.3C,BraA01g039270.3C,BraA01g039570.3C,BraA02g001920.3C,BraA02g006920.3C,BraA02g007800.3C,BraA02g010800.3C,BraA02g017440.3C,BraA02g019840.3C,BraA02g025960.3C,BraA02g026890.3C,BraA03g002360.3C,BraA03g011200.3C,BraA03g017680.3C,BraA03g0…
	GO:0009534	chloroplast thylakoid	2	0	2	3	0.03787	0.306199	BraA06g014360.3C,BraA09g057080.3C	-
	GO:0009535	chloroplast thylakoid membrane	2	0	2	3	0.03787	0.306199	BraA06g014360.3C,BraA09g057080.3C	-
	GO:0010598	NAD(P)H dehydrogenase complex (plastoquinone)	2	0	2	3	0.03787	0.306199	BraA06g014360.3C,BraA09g057080.3C	-
	GO:0031976	plastid thylakoid	2	0	2	3	0.03787	0.306199	BraA06g014360.3C,BraA09g057080.3C	-
	GO:0055035	plastid thylakoid membrane	2	0	2	3	0.03787	0.306199	BraA06g014360.3C,BraA09g057080.3C	-
	GO:0005887	integral component of plasma membrane	4	0	4	12	0.04268	0.335269	BraA02g008200.3C,BraA07g014520.3C,BraA07g029350.3C,BraA07g036350.3C	-
Molecular Function	GO:0003677	DNA binding	170	161	331	2283	2.7e-14	4.401e-12	BraA01g000670.3C,BraA01g001210.3C,BraA01g001640.3C,BraA01g002080.3C,BraA01g005240.3C,BraA01g007610.3C,BraA01g010370.3C,BraA01g016310.3C,BraA01g018130.3C,BraA01g035730.3C,BraA01g036660.3C,BraA01g038100.3C,BraA01g038660.3C,BraA01g039710.3C,BraA01g043230.3C,BraA02g000240.3C,BraA02g002460.3C,BraA02g003280.3C,BraA02g004800.3C,BraA02g007590.3C,BraA02g009740.3C,BraA02g010710.3C,BraA02g015560.3C,BraA02g0…	BraA01g001240.3C,BraA01g005150.3C,BraA01g008190.3C,BraA01g008960.3C,BraA01g018760.3C,BraA01g019200.3C,BraA01g029750.3C,BraA01g032950.3C,BraA01g036840.3C,BraA01g036890.3C,BraA02g003440.3C,BraA02g007220.3C,BraA02g007800.3C,BraA02g010200.3C,BraA02g010430.3C,BraA02g010560.3C,BraA02g010590.3C,BraA02g010800.3C,BraA02g012300.3C,BraA02g017770.3C,BraA02g019840.3C,BraA02g022310.3C,BraA02g022670.3C,BraA02g0…
	GO:0016491	oxidoreductase activity	169	72	241	1718	3.8e-09	2.75289e-07	BraA01g001230.3C,BraA01g001460.3C,BraA01g001520.3C,BraA01g001540.3C,BraA01g002610.3C,BraA01g005500.3C,BraA01g010660.3C,BraA01g011630.3C,BraA01g016380.3C,BraA01g018290.3C,BraA01g021050.3C,BraA01g028620.3C,BraA01g034860.3C,BraA01g036020.3C,BraA01g037290.3C,BraA01g037300.3C,BraA01g037820.3C,BraA02g001710.3C,BraA02g001820.3C,BraA02g003100.3C,BraA02g011630.3C,BraA02g011660.3C,BraA02g013680.3C,BraA02g0…	BraA01g000830.3C,BraA01g001080.3C,BraA01g001490.3C,BraA01g004070.3C,BraA01g006100.3C,BraA01g010710.3C,BraA01g011400.3C,BraA01g013360.3C,BraA01g015970.3C,BraA01g036610.3C,BraA01g041760.3C,BraA02g001130.3C,BraA02g001830.3C,BraA02g003880.3C,BraA02g009330.3C,BraA02g015640.3C,BraA02g016000.3C,BraA02g020850.3C,BraA02g021380.3C,BraA02g039630.3C,BraA02g041530.3C,BraA03g006820.3C,BraA03g020080.3C,BraA03g0…
	GO:0046906	tetrapyrrole binding	62	23	85	467	1.6e-08	1.0432e-06	BraA01g001460.3C,BraA01g001520.3C,BraA01g001540.3C,BraA01g002610.3C,BraA01g010660.3C,BraA01g037820.3C,BraA01g040230.3C,BraA02g001710.3C,BraA02g011630.3C,BraA02g026330.3C,BraA02g026450.3C,BraA02g027960.3C,BraA02g041800.3C,BraA02g041840.3C,BraA03g019340.3C,BraA03g023760.3C,BraA03g026770.3C,BraA03g027870.3C,BraA03g036580.3C,BraA03g041490.3C,BraA03g043300.3C,BraA03g057860.3C,BraA03g059120.3C,BraA03g0…	BraA01g000830.3C,BraA01g001490.3C,BraA02g001830.3C,BraA03g014390.3C,BraA03g017290.3C,BraA03g020080.3C,BraA03g028710.3C,BraA03g061220.3C,BraA04g005080.3C,BraA04g016370.3C,BraA04g017050.3C,BraA06g032230.3C,BraA06g036850.3C,BraA07g017820.3C,BraA08g017240.3C,BraA08g021500.3C,BraA08g022020.3C,BraA08g031540.3C,BraA09g053480.3C,BraA09g054580.3C,BraA09g061270.3C,BraA10g027860.3C,BraA10g028680.3C
	GO:0046982	protein heterodimerization activity	1	31	32	114	3e-08	1.77818e-06	BraA10g012720.3C	BraA01g032950.3C,BraA02g003440.3C,BraA02g010560.3C,BraA02g010590.3C,BraA02g010800.3C,BraA02g039530.3C,BraA03g004240.3C,BraA03g010460.3C,BraA03g011050.3C,BraA03g011080.3C,BraA03g011200.3C,BraA04g005340.3C,BraA04g007700.3C,BraA04g020580.3C,BraA04g026580.3C,BraA05g026520.3C,BraA06g005090.3C,BraA06g005900.3C,BraA07g021400.3C,BraA07g021790.3C,BraA08g033390.3C,BraA09g008610.3C,BraA09g044640.3C,BraA09g0…
	GO:0020037	heme binding	57	23	80	459	2.8e-07	1.52133e-05	BraA01g001460.3C,BraA01g001520.3C,BraA01g001540.3C,BraA01g002610.3C,BraA01g010660.3C,BraA01g037820.3C,BraA01g040230.3C,BraA02g001710.3C,BraA02g011630.3C,BraA02g026330.3C,BraA02g026450.3C,BraA02g027960.3C,BraA02g041800.3C,BraA02g041840.3C,BraA03g019340.3C,BraA03g023760.3C,BraA03g026770.3C,BraA03g027870.3C,BraA03g036580.3C,BraA03g041490.3C,BraA03g043300.3C,BraA03g057860.3C,BraA03g059120.3C,BraA03g0…	BraA01g000830.3C,BraA01g001490.3C,BraA02g001830.3C,BraA03g014390.3C,BraA03g017290.3C,BraA03g020080.3C,BraA03g028710.3C,BraA03g061220.3C,BraA04g005080.3C,BraA04g016370.3C,BraA04g017050.3C,BraA06g032230.3C,BraA06g036850.3C,BraA07g017820.3C,BraA08g017240.3C,BraA08g021500.3C,BraA08g022020.3C,BraA08g031540.3C,BraA09g053480.3C,BraA09g054580.3C,BraA09g061270.3C,BraA10g027860.3C,BraA10g028680.3C
	GO:0005506	iron ion binding	43	23	66	389	7.6e-06	0.000300315	BraA01g001460.3C,BraA01g001520.3C,BraA01g001540.3C,BraA01g010660.3C,BraA01g016650.3C,BraA01g037820.3C,BraA02g006830.3C,BraA02g026330.3C,BraA02g026450.3C,BraA02g027960.3C,BraA02g041800.3C,BraA02g041840.3C,BraA03g023760.3C,BraA03g027870.3C,BraA03g036580.3C,BraA03g041490.3C,BraA03g055320.3C,BraA04g015930.3C,BraA04g020810.3C,BraA04g031600.3C,BraA05g000900.3C,BraA05g003160.3C,BraA05g012440.3C,BraA05g0…	BraA01g000830.3C,BraA01g001490.3C,BraA01g013360.3C,BraA02g001830.3C,BraA03g028710.3C,BraA03g032640.3C,BraA03g061220.3C,BraA04g005080.3C,BraA04g017050.3C,BraA04g021060.3C,BraA06g022060.3C,BraA06g032230.3C,BraA06g036850.3C,BraA07g017820.3C,BraA08g011130.3C,BraA08g017240.3C,BraA08g021500.3C,BraA08g022020.3C,BraA08g031540.3C,BraA09g054580.3C,BraA09g061270.3C,BraA10g027860.3C,BraA10g028680.3C
	GO:0016705	oxidoreductase activity, acting on paired donors, with incorporation or reduction of molecular oxygen	39	23	62	376	3.5e-05	0.00123351	BraA01g001460.3C,BraA01g001520.3C,BraA01g001540.3C,BraA01g010660.3C,BraA01g037820.3C,BraA02g026330.3C,BraA02g026450.3C,BraA02g027960.3C,BraA02g041800.3C,BraA02g041840.3C,BraA03g023760.3C,BraA03g027870.3C,BraA03g034680.3C,BraA03g036580.3C,BraA03g041490.3C,BraA03g055320.3C,BraA04g020810.3C,BraA04g031600.3C,BraA05g000900.3C,BraA05g012440.3C,BraA05g015120.3C,BraA05g032420.3C,BraA05g035680.3C,BraA05g0…	BraA01g000830.3C,BraA01g001490.3C,BraA02g001830.3C,BraA02g041530.3C,BraA03g028710.3C,BraA03g032640.3C,BraA03g044290.3C,BraA03g061220.3C,BraA04g005080.3C,BraA04g017050.3C,BraA06g032230.3C,BraA06g032880.3C,BraA06g036850.3C,BraA07g017820.3C,BraA08g017240.3C,BraA08g021500.3C,BraA08g022020.3C,BraA08g031540.3C,BraA09g005830.3C,BraA09g054580.3C,BraA09g061270.3C,BraA10g027860.3C,BraA10g028680.3C
	GO:0046983	protein dimerization activity	20	63	83	572	0.0002	0.00668718	BraA01g011720.3C,BraA01g041950.3C,BraA02g014110.3C,BraA03g024930.3C,BraA03g025630.3C,BraA03g030180.3C,BraA04g020140.3C,BraA05g000570.3C,BraA05g001050.3C,BraA05g003350.3C,BraA05g038330.3C,BraA06g006410.3C,BraA06g016590.3C,BraA06g035500.3C,BraA06g043210.3C,BraA08g011740.3C,BraA09g015340.3C,BraA09g016280.3C,BraA09g053790.3C,BraA10g012720.3C	BraA01g001690.3C,BraA01g032950.3C,BraA02g003130.3C,BraA02g003440.3C,BraA02g005890.3C,BraA02g010560.3C,BraA02g010590.3C,BraA02g010800.3C,BraA02g014730.3C,BraA02g021930.3C,BraA02g024140.3C,BraA02g039530.3C,BraA02g045270.3C,BraA03g004240.3C,BraA03g010460.3C,BraA03g011050.3C,BraA03g011080.3C,BraA03g011200.3C,BraA03g014640.3C,BraA03g022440.3C,BraA04g005340.3C,BraA04g007700.3C,BraA04g020580.3C,BraA04g0…
	GO:0008168	methyltransferase activity	26	21	47	281	0.00021	0.006846	BraA01g010520.3C,BraA01g016990.3C,BraA02g014110.3C,BraA02g015210.3C,BraA02g015220.3C,BraA02g018000.3C,BraA02g025740.3C,BraA02g026560.3C,BraA03g048670.3C,BraA03g055090.3C,BraA04g004260.3C,BraA05g005420.3C,BraA05g035420.3C,BraA06g004430.3C,BraA06g016590.3C,BraA06g043210.3C,BraA07g016240.3C,BraA07g019420.3C,BraA07g032310.3C,BraA07g034390.3C,BraA07g034400.3C,BraA07g041390.3C,BraA08g013290.3C,BraA08g0…	BraA01g002280.3C,BraA01g009220.3C,BraA01g016360.3C,BraA01g019990.3C,BraA02g024140.3C,BraA03g056400.3C,BraA05g034630.3C,BraA05g038650.3C,BraA06g038350.3C,BraA07g001160.3C,BraA07g040330.3C,BraA08g015460.3C,BraA08g015470.3C,BraA08g017720.3C,BraA08g020010.3C,BraA08g027460.3C,BraA08g027490.3C,BraA09g014180.3C,BraA10g012330.3C,BraA10g025050.3C,BraA10g028790.3C
	GO:0043565	sequence-specific DNA binding	42	18	60	385	0.00023	0.00714095	BraA01g002080.3C,BraA01g010370.3C,BraA02g000240.3C,BraA02g003280.3C,BraA02g019120.3C,BraA02g028540.3C,BraA02g041180.3C,BraA02g044790.3C,BraA02g045070.3C,BraA03g016110.3C,BraA03g030680.3C,BraA03g048120.3C,BraA03g048540.3C,BraA03g060250.3C,BraA04g000960.3C,BraA04g001080.3C,BraA04g016810.3C,BraA04g021550.3C,BraA05g000580.3C,BraA05g001160.3C,BraA05g001400.3C,BraA05g014020.3C,BraA06g039340.3C,BraA06g0…	BraA01g005150.3C,BraA01g019200.3C,BraA02g019840.3C,BraA02g034680.3C,BraA03g049720.3C,BraA04g030890.3C,BraA05g004730.3C,BraA06g028240.3C,BraA06g041550.3C,BraA06g044350.3C,BraA07g008560.3C,BraA07g017250.3C,BraA07g030210.3C,BraA07g037510.3C,BraA08g029000.3C,BraA09g009440.3C,BraA09g038920.3C,BraA10g024200.3C
	GO:0016741	transferase activity, transferring one-carbon groups	26	21	47	286	0.00032	0.00970419	BraA01g010520.3C,BraA01g016990.3C,BraA02g014110.3C,BraA02g015210.3C,BraA02g015220.3C,BraA02g018000.3C,BraA02g025740.3C,BraA02g026560.3C,BraA03g048670.3C,BraA03g055090.3C,BraA04g004260.3C,BraA05g005420.3C,BraA05g035420.3C,BraA06g004430.3C,BraA06g016590.3C,BraA06g043210.3C,BraA07g016240.3C,BraA07g019420.3C,BraA07g032310.3C,BraA07g034390.3C,BraA07g034400.3C,BraA07g041390.3C,BraA08g013290.3C,BraA08g0…	BraA01g002280.3C,BraA01g009220.3C,BraA01g016360.3C,BraA01g019990.3C,BraA02g024140.3C,BraA03g056400.3C,BraA05g034630.3C,BraA05g038650.3C,BraA06g038350.3C,BraA07g001160.3C,BraA07g040330.3C,BraA08g015460.3C,BraA08g015470.3C,BraA08g017720.3C,BraA08g020010.3C,BraA08g027460.3C,BraA08g027490.3C,BraA09g014180.3C,BraA10g012330.3C,BraA10g025050.3C,BraA10g028790.3C
	GO:0016168	chlorophyll binding	5	0	5	8	0.0004	0.0118545	BraA05g016110.3C,BraA06g000430.3C,BraA08g000440.3C,BraA08g023320.3C,BraA09g034680.3C	-
	GO:0016655	oxidoreductase activity, acting on NAD(P)H, quinone or similar compound as acceptor	4	0	4	5	0.00043	0.0124604	BraA02g020050.3C,BraA03g011990.3C,BraA07g038600.3C,BraA08g021760.3C	-
	GO:0140110	transcription regulator activity	81	33	114	866	0.00074	0.020864	BraA01g000670.3C,BraA01g001640.3C,BraA01g004230.3C,BraA01g005240.3C,BraA01g010370.3C,BraA01g035070.3C,BraA01g035730.3C,BraA02g000240.3C,BraA02g003280.3C,BraA02g004800.3C,BraA02g015560.3C,BraA02g019120.3C,BraA02g022740.3C,BraA02g024500.3C,BraA02g026360.3C,BraA02g028540.3C,BraA02g041180.3C,BraA02g043250.3C,BraA02g044790.3C,BraA02g045070.3C,BraA03g005700.3C,BraA03g016110.3C,BraA03g023500.3C,BraA03g0…	BraA01g001240.3C,BraA01g005150.3C,BraA01g024580.3C,BraA01g036840.3C,BraA02g010430.3C,BraA02g012300.3C,BraA02g036620.3C,BraA02g040430.3C,BraA03g004320.3C,BraA03g017890.3C,BraA03g018840.3C,BraA03g024840.3C,BraA03g036320.3C,BraA03g046670.3C,BraA03g061040.3C,BraA04g024340.3C,BraA05g001820.3C,BraA05g009360.3C,BraA05g040710.3C,BraA06g003820.3C,BraA06g028240.3C,BraA06g029000.3C,BraA06g034430.3C,BraA06g0…
	GO:0004713	protein tyrosine kinase activity	16	1	17	75	0.00082	0.0209663	BraA01g013510.3C,BraA01g013520.3C,BraA01g013530.3C,BraA01g029340.3C,BraA02g019850.3C,BraA02g027690.3C,BraA03g028170.3C,BraA03g028220.3C,BraA03g050950.3C,BraA04g002400.3C,BraA04g008600.3C,BraA04g023000.3C,BraA06g007980.3C,BraA06g008070.3C,BraA08g009340.3C,BraA10g026750.3C	BraA04g006270.3C
	GO:0003700	DNA binding transcription factor activity	80	30	110	834	0.00085	0.0213154	BraA01g000670.3C,BraA01g001640.3C,BraA01g004230.3C,BraA01g005240.3C,BraA01g010370.3C,BraA01g035070.3C,BraA01g035730.3C,BraA02g000240.3C,BraA02g003280.3C,BraA02g004800.3C,BraA02g015560.3C,BraA02g019120.3C,BraA02g022740.3C,BraA02g024500.3C,BraA02g026360.3C,BraA02g028540.3C,BraA02g041180.3C,BraA02g043250.3C,BraA02g044790.3C,BraA02g045070.3C,BraA03g005700.3C,BraA03g016110.3C,BraA03g023500.3C,BraA03g0…	BraA01g001240.3C,BraA01g005150.3C,BraA01g024580.3C,BraA01g036840.3C,BraA02g010430.3C,BraA02g012300.3C,BraA02g036620.3C,BraA03g004320.3C,BraA03g017890.3C,BraA03g018840.3C,BraA03g024840.3C,BraA03g036320.3C,BraA03g046670.3C,BraA03g061040.3C,BraA04g024340.3C,BraA05g001820.3C,BraA05g009360.3C,BraA05g040710.3C,BraA06g003820.3C,BraA06g028240.3C,BraA06g029000.3C,BraA06g039170.3C,BraA06g044350.3C,BraA07g0…
	GO:0051537	2 iron, 2 sulfur cluster binding	10	1	11	39	0.00101	0.0243896	BraA01g016380.3C,BraA01g028620.3C,BraA03g028630.3C,BraA03g055320.3C,BraA06g023170.3C,BraA09g001100.3C,BraA09g002070.3C,BraA09g016610.3C,BraA10g007770.3C,BraA10g010320.3C	BraA06g022060.3C
	GO:0003824	catalytic activity	590	280	870	8199	0.00117	0.0277396	BraA01g000200.3C,BraA01g000580.3C,BraA01g001110.3C,BraA01g001230.3C,BraA01g001460.3C,BraA01g001520.3C,BraA01g001540.3C,BraA01g002610.3C,BraA01g003660.3C,BraA01g004980.3C,BraA01g005100.3C,BraA01g005500.3C,BraA01g006470.3C,BraA01g006620.3C,BraA01g006770.3C,BraA01g007070.3C,BraA01g007440.3C,BraA01g008730.3C,BraA01g008840.3C,BraA01g009070.3C,BraA01g010460.3C,BraA01g010520.3C,BraA01g010660.3C,BraA01g0…	BraA01g000110.3C,BraA01g000830.3C,BraA01g001080.3C,BraA01g001490.3C,BraA01g001820.3C,BraA01g002280.3C,BraA01g002450.3C,BraA01g004070.3C,BraA01g005210.3C,BraA01g006100.3C,BraA01g008190.3C,BraA01g008570.3C,BraA01g009220.3C,BraA01g010330.3C,BraA01g010710.3C,BraA01g011330.3C,BraA01g011400.3C,BraA01g011480.3C,BraA01g013360.3C,BraA01g014240.3C,BraA01g015540.3C,BraA01g015970.3C,BraA01g016090.3C,BraA01g0…
	GO:0051536	iron-sulfur cluster binding	15	1	16	71	0.00123	0.0281389	BraA01g005500.3C,BraA01g016380.3C,BraA01g016650.3C,BraA01g028620.3C,BraA01g036020.3C,BraA03g003550.3C,BraA03g028630.3C,BraA03g055320.3C,BraA05g030950.3C,BraA06g023170.3C,BraA09g001100.3C,BraA09g002070.3C,BraA09g016610.3C,BraA10g007770.3C,BraA10g010320.3C	BraA06g022060.3C
	GO:0051540	metal cluster binding	15	1	16	71	0.00123	0.0281389	BraA01g005500.3C,BraA01g016380.3C,BraA01g016650.3C,BraA01g028620.3C,BraA01g036020.3C,BraA03g003550.3C,BraA03g028630.3C,BraA03g055320.3C,BraA05g030950.3C,BraA06g023170.3C,BraA09g001100.3C,BraA09g002070.3C,BraA09g016610.3C,BraA10g007770.3C,BraA10g010320.3C	BraA06g022060.3C
	GO:0008171	O-methyltransferase activity	6	7	13	54	0.00183	0.0361564	BraA01g016990.3C,BraA02g014110.3C,BraA02g018000.3C,BraA06g016590.3C,BraA06g043210.3C,BraA09g015340.3C	BraA02g024140.3C,BraA07g040330.3C,BraA08g015460.3C,BraA08g015470.3C,BraA08g027460.3C,BraA08g027490.3C,BraA10g012330.3C
	GO:0008271	secondary active sulfate transmembrane transporter activity	5	2	7	22	0.00399	0.074328	BraA03g037280.3C,BraA03g051250.3C,BraA05g031130.3C,BraA09g043100.3C,BraA10g027690.3C	BraA03g035330.3C,BraA07g041110.3C
	GO:0015116	sulfate transmembrane transporter activity	5	2	7	22	0.00399	0.074328	BraA03g037280.3C,BraA03g051250.3C,BraA05g031130.3C,BraA09g043100.3C,BraA10g027690.3C	BraA03g035330.3C,BraA07g041110.3C
	GO:1901682	sulfur compound transmembrane transporter activity	5	2	7	22	0.00399	0.074328	BraA03g037280.3C,BraA03g051250.3C,BraA05g031130.3C,BraA09g043100.3C,BraA10g027690.3C	BraA03g035330.3C,BraA07g041110.3C
	GO:0003887	DNA-directed DNA polymerase activity	0	6	6	17	0.00428	0.0764537	-	BraA01g010330.3C,BraA01g015540.3C,BraA02g017770.3C,BraA03g052070.3C,BraA04g029650.3C,BraA06g010630.3C
	GO:0034061	DNA polymerase activity	0	6	6	17	0.00428	0.0764537	-	BraA01g010330.3C,BraA01g015540.3C,BraA02g017770.3C,BraA03g052070.3C,BraA04g029650.3C,BraA06g010630.3C
	GO:0097159	organic cyclic compound binding	439	360	799	7622	0.00863	0.138727	BraA01g000580.3C,BraA01g000670.3C,BraA01g001210.3C,BraA01g001460.3C,BraA01g001520.3C,BraA01g001540.3C,BraA01g001640.3C,BraA01g002080.3C,BraA01g002610.3C,BraA01g005240.3C,BraA01g006470.3C,BraA01g006620.3C,BraA01g007610.3C,BraA01g008840.3C,BraA01g009070.3C,BraA01g010370.3C,BraA01g010660.3C,BraA01g011630.3C,BraA01g012670.3C,BraA01g015260.3C,BraA01g016310.3C,BraA01g017630.3C,BraA01g018130.3C,BraA01g0…	BraA01g000830.3C,BraA01g001240.3C,BraA01g001490.3C,BraA01g002210.3C,BraA01g002450.3C,BraA01g004070.3C,BraA01g005150.3C,BraA01g005210.3C,BraA01g008190.3C,BraA01g008570.3C,BraA01g008960.3C,BraA01g009220.3C,BraA01g010330.3C,BraA01g014310.3C,BraA01g015540.3C,BraA01g016090.3C,BraA01g016360.3C,BraA01g017970.3C,BraA01g018760.3C,BraA01g019200.3C,BraA01g019610.3C,BraA01g020540.3C,BraA01g023210.3C,BraA01g0…
	GO:1901363	heterocyclic compound binding	439	360	799	7622	0.00863	0.138727	BraA01g000580.3C,BraA01g000670.3C,BraA01g001210.3C,BraA01g001460.3C,BraA01g001520.3C,BraA01g001540.3C,BraA01g001640.3C,BraA01g002080.3C,BraA01g002610.3C,BraA01g005240.3C,BraA01g006470.3C,BraA01g006620.3C,BraA01g007610.3C,BraA01g008840.3C,BraA01g009070.3C,BraA01g010370.3C,BraA01g010660.3C,BraA01g011630.3C,BraA01g012670.3C,BraA01g015260.3C,BraA01g016310.3C,BraA01g017630.3C,BraA01g018130.3C,BraA01g0…	BraA01g000830.3C,BraA01g001240.3C,BraA01g001490.3C,BraA01g002210.3C,BraA01g002450.3C,BraA01g004070.3C,BraA01g005150.3C,BraA01g005210.3C,BraA01g008190.3C,BraA01g008570.3C,BraA01g008960.3C,BraA01g009220.3C,BraA01g010330.3C,BraA01g014310.3C,BraA01g015540.3C,BraA01g016090.3C,BraA01g016360.3C,BraA01g017970.3C,BraA01g018760.3C,BraA01g019200.3C,BraA01g019610.3C,BraA01g020540.3C,BraA01g023210.3C,BraA01g0…
	GO:0005527	macrolide binding	0	2	2	2	0.00968	0.14344	-	BraA01g016090.3C,BraA03g052420.3C
	GO:0005528	FK506 binding	0	2	2	2	0.00968	0.14344	-	BraA01g016090.3C,BraA03g052420.3C
	GO:0008144	drug binding	0	2	2	2	0.00968	0.14344	-	BraA01g016090.3C,BraA03g052420.3C
	GO:0008061	chitin binding	6	1	7	26	0.01085	0.158971	BraA03g018400.3C,BraA03g022840.3C,BraA03g022850.3C,BraA03g022860.3C,BraA03g022910.3C,BraA05g003680.3C	BraA03g035320.3C
	GO:0000990	transcription factor activity, core RNA polymerase binding	4	0	4	10	0.01207	0.171079	BraA02g026360.3C,BraA04g005850.3C,BraA06g031510.3C,BraA10g025160.3C	-
	GO:0000996	core DNA-dependent RNA polymerase binding promoter specificity activity	4	0	4	10	0.01207	0.171079	BraA02g026360.3C,BraA04g005850.3C,BraA06g031510.3C,BraA10g025160.3C	-
	GO:0016987	sigma factor activity	4	0	4	10	0.01207	0.171079	BraA02g026360.3C,BraA04g005850.3C,BraA06g031510.3C,BraA10g025160.3C	-
	GO:0016701	oxidoreductase activity, acting on single donors with incorporation of molecular oxygen	6	3	9	40	0.01395	0.180107	BraA01g016380.3C,BraA02g017730.3C,BraA05g024820.3C,BraA05g032610.3C,BraA09g053420.3C,BraA10g007770.3C	BraA02g016000.3C,BraA08g011130.3C,BraA09g034930.3C
	GO:0009055	electron transfer activity	23	10	33	227	0.01472	0.188185	BraA01g005500.3C,BraA01g018290.3C,BraA01g021050.3C,BraA01g028620.3C,BraA01g036020.3C,BraA04g012310.3C,BraA04g015200.3C,BraA04g029190.3C,BraA05g003160.3C,BraA05g013840.3C,BraA05g030950.3C,BraA05g040950.3C,BraA06g015860.3C,BraA06g023170.3C,BraA07g005140.3C,BraA07g015790.3C,BraA07g039570.3C,BraA08g016770.3C,BraA09g002070.3C,BraA09g014270.3C,BraA09g016610.3C,BraA09g052250.3C,BraA10g026310.3C	BraA01g006100.3C,BraA02g001130.3C,BraA02g020850.3C,BraA03g006820.3C,BraA03g056990.3C,BraA05g004650.3C,BraA06g022060.3C,BraA06g032410.3C,BraA08g017270.3C,BraA09g053360.3C
	GO:0008289	lipid binding	12	9	21	133	0.01999	0.243616	BraA01g022310.3C,BraA02g011080.3C,BraA03g011390.3C,BraA03g015450.3C,BraA03g045630.3C,BraA04g027260.3C,BraA04g027270.3C,BraA06g000210.3C,BraA07g024490.3C,BraA07g031650.3C,BraA08g007890.3C,BraA09g042870.3C	BraA02g010200.3C,BraA03g049720.3C,BraA05g010360.3C,BraA05g037480.3C,BraA06g041550.3C,BraA07g028750.3C,BraA07g037510.3C,BraA08g029000.3C,BraA10g018460.3C
	GO:0010181	FMN binding	8	0	8	37	0.02505	0.264011	BraA01g037290.3C,BraA01g037300.3C,BraA03g036450.3C,BraA03g036460.3C,BraA03g048220.3C,BraA05g032630.3C,BraA09g057440.3C,BraA10g012610.3C	-
	GO:0015103	inorganic anion transmembrane transporter activity	6	2	8	37	0.02505	0.264011	BraA03g037280.3C,BraA03g051250.3C,BraA05g031130.3C,BraA06g037830.3C,BraA09g043100.3C,BraA10g027690.3C	BraA03g035330.3C,BraA07g041110.3C
	GO:0004866	endopeptidase inhibitor activity	5	7	12	66	0.02615	0.264011	BraA02g004360.3C,BraA02g020690.3C,BraA03g001950.3C,BraA07g028790.3C,BraA09g004590.3C	BraA02g020890.3C,BraA02g020900.3C,BraA02g034110.3C,BraA03g020930.3C,BraA03g046970.3C,BraA07g037460.3C,BraA09g036210.3C
	GO:0030414	peptidase inhibitor activity	5	7	12	66	0.02615	0.264011	BraA02g004360.3C,BraA02g020690.3C,BraA03g001950.3C,BraA07g028790.3C,BraA09g004590.3C	BraA02g020890.3C,BraA02g020900.3C,BraA02g034110.3C,BraA03g020930.3C,BraA03g046970.3C,BraA07g037460.3C,BraA09g036210.3C
	GO:0061134	peptidase regulator activity	5	7	12	66	0.02615	0.264011	BraA02g004360.3C,BraA02g020690.3C,BraA03g001950.3C,BraA07g028790.3C,BraA09g004590.3C	BraA02g020890.3C,BraA02g020900.3C,BraA02g034110.3C,BraA03g020930.3C,BraA03g046970.3C,BraA07g037460.3C,BraA09g036210.3C
	GO:0061135	endopeptidase regulator activity	5	7	12	66	0.02615	0.264011	BraA02g004360.3C,BraA02g020690.3C,BraA03g001950.3C,BraA07g028790.3C,BraA09g004590.3C	BraA02g020890.3C,BraA02g020900.3C,BraA02g034110.3C,BraA03g020930.3C,BraA03g046970.3C,BraA07g037460.3C,BraA09g036210.3C
	GO:0004857	enzyme inhibitor activity	19	15	34	246	0.02671	0.264011	BraA01g035460.3C,BraA01g040060.3C,BraA02g004360.3C,BraA02g014640.3C,BraA02g020690.3C,BraA03g001950.3C,BraA03g013060.3C,BraA03g013820.3C,BraA03g052580.3C,BraA05g004950.3C,BraA05g032750.3C,BraA06g004920.3C,BraA07g028790.3C,BraA09g001860.3C,BraA09g004590.3C,BraA09g015600.3C,BraA09g049100.3C,BraA09g061290.3C,BraA10g011700.3C	BraA02g018950.3C,BraA02g020030.3C,BraA02g020890.3C,BraA02g020900.3C,BraA02g034110.3C,BraA03g001860.3C,BraA03g009770.3C,BraA03g020930.3C,BraA03g025420.3C,BraA03g046970.3C,BraA06g006290.3C,BraA07g037460.3C,BraA09g026360.3C,BraA09g036210.3C,BraA10g019890.3C
	GO:0008097	5S rRNA binding	0	2	2	3	0.02713	0.264011	-	BraA01g014310.3C,BraA07g017060.3C
	GO:0008940	nitrate reductase activity	2	0	2	3	0.02713	0.264011	BraA07g026900.3C,BraA07g040960.3C	-
	GO:0019825	oxygen binding	1	1	2	3	0.02713	0.264011	BraA01g040230.3C	BraA01g005380.3C
	GO:0043546	molybdopterin cofactor binding	2	0	2	3	0.02713	0.264011	BraA07g026900.3C,BraA07g040960.3C	-
	GO:0050464	nitrate reductase (NADPH) activity	2	0	2	3	0.02713	0.264011	BraA07g026900.3C,BraA07g040960.3C	-
	GO:0098772	molecular function regulator	25	21	46	353	0.02964	0.284195	BraA01g023480.3C,BraA01g035460.3C,BraA01g040060.3C,BraA02g004360.3C,BraA02g014640.3C,BraA02g020690.3C,BraA03g001950.3C,BraA03g013060.3C,BraA03g013820.3C,BraA03g049460.3C,BraA03g052580.3C,BraA05g003650.3C,BraA05g004950.3C,BraA05g032750.3C,BraA05g037810.3C,BraA06g004920.3C,BraA06g029360.3C,BraA07g028790.3C,BraA09g001860.3C,BraA09g004590.3C,BraA09g015600.3C,BraA09g049100.3C,BraA09g061290.3C,BraA10g0…	BraA01g004710.3C,BraA02g018950.3C,BraA02g020030.3C,BraA02g020890.3C,BraA02g020900.3C,BraA02g034110.3C,BraA03g001860.3C,BraA03g005940.3C,BraA03g009770.3C,BraA03g020930.3C,BraA03g025420.3C,BraA03g030090.3C,BraA03g046970.3C,BraA03g057800.3C,BraA04g030260.3C,BraA06g006290.3C,BraA07g037460.3C,BraA09g026360.3C,BraA09g036210.3C,BraA09g046470.3C,BraA10g019890.3C
	GO:0000988	transcription factor activity, protein binding	5	3	8	40	0.03843	0.30744	BraA02g026360.3C,BraA04g005850.3C,BraA06g003280.3C,BraA06g031510.3C,BraA10g025160.3C	BraA02g040430.3C,BraA06g034430.3C,BraA09g004620.3C
	GO:0019843	rRNA binding	1	3	4	14	0.04186	0.330821	BraA09g064600.3C	BraA01g014310.3C,BraA06g029850.3C,BraA07g017060.3C
	GO:0051213	dioxygenase activity	5	2	7	34	0.04456	0.346259	BraA02g017730.3C,BraA03g055320.3C,BraA05g024820.3C,BraA05g032610.3C,BraA09g053420.3C	BraA02g016000.3C,BraA09g034930.3C
Biological Process	GO:0015979	photosynthesis	73	1	74	122	< 1e-30	1.304e-27	BraA01g008760.3C,BraA01g022780.3C,BraA01g029170.3C,BraA01g036110.3C,BraA01g044840.3C,BraA02g017820.3C,BraA02g024980.3C,BraA02g037860.3C,BraA02g042500.3C,BraA02g045720.3C,BraA03g003550.3C,BraA03g027230.3C,BraA03g041940.3C,BraA03g051540.3C,BraA04g001140.3C,BraA04g003880.3C,BraA04g004720.3C,BraA04g009110.3C,BraA04g021840.3C,BraA04g024630.3C,BraA05g006030.3C,BraA05g006520.3C,BraA05g010690.3C,BraA05g0…	BraA03g006470.3C
	GO:0019684	photosynthesis, light reaction	30	0	30	51	5.2e-16	1.13013e-13	BraA01g022780.3C,BraA01g029170.3C,BraA02g037860.3C,BraA02g045720.3C,BraA03g027230.3C,BraA03g041940.3C,BraA03g051540.3C,BraA04g001140.3C,BraA04g024630.3C,BraA05g006030.3C,BraA05g010690.3C,BraA05g010700.3C,BraA06g011900.3C,BraA06g014360.3C,BraA06g019540.3C,BraA06g037410.3C,BraA07g017380.3C,BraA07g021900.3C,BraA07g024630.3C,BraA08g023650.3C,BraA08g028350.3C,BraA08g035330.3C,BraA09g003290.3C,BraA09g0…	-
	GO:0009765	photosynthesis, light harvesting	22	0	22	34	2.7e-13	3.912e-11	BraA01g029170.3C,BraA02g037860.3C,BraA03g027230.3C,BraA03g041940.3C,BraA04g001140.3C,BraA04g024630.3C,BraA05g006030.3C,BraA05g010690.3C,BraA05g010700.3C,BraA06g011900.3C,BraA06g019540.3C,BraA06g037410.3C,BraA07g021900.3C,BraA07g024630.3C,BraA08g023650.3C,BraA08g028350.3C,BraA09g003290.3C,BraA09g016320.3C,BraA09g028120.3C,BraA09g035160.3C,BraA09g045720.3C,BraA10g012410.3C	-
	GO:0006091	generation of precursor metabolites and energy	32	1	33	75	1.2e-12	1.5648e-10	BraA01g022780.3C,BraA01g028620.3C,BraA01g029170.3C,BraA02g037860.3C,BraA02g045720.3C,BraA03g027230.3C,BraA03g041940.3C,BraA03g051540.3C,BraA04g001140.3C,BraA04g024630.3C,BraA05g006030.3C,BraA05g010690.3C,BraA05g010700.3C,BraA06g011900.3C,BraA06g014360.3C,BraA06g019540.3C,BraA06g037410.3C,BraA07g017380.3C,BraA07g021900.3C,BraA07g024630.3C,BraA08g023650.3C,BraA08g028350.3C,BraA08g035330.3C,BraA09g0…	BraA06g009590.3C
	GO:0032502	developmental process	11	40	51	188	2.6e-09	2.119e-07	BraA01g043290.3C,BraA04g006590.3C,BraA04g017210.3C,BraA05g042260.3C,BraA06g012080.3C,BraA07g018940.3C,BraA07g031650.3C,BraA07g034540.3C,BraA07g042580.3C,BraA08g021530.3C,BraA09g057170.3C	BraA01g001240.3C,BraA01g001250.3C,BraA01g006120.3C,BraA01g036840.3C,BraA01g037660.3C,BraA02g010430.3C,BraA02g012300.3C,BraA03g004320.3C,BraA03g013230.3C,BraA03g017890.3C,BraA03g019010.3C,BraA03g019630.3C,BraA03g023630.3C,BraA03g024840.3C,BraA03g025390.3C,BraA03g025790.3C,BraA03g036220.3C,BraA03g051680.3C,BraA03g061010.3C,BraA03g061040.3C,BraA04g024340.3C,BraA04g025910.3C,BraA04g030760.3C,BraA04g0…
	GO:0006270	DNA replication initiation	0	11	11	13	2.9e-09	2.22447e-07	-	BraA02g032740.3C,BraA03g029320.3C,BraA03g042100.3C,BraA03g042510.3C,BraA03g043150.3C,BraA05g036890.3C,BraA06g041970.3C,BraA06g042940.3C,BraA08g005680.3C,BraA09g002130.3C,BraA10g007500.3C
	GO:0006260	DNA replication	0	17	17	36	1e-07	5.66957e-06	-	BraA01g010330.3C,BraA01g015540.3C,BraA02g017770.3C,BraA02g032740.3C,BraA03g029320.3C,BraA03g042100.3C,BraA03g042510.3C,BraA03g043150.3C,BraA03g052070.3C,BraA04g029650.3C,BraA05g036890.3C,BraA06g010630.3C,BraA06g041970.3C,BraA06g042940.3C,BraA08g005680.3C,BraA09g002130.3C,BraA10g007500.3C
	GO:0006261	DNA-dependent DNA replication	0	11	11	18	6.7e-07	3.36031e-05	-	BraA02g032740.3C,BraA03g029320.3C,BraA03g042100.3C,BraA03g042510.3C,BraA03g043150.3C,BraA05g036890.3C,BraA06g041970.3C,BraA06g042940.3C,BraA08g005680.3C,BraA09g002130.3C,BraA10g007500.3C
	GO:0048856	anatomical structure development	10	28	38	162	1.2e-05	0.000460235	BraA01g043290.3C,BraA04g017210.3C,BraA05g042260.3C,BraA06g012080.3C,BraA07g018940.3C,BraA07g031650.3C,BraA07g034540.3C,BraA07g042580.3C,BraA08g021530.3C,BraA09g057170.3C	BraA01g001240.3C,BraA01g006120.3C,BraA01g036840.3C,BraA02g010430.3C,BraA02g012300.3C,BraA03g004320.3C,BraA03g013230.3C,BraA03g017890.3C,BraA03g019630.3C,BraA03g023630.3C,BraA03g024840.3C,BraA03g025390.3C,BraA03g061040.3C,BraA04g024340.3C,BraA04g030760.3C,BraA06g005620.3C,BraA06g029000.3C,BraA07g014180.3C,BraA07g023150.3C,BraA07g032200.3C,BraA07g033590.3C,BraA08g021650.3C,BraA08g033150.3C,BraA09g0…
	GO:0007275	multicellular organism development	9	27	36	152	1.7e-05	0.000633371	BraA01g043290.3C,BraA04g017210.3C,BraA05g042260.3C,BraA06g012080.3C,BraA07g018940.3C,BraA07g031650.3C,BraA07g034540.3C,BraA07g042580.3C,BraA08g021530.3C	BraA01g001240.3C,BraA01g006120.3C,BraA01g036840.3C,BraA02g010430.3C,BraA02g012300.3C,BraA03g004320.3C,BraA03g013230.3C,BraA03g017890.3C,BraA03g019630.3C,BraA03g023630.3C,BraA03g024840.3C,BraA03g025390.3C,BraA03g061040.3C,BraA04g024340.3C,BraA04g030760.3C,BraA06g005620.3C,BraA06g029000.3C,BraA07g014180.3C,BraA07g023150.3C,BraA07g032200.3C,BraA07g033590.3C,BraA08g021650.3C,BraA08g033150.3C,BraA09g0…
	GO:0032501	multicellular organismal process	9	27	36	154	2.3e-05	0.000833111	BraA01g043290.3C,BraA04g017210.3C,BraA05g042260.3C,BraA06g012080.3C,BraA07g018940.3C,BraA07g031650.3C,BraA07g034540.3C,BraA07g042580.3C,BraA08g021530.3C	BraA01g001240.3C,BraA01g006120.3C,BraA01g036840.3C,BraA02g010430.3C,BraA02g012300.3C,BraA03g004320.3C,BraA03g013230.3C,BraA03g017890.3C,BraA03g019630.3C,BraA03g023630.3C,BraA03g024840.3C,BraA03g025390.3C,BraA03g061040.3C,BraA04g024340.3C,BraA04g030760.3C,BraA06g005620.3C,BraA06g029000.3C,BraA07g014180.3C,BraA07g023150.3C,BraA07g032200.3C,BraA07g033590.3C,BraA08g021650.3C,BraA08g033150.3C,BraA09g0…
	GO:0055114	oxidation-reduction process	142	64	206	1431	0.00023	0.00714095	BraA01g001230.3C,BraA01g001460.3C,BraA01g001520.3C,BraA01g001540.3C,BraA01g002610.3C,BraA01g010660.3C,BraA01g011630.3C,BraA01g016380.3C,BraA01g028620.3C,BraA01g034860.3C,BraA01g037290.3C,BraA01g037300.3C,BraA01g037820.3C,BraA02g001710.3C,BraA02g001820.3C,BraA02g003100.3C,BraA02g011630.3C,BraA02g011660.3C,BraA02g013680.3C,BraA02g017730.3C,BraA02g020050.3C,BraA02g022330.3C,BraA02g024030.3C,BraA02g0…	BraA01g000830.3C,BraA01g001080.3C,BraA01g001490.3C,BraA01g004070.3C,BraA01g010710.3C,BraA01g011400.3C,BraA01g013360.3C,BraA01g015970.3C,BraA01g036610.3C,BraA01g041760.3C,BraA02g001830.3C,BraA02g003880.3C,BraA02g009330.3C,BraA02g015640.3C,BraA02g016000.3C,BraA02g021380.3C,BraA02g039630.3C,BraA02g041530.3C,BraA03g020080.3C,BraA03g028710.3C,BraA03g032640.3C,BraA03g044290.3C,BraA03g048770.3C,BraA03g0…
	GO:0010109	regulation of photosynthesis	4	0	4	5	0.0008	0.020864	BraA01g022780.3C,BraA02g045720.3C,BraA07g017380.3C,BraA09g009530.3C	-
	GO:0042548	regulation of photosynthesis, light reaction	4	0	4	5	0.0008	0.020864	BraA01g022780.3C,BraA02g045720.3C,BraA07g017380.3C,BraA09g009530.3C	-
	GO:0042549	photosystem II stabilization	4	0	4	5	0.0008	0.020864	BraA01g022780.3C,BraA02g045720.3C,BraA07g017380.3C,BraA09g009530.3C	-
	GO:0043467	regulation of generation of precursor metabolites and energy	4	0	4	5	0.0008	0.020864	BraA01g022780.3C,BraA02g045720.3C,BraA07g017380.3C,BraA09g009530.3C	-
	GO:0016559	peroxisome fission	5	0	5	9	0.0017	0.0361564	BraA03g023940.3C,BraA04g031690.3C,BraA05g005410.3C,BraA06g019590.3C,BraA07g024450.3C	-
	GO:0048285	organelle fission	5	3	8	24	0.0041	0.0753014	BraA03g023940.3C,BraA04g031690.3C,BraA05g005410.3C,BraA06g019590.3C,BraA07g024450.3C	BraA04g003500.3C,BraA09g048450.3C,BraA10g010630.3C
	GO:0010016	shoot system morphogenesis	3	1	4	8	0.00837	0.138727	BraA01g043290.3C,BraA05g042260.3C,BraA08g021530.3C	BraA03g019630.3C
	GO:1905393	plant organ formation	3	1	4	8	0.00837	0.138727	BraA01g043290.3C,BraA05g042260.3C,BraA08g021530.3C	BraA03g019630.3C
	GO:0008272	sulfate transport	5	2	7	22	0.00948	0.14344	BraA03g037280.3C,BraA03g051250.3C,BraA05g031130.3C,BraA09g043100.3C,BraA10g027690.3C	BraA03g035330.3C,BraA07g041110.3C
	GO:0072348	sulfur compound transport	5	2	7	22	0.00948	0.14344	BraA03g037280.3C,BraA03g051250.3C,BraA05g031130.3C,BraA09g043100.3C,BraA10g027690.3C	BraA03g035330.3C,BraA07g041110.3C
	GO:0031323	regulation of cellular metabolic process	141	66	207	1562	0.01272	0.171402	BraA01g000670.3C,BraA01g001640.3C,BraA01g002080.3C,BraA01g004230.3C,BraA01g005240.3C,BraA01g007610.3C,BraA01g010370.3C,BraA01g018130.3C,BraA01g022780.3C,BraA01g035070.3C,BraA01g035730.3C,BraA01g036660.3C,BraA01g043230.3C,BraA02g000240.3C,BraA02g002460.3C,BraA02g003280.3C,BraA02g004800.3C,BraA02g007590.3C,BraA02g009740.3C,BraA02g015560.3C,BraA02g019120.3C,BraA02g022740.3C,BraA02g024500.3C,BraA02g0…	BraA01g001240.3C,BraA01g004710.3C,BraA01g005150.3C,BraA01g008960.3C,BraA01g019200.3C,BraA01g024580.3C,BraA01g036620.3C,BraA01g036890.3C,BraA02g010430.3C,BraA02g012300.3C,BraA02g019840.3C,BraA02g032990.3C,BraA02g034680.3C,BraA02g036620.3C,BraA03g004320.3C,BraA03g005940.3C,BraA03g010920.3C,BraA03g017680.3C,BraA03g018840.3C,BraA03g024840.3C,BraA03g036320.3C,BraA03g049720.3C,BraA03g057620.3C,BraA03g0…
	GO:1901334	lactone metabolic process	3	0	3	5	0.01275	0.171402	BraA01g043290.3C,BraA05g042260.3C,BraA08g021530.3C	-
	GO:1901336	lactone biosynthetic process	3	0	3	5	0.01275	0.171402	BraA01g043290.3C,BraA05g042260.3C,BraA08g021530.3C	-
	GO:1901600	strigolactone metabolic process	3	0	3	5	0.01275	0.171402	BraA01g043290.3C,BraA05g042260.3C,BraA08g021530.3C	-
	GO:1901601	strigolactone biosynthetic process	3	0	3	5	0.01275	0.171402	BraA01g043290.3C,BraA05g042260.3C,BraA08g021530.3C	-
	GO:0000412	histone peptidyl-prolyl isomerization	0	2	2	2	0.01326	0.174657	-	BraA01g016090.3C,BraA03g052420.3C
	GO:0009638	phototropism	2	0	2	2	0.01326	0.174657	BraA03g016290.3C,BraA05g013860.3C	-
	GO:0048646	anatomical structure formation involved in morphogenesis	3	1	4	9	0.01371	0.178778	BraA01g043290.3C,BraA05g042260.3C,BraA08g021530.3C	BraA03g019630.3C
	GO:0018130	heterocycle biosynthetic process	141	78	219	1667	0.01502	0.190156	BraA01g000670.3C,BraA01g001640.3C,BraA01g002080.3C,BraA01g004230.3C,BraA01g005240.3C,BraA01g005820.3C,BraA01g007610.3C,BraA01g010370.3C,BraA01g018130.3C,BraA01g035070.3C,BraA01g035730.3C,BraA01g036660.3C,BraA01g043230.3C,BraA01g043290.3C,BraA02g000240.3C,BraA02g002460.3C,BraA02g003280.3C,BraA02g004800.3C,BraA02g007590.3C,BraA02g009740.3C,BraA02g013680.3C,BraA02g015560.3C,BraA02g019120.3C,BraA02g0…	BraA01g001240.3C,BraA01g001250.3C,BraA01g005150.3C,BraA01g008960.3C,BraA01g019200.3C,BraA01g020540.3C,BraA01g024580.3C,BraA01g036620.3C,BraA01g036890.3C,BraA01g037660.3C,BraA02g010430.3C,BraA02g012300.3C,BraA02g019840.3C,BraA02g032990.3C,BraA02g034680.3C,BraA02g036620.3C,BraA03g004320.3C,BraA03g010920.3C,BraA03g017680.3C,BraA03g018840.3C,BraA03g019010.3C,BraA03g019630.3C,BraA03g024840.3C,BraA03g0…
	GO:0009653	anatomical structure morphogenesis	4	2	6	19	0.01668	0.209142	BraA01g043290.3C,BraA05g042260.3C,BraA08g021530.3C,BraA09g057170.3C	BraA03g019630.3C,BraA09g052540.3C
	GO:0019222	regulation of metabolic process	145	71	216	1648	0.01727	0.214477	BraA01g000670.3C,BraA01g001430.3C,BraA01g001640.3C,BraA01g002080.3C,BraA01g004230.3C,BraA01g005240.3C,BraA01g007610.3C,BraA01g010370.3C,BraA01g018130.3C,BraA01g022780.3C,BraA01g032180.3C,BraA01g035070.3C,BraA01g035730.3C,BraA01g036660.3C,BraA01g043230.3C,BraA02g000240.3C,BraA02g001180.3C,BraA02g002460.3C,BraA02g003280.3C,BraA02g004800.3C,BraA02g007590.3C,BraA02g009740.3C,BraA02g015560.3C,BraA02g0…	BraA01g001240.3C,BraA01g004710.3C,BraA01g005150.3C,BraA01g008960.3C,BraA01g009980.3C,BraA01g019200.3C,BraA01g024580.3C,BraA01g036620.3C,BraA01g036890.3C,BraA02g010430.3C,BraA02g012300.3C,BraA02g019840.3C,BraA02g032990.3C,BraA02g034680.3C,BraA02g036620.3C,BraA03g004320.3C,BraA03g005940.3C,BraA03g010920.3C,BraA03g017680.3C,BraA03g018840.3C,BraA03g024840.3C,BraA03g036320.3C,BraA03g049720.3C,BraA03g0…
	GO:1901362	organic cyclic compound biosynthetic process	141	78	219	1677	0.01915	0.235581	BraA01g000670.3C,BraA01g001640.3C,BraA01g002080.3C,BraA01g004230.3C,BraA01g005240.3C,BraA01g005820.3C,BraA01g007610.3C,BraA01g010370.3C,BraA01g018130.3C,BraA01g035070.3C,BraA01g035730.3C,BraA01g036660.3C,BraA01g043230.3C,BraA01g043290.3C,BraA02g000240.3C,BraA02g002460.3C,BraA02g003280.3C,BraA02g004800.3C,BraA02g007590.3C,BraA02g009740.3C,BraA02g013680.3C,BraA02g015560.3C,BraA02g019120.3C,BraA02g0…	BraA01g001240.3C,BraA01g001250.3C,BraA01g005150.3C,BraA01g008960.3C,BraA01g019200.3C,BraA01g020540.3C,BraA01g024580.3C,BraA01g036620.3C,BraA01g036890.3C,BraA01g037660.3C,BraA02g010430.3C,BraA02g012300.3C,BraA02g019840.3C,BraA02g032990.3C,BraA02g034680.3C,BraA02g036620.3C,BraA03g004320.3C,BraA03g010920.3C,BraA03g017680.3C,BraA03g018840.3C,BraA03g019010.3C,BraA03g019630.3C,BraA03g024840.3C,BraA03g0…
	GO:0048367	shoot system development	4	4	8	31	0.02122	0.255584	BraA01g043290.3C,BraA05g042260.3C,BraA07g031650.3C,BraA08g021530.3C	BraA01g036840.3C,BraA03g017890.3C,BraA03g019630.3C,BraA04g024340.3C
	GO:0006479	protein methylation	0	6	6	20	0.02156	0.255584	-	BraA01g019990.3C,BraA03g056400.3C,BraA05g034630.3C,BraA05g038650.3C,BraA07g001160.3C,BraA08g017720.3C
	GO:0008213	protein alkylation	0	6	6	20	0.02156	0.255584	-	BraA01g019990.3C,BraA03g056400.3C,BraA05g034630.3C,BraA05g038650.3C,BraA07g001160.3C,BraA08g017720.3C
	GO:0051171	regulation of nitrogen compound metabolic process	137	66	203	1551	0.02198	0.257816	BraA01g000670.3C,BraA01g001640.3C,BraA01g002080.3C,BraA01g004230.3C,BraA01g005240.3C,BraA01g007610.3C,BraA01g010370.3C,BraA01g018130.3C,BraA01g035070.3C,BraA01g035730.3C,BraA01g036660.3C,BraA01g043230.3C,BraA02g000240.3C,BraA02g002460.3C,BraA02g003280.3C,BraA02g004800.3C,BraA02g007590.3C,BraA02g009740.3C,BraA02g015560.3C,BraA02g019120.3C,BraA02g022740.3C,BraA02g024500.3C,BraA02g026360.3C,BraA02g0…	BraA01g001240.3C,BraA01g004710.3C,BraA01g005150.3C,BraA01g008960.3C,BraA01g019200.3C,BraA01g024580.3C,BraA01g036620.3C,BraA01g036890.3C,BraA02g010430.3C,BraA02g012300.3C,BraA02g019840.3C,BraA02g032990.3C,BraA02g034680.3C,BraA02g036620.3C,BraA03g004320.3C,BraA03g005940.3C,BraA03g010920.3C,BraA03g017680.3C,BraA03g018840.3C,BraA03g024840.3C,BraA03g036320.3C,BraA03g049720.3C,BraA03g057620.3C,BraA03g0…
	GO:0007031	peroxisome organization	5	0	5	15	0.02247	0.257816	BraA03g023940.3C,BraA04g031690.3C,BraA05g005410.3C,BraA06g019590.3C,BraA07g024450.3C	-
	GO:0019438	aromatic compound biosynthetic process	138	78	216	1660	0.02297	0.257816	BraA01g000670.3C,BraA01g001640.3C,BraA01g002080.3C,BraA01g004230.3C,BraA01g005240.3C,BraA01g005820.3C,BraA01g007610.3C,BraA01g010370.3C,BraA01g018130.3C,BraA01g035070.3C,BraA01g035730.3C,BraA01g036660.3C,BraA01g043230.3C,BraA02g000240.3C,BraA02g002460.3C,BraA02g003280.3C,BraA02g004800.3C,BraA02g007590.3C,BraA02g009740.3C,BraA02g013680.3C,BraA02g015560.3C,BraA02g019120.3C,BraA02g022740.3C,BraA02g0…	BraA01g001240.3C,BraA01g001250.3C,BraA01g005150.3C,BraA01g008960.3C,BraA01g019200.3C,BraA01g020540.3C,BraA01g024580.3C,BraA01g036620.3C,BraA01g036890.3C,BraA01g037660.3C,BraA02g010430.3C,BraA02g012300.3C,BraA02g019840.3C,BraA02g032990.3C,BraA02g034680.3C,BraA02g036620.3C,BraA03g004320.3C,BraA03g010920.3C,BraA03g017680.3C,BraA03g018840.3C,BraA03g019010.3C,BraA03g019630.3C,BraA03g024840.3C,BraA03g0…
	GO:0080090	regulation of primary metabolic process	137	66	203	1553	0.02306	0.257816	BraA01g000670.3C,BraA01g001640.3C,BraA01g002080.3C,BraA01g004230.3C,BraA01g005240.3C,BraA01g007610.3C,BraA01g010370.3C,BraA01g018130.3C,BraA01g035070.3C,BraA01g035730.3C,BraA01g036660.3C,BraA01g043230.3C,BraA02g000240.3C,BraA02g002460.3C,BraA02g003280.3C,BraA02g004800.3C,BraA02g007590.3C,BraA02g009740.3C,BraA02g015560.3C,BraA02g019120.3C,BraA02g022740.3C,BraA02g024500.3C,BraA02g026360.3C,BraA02g0…	BraA01g001240.3C,BraA01g004710.3C,BraA01g005150.3C,BraA01g008960.3C,BraA01g019200.3C,BraA01g024580.3C,BraA01g036620.3C,BraA01g036890.3C,BraA02g010430.3C,BraA02g012300.3C,BraA02g019840.3C,BraA02g032990.3C,BraA02g034680.3C,BraA02g036620.3C,BraA03g004320.3C,BraA03g005940.3C,BraA03g010920.3C,BraA03g017680.3C,BraA03g018840.3C,BraA03g024840.3C,BraA03g036320.3C,BraA03g049720.3C,BraA03g057620.3C,BraA03g0…
	GO:0001763	morphogenesis of a branching structure	3	0	3	6	0.02333	0.257816	BraA01g043290.3C,BraA05g042260.3C,BraA08g021530.3C	-
	GO:0010223	secondary shoot formation	3	0	3	6	0.02333	0.257816	BraA01g043290.3C,BraA05g042260.3C,BraA08g021530.3C	-
	GO:0010346	shoot axis formation	3	0	3	6	0.02333	0.257816	BraA01g043290.3C,BraA05g042260.3C,BraA08g021530.3C	-
	GO:1902358	sulfate transmembrane transport	3	0	3	6	0.02333	0.257816	BraA03g037280.3C,BraA03g051250.3C,BraA05g031130.3C	-
	GO:0006351	transcription, DNA-templated	135	77	212	1630	0.02463	0.264011	BraA01g000670.3C,BraA01g001640.3C,BraA01g002080.3C,BraA01g004230.3C,BraA01g005240.3C,BraA01g007610.3C,BraA01g010370.3C,BraA01g018130.3C,BraA01g035070.3C,BraA01g035730.3C,BraA01g036660.3C,BraA01g043230.3C,BraA02g000240.3C,BraA02g002460.3C,BraA02g003280.3C,BraA02g004800.3C,BraA02g007590.3C,BraA02g009740.3C,BraA02g015560.3C,BraA02g019120.3C,BraA02g022740.3C,BraA02g024500.3C,BraA02g026360.3C,BraA02g0…	BraA01g001240.3C,BraA01g001250.3C,BraA01g005150.3C,BraA01g008960.3C,BraA01g019200.3C,BraA01g020540.3C,BraA01g024580.3C,BraA01g036620.3C,BraA01g036890.3C,BraA01g037660.3C,BraA02g010430.3C,BraA02g012300.3C,BraA02g019840.3C,BraA02g032990.3C,BraA02g034680.3C,BraA02g036620.3C,BraA03g004320.3C,BraA03g010920.3C,BraA03g017680.3C,BraA03g018840.3C,BraA03g019010.3C,BraA03g019630.3C,BraA03g024840.3C,BraA03g0…
	GO:0032774	RNA biosynthetic process	135	77	212	1630	0.02463	0.264011	BraA01g000670.3C,BraA01g001640.3C,BraA01g002080.3C,BraA01g004230.3C,BraA01g005240.3C,BraA01g007610.3C,BraA01g010370.3C,BraA01g018130.3C,BraA01g035070.3C,BraA01g035730.3C,BraA01g036660.3C,BraA01g043230.3C,BraA02g000240.3C,BraA02g002460.3C,BraA02g003280.3C,BraA02g004800.3C,BraA02g007590.3C,BraA02g009740.3C,BraA02g015560.3C,BraA02g019120.3C,BraA02g022740.3C,BraA02g024500.3C,BraA02g026360.3C,BraA02g0…	BraA01g001240.3C,BraA01g001250.3C,BraA01g005150.3C,BraA01g008960.3C,BraA01g019200.3C,BraA01g020540.3C,BraA01g024580.3C,BraA01g036620.3C,BraA01g036890.3C,BraA01g037660.3C,BraA02g010430.3C,BraA02g012300.3C,BraA02g019840.3C,BraA02g032990.3C,BraA02g034680.3C,BraA02g036620.3C,BraA03g004320.3C,BraA03g010920.3C,BraA03g017680.3C,BraA03g018840.3C,BraA03g019010.3C,BraA03g019630.3C,BraA03g024840.3C,BraA03g0…
	GO:0097659	nucleic acid-templated transcription	135	77	212	1630	0.02463	0.264011	BraA01g000670.3C,BraA01g001640.3C,BraA01g002080.3C,BraA01g004230.3C,BraA01g005240.3C,BraA01g007610.3C,BraA01g010370.3C,BraA01g018130.3C,BraA01g035070.3C,BraA01g035730.3C,BraA01g036660.3C,BraA01g043230.3C,BraA02g000240.3C,BraA02g002460.3C,BraA02g003280.3C,BraA02g004800.3C,BraA02g007590.3C,BraA02g009740.3C,BraA02g015560.3C,BraA02g019120.3C,BraA02g022740.3C,BraA02g024500.3C,BraA02g026360.3C,BraA02g0…	BraA01g001240.3C,BraA01g001250.3C,BraA01g005150.3C,BraA01g008960.3C,BraA01g019200.3C,BraA01g020540.3C,BraA01g024580.3C,BraA01g036620.3C,BraA01g036890.3C,BraA01g037660.3C,BraA02g010430.3C,BraA02g012300.3C,BraA02g019840.3C,BraA02g032990.3C,BraA02g034680.3C,BraA02g036620.3C,BraA03g004320.3C,BraA03g010920.3C,BraA03g017680.3C,BraA03g018840.3C,BraA03g019010.3C,BraA03g019630.3C,BraA03g024840.3C,BraA03g0…
	GO:0034654	nucleobase-containing compound biosynthetic process	136	78	214	1649	0.02608	0.264011	BraA01g000670.3C,BraA01g001640.3C,BraA01g002080.3C,BraA01g004230.3C,BraA01g005240.3C,BraA01g005820.3C,BraA01g007610.3C,BraA01g010370.3C,BraA01g018130.3C,BraA01g035070.3C,BraA01g035730.3C,BraA01g036660.3C,BraA01g043230.3C,BraA02g000240.3C,BraA02g002460.3C,BraA02g003280.3C,BraA02g004800.3C,BraA02g007590.3C,BraA02g009740.3C,BraA02g015560.3C,BraA02g019120.3C,BraA02g022740.3C,BraA02g024500.3C,BraA02g0…	BraA01g001240.3C,BraA01g001250.3C,BraA01g005150.3C,BraA01g008960.3C,BraA01g019200.3C,BraA01g020540.3C,BraA01g024580.3C,BraA01g036620.3C,BraA01g036890.3C,BraA01g037660.3C,BraA02g010430.3C,BraA02g012300.3C,BraA02g019840.3C,BraA02g032990.3C,BraA02g034680.3C,BraA02g036620.3C,BraA03g004320.3C,BraA03g010920.3C,BraA03g017680.3C,BraA03g018840.3C,BraA03g019010.3C,BraA03g019630.3C,BraA03g024840.3C,BraA03g0…
	GO:0060255	regulation of macromolecule metabolic process	141	71	212	1637	0.0289	0.279153	BraA01g000670.3C,BraA01g001430.3C,BraA01g001640.3C,BraA01g002080.3C,BraA01g004230.3C,BraA01g005240.3C,BraA01g007610.3C,BraA01g010370.3C,BraA01g018130.3C,BraA01g032180.3C,BraA01g035070.3C,BraA01g035730.3C,BraA01g036660.3C,BraA01g043230.3C,BraA02g000240.3C,BraA02g001180.3C,BraA02g002460.3C,BraA02g003280.3C,BraA02g004800.3C,BraA02g007590.3C,BraA02g009740.3C,BraA02g015560.3C,BraA02g019120.3C,BraA02g0…	BraA01g001240.3C,BraA01g004710.3C,BraA01g005150.3C,BraA01g008960.3C,BraA01g009980.3C,BraA01g019200.3C,BraA01g024580.3C,BraA01g036620.3C,BraA01g036890.3C,BraA02g010430.3C,BraA02g012300.3C,BraA02g019840.3C,BraA02g032990.3C,BraA02g034680.3C,BraA02g036620.3C,BraA03g004320.3C,BraA03g005940.3C,BraA03g010920.3C,BraA03g017680.3C,BraA03g018840.3C,BraA03g024840.3C,BraA03g036320.3C,BraA03g049720.3C,BraA03g0…
	GO:0051252	regulation of RNA metabolic process	134	62	196	1512	0.03402	0.306199	BraA01g000670.3C,BraA01g001640.3C,BraA01g002080.3C,BraA01g004230.3C,BraA01g005240.3C,BraA01g007610.3C,BraA01g010370.3C,BraA01g018130.3C,BraA01g035070.3C,BraA01g035730.3C,BraA01g036660.3C,BraA01g043230.3C,BraA02g000240.3C,BraA02g002460.3C,BraA02g003280.3C,BraA02g004800.3C,BraA02g007590.3C,BraA02g009740.3C,BraA02g015560.3C,BraA02g019120.3C,BraA02g022740.3C,BraA02g024500.3C,BraA02g026360.3C,BraA02g0…	BraA01g001240.3C,BraA01g005150.3C,BraA01g008960.3C,BraA01g019200.3C,BraA01g024580.3C,BraA01g036620.3C,BraA01g036890.3C,BraA02g010430.3C,BraA02g012300.3C,BraA02g019840.3C,BraA02g032990.3C,BraA02g034680.3C,BraA02g036620.3C,BraA03g004320.3C,BraA03g010920.3C,BraA03g017680.3C,BraA03g018840.3C,BraA03g024840.3C,BraA03g036320.3C,BraA03g049720.3C,BraA03g057620.3C,BraA03g061040.3C,BraA04g000980.3C,BraA04g0…
	GO:0010556	regulation of macromolecule biosynthetic process	134	62	196	1513	0.03479	0.306199	BraA01g000670.3C,BraA01g001640.3C,BraA01g002080.3C,BraA01g004230.3C,BraA01g005240.3C,BraA01g007610.3C,BraA01g010370.3C,BraA01g018130.3C,BraA01g035070.3C,BraA01g035730.3C,BraA01g036660.3C,BraA01g043230.3C,BraA02g000240.3C,BraA02g002460.3C,BraA02g003280.3C,BraA02g004800.3C,BraA02g007590.3C,BraA02g009740.3C,BraA02g015560.3C,BraA02g019120.3C,BraA02g022740.3C,BraA02g024500.3C,BraA02g026360.3C,BraA02g0…	BraA01g001240.3C,BraA01g005150.3C,BraA01g008960.3C,BraA01g019200.3C,BraA01g024580.3C,BraA01g036620.3C,BraA01g036890.3C,BraA02g010430.3C,BraA02g012300.3C,BraA02g019840.3C,BraA02g032990.3C,BraA02g034680.3C,BraA02g036620.3C,BraA03g004320.3C,BraA03g010920.3C,BraA03g017680.3C,BraA03g018840.3C,BraA03g024840.3C,BraA03g036320.3C,BraA03g049720.3C,BraA03g057620.3C,BraA03g061040.3C,BraA04g000980.3C,BraA04g0…
	GO:2000112	regulation of cellular macromolecule biosynthetic process	134	62	196	1513	0.03479	0.306199	BraA01g000670.3C,BraA01g001640.3C,BraA01g002080.3C,BraA01g004230.3C,BraA01g005240.3C,BraA01g007610.3C,BraA01g010370.3C,BraA01g018130.3C,BraA01g035070.3C,BraA01g035730.3C,BraA01g036660.3C,BraA01g043230.3C,BraA02g000240.3C,BraA02g002460.3C,BraA02g003280.3C,BraA02g004800.3C,BraA02g007590.3C,BraA02g009740.3C,BraA02g015560.3C,BraA02g019120.3C,BraA02g022740.3C,BraA02g024500.3C,BraA02g026360.3C,BraA02g0…	BraA01g001240.3C,BraA01g005150.3C,BraA01g008960.3C,BraA01g019200.3C,BraA01g024580.3C,BraA01g036620.3C,BraA01g036890.3C,BraA02g010430.3C,BraA02g012300.3C,BraA02g019840.3C,BraA02g032990.3C,BraA02g034680.3C,BraA02g036620.3C,BraA03g004320.3C,BraA03g010920.3C,BraA03g017680.3C,BraA03g018840.3C,BraA03g024840.3C,BraA03g036320.3C,BraA03g049720.3C,BraA03g057620.3C,BraA03g061040.3C,BraA04g000980.3C,BraA04g0…
	GO:0009889	regulation of biosynthetic process	134	62	196	1515	0.03639	0.306199	BraA01g000670.3C,BraA01g001640.3C,BraA01g002080.3C,BraA01g004230.3C,BraA01g005240.3C,BraA01g007610.3C,BraA01g010370.3C,BraA01g018130.3C,BraA01g035070.3C,BraA01g035730.3C,BraA01g036660.3C,BraA01g043230.3C,BraA02g000240.3C,BraA02g002460.3C,BraA02g003280.3C,BraA02g004800.3C,BraA02g007590.3C,BraA02g009740.3C,BraA02g015560.3C,BraA02g019120.3C,BraA02g022740.3C,BraA02g024500.3C,BraA02g026360.3C,BraA02g0…	BraA01g001240.3C,BraA01g005150.3C,BraA01g008960.3C,BraA01g019200.3C,BraA01g024580.3C,BraA01g036620.3C,BraA01g036890.3C,BraA02g010430.3C,BraA02g012300.3C,BraA02g019840.3C,BraA02g032990.3C,BraA02g034680.3C,BraA02g036620.3C,BraA03g004320.3C,BraA03g010920.3C,BraA03g017680.3C,BraA03g018840.3C,BraA03g024840.3C,BraA03g036320.3C,BraA03g049720.3C,BraA03g057620.3C,BraA03g061040.3C,BraA04g000980.3C,BraA04g0…
	GO:0031326	regulation of cellular biosynthetic process	134	62	196	1515	0.03639	0.306199	BraA01g000670.3C,BraA01g001640.3C,BraA01g002080.3C,BraA01g004230.3C,BraA01g005240.3C,BraA01g007610.3C,BraA01g010370.3C,BraA01g018130.3C,BraA01g035070.3C,BraA01g035730.3C,BraA01g036660.3C,BraA01g043230.3C,BraA02g000240.3C,BraA02g002460.3C,BraA02g003280.3C,BraA02g004800.3C,BraA02g007590.3C,BraA02g009740.3C,BraA02g015560.3C,BraA02g019120.3C,BraA02g022740.3C,BraA02g024500.3C,BraA02g026360.3C,BraA02g0…	BraA01g001240.3C,BraA01g005150.3C,BraA01g008960.3C,BraA01g019200.3C,BraA01g024580.3C,BraA01g036620.3C,BraA01g036890.3C,BraA02g010430.3C,BraA02g012300.3C,BraA02g019840.3C,BraA02g032990.3C,BraA02g034680.3C,BraA02g036620.3C,BraA03g004320.3C,BraA03g010920.3C,BraA03g017680.3C,BraA03g018840.3C,BraA03g024840.3C,BraA03g036320.3C,BraA03g049720.3C,BraA03g057620.3C,BraA03g061040.3C,BraA04g000980.3C,BraA04g0…
	GO:0006355	regulation of transcription, DNA-templated	133	62	195	1507	0.0366	0.306199	BraA01g000670.3C,BraA01g001640.3C,BraA01g002080.3C,BraA01g004230.3C,BraA01g005240.3C,BraA01g007610.3C,BraA01g010370.3C,BraA01g018130.3C,BraA01g035070.3C,BraA01g035730.3C,BraA01g036660.3C,BraA01g043230.3C,BraA02g000240.3C,BraA02g002460.3C,BraA02g003280.3C,BraA02g004800.3C,BraA02g007590.3C,BraA02g009740.3C,BraA02g015560.3C,BraA02g019120.3C,BraA02g022740.3C,BraA02g024500.3C,BraA02g026360.3C,BraA02g0…	BraA01g001240.3C,BraA01g005150.3C,BraA01g008960.3C,BraA01g019200.3C,BraA01g024580.3C,BraA01g036620.3C,BraA01g036890.3C,BraA02g010430.3C,BraA02g012300.3C,BraA02g019840.3C,BraA02g032990.3C,BraA02g034680.3C,BraA02g036620.3C,BraA03g004320.3C,BraA03g010920.3C,BraA03g017680.3C,BraA03g018840.3C,BraA03g024840.3C,BraA03g036320.3C,BraA03g049720.3C,BraA03g057620.3C,BraA03g061040.3C,BraA04g000980.3C,BraA04g0…
	GO:1903506	regulation of nucleic acid-templated transcription	133	62	195	1507	0.0366	0.306199	BraA01g000670.3C,BraA01g001640.3C,BraA01g002080.3C,BraA01g004230.3C,BraA01g005240.3C,BraA01g007610.3C,BraA01g010370.3C,BraA01g018130.3C,BraA01g035070.3C,BraA01g035730.3C,BraA01g036660.3C,BraA01g043230.3C,BraA02g000240.3C,BraA02g002460.3C,BraA02g003280.3C,BraA02g004800.3C,BraA02g007590.3C,BraA02g009740.3C,BraA02g015560.3C,BraA02g019120.3C,BraA02g022740.3C,BraA02g024500.3C,BraA02g026360.3C,BraA02g0…	BraA01g001240.3C,BraA01g005150.3C,BraA01g008960.3C,BraA01g019200.3C,BraA01g024580.3C,BraA01g036620.3C,BraA01g036890.3C,BraA02g010430.3C,BraA02g012300.3C,BraA02g019840.3C,BraA02g032990.3C,BraA02g034680.3C,BraA02g036620.3C,BraA03g004320.3C,BraA03g010920.3C,BraA03g017680.3C,BraA03g018840.3C,BraA03g024840.3C,BraA03g036320.3C,BraA03g049720.3C,BraA03g057620.3C,BraA03g061040.3C,BraA04g000980.3C,BraA04g0…
	GO:2001141	regulation of RNA biosynthetic process	133	62	195	1507	0.0366	0.306199	BraA01g000670.3C,BraA01g001640.3C,BraA01g002080.3C,BraA01g004230.3C,BraA01g005240.3C,BraA01g007610.3C,BraA01g010370.3C,BraA01g018130.3C,BraA01g035070.3C,BraA01g035730.3C,BraA01g036660.3C,BraA01g043230.3C,BraA02g000240.3C,BraA02g002460.3C,BraA02g003280.3C,BraA02g004800.3C,BraA02g007590.3C,BraA02g009740.3C,BraA02g015560.3C,BraA02g019120.3C,BraA02g022740.3C,BraA02g024500.3C,BraA02g026360.3C,BraA02g0…	BraA01g001240.3C,BraA01g005150.3C,BraA01g008960.3C,BraA01g019200.3C,BraA01g024580.3C,BraA01g036620.3C,BraA01g036890.3C,BraA02g010430.3C,BraA02g012300.3C,BraA02g019840.3C,BraA02g032990.3C,BraA02g034680.3C,BraA02g036620.3C,BraA03g004320.3C,BraA03g010920.3C,BraA03g017680.3C,BraA03g018840.3C,BraA03g024840.3C,BraA03g036320.3C,BraA03g049720.3C,BraA03g057620.3C,BraA03g061040.3C,BraA04g000980.3C,BraA04g0…
	GO:0006515	protein quality control for misfolded or incompletely synthesized proteins	0	2	2	3	0.03674	0.306199	-	BraA01g042360.3C,BraA06g033580.3C
	GO:0006772	thiamine metabolic process	2	0	2	3	0.03674	0.306199	BraA02g013680.3C,BraA10g012830.3C	-
	GO:0006809	nitric oxide biosynthetic process	2	0	2	3	0.03674	0.306199	BraA07g026900.3C,BraA07g040960.3C	-
	GO:0009228	thiamine biosynthetic process	2	0	2	3	0.03674	0.306199	BraA02g013680.3C,BraA10g012830.3C	-
	GO:0009606	tropism	2	0	2	3	0.03674	0.306199	BraA03g016290.3C,BraA05g013860.3C	-
	GO:0009773	photosynthetic electron transport in photosystem I	2	0	2	3	0.03674	0.306199	BraA06g014360.3C,BraA09g057080.3C	-
	GO:0042723	thiamine-containing compound metabolic process	2	0	2	3	0.03674	0.306199	BraA02g013680.3C,BraA10g012830.3C	-
	GO:0042724	thiamine-containing compound biosynthetic process	2	0	2	3	0.03674	0.306199	BraA02g013680.3C,BraA10g012830.3C	-
	GO:0046209	nitric oxide metabolic process	2	0	2	3	0.03674	0.306199	BraA07g026900.3C,BraA07g040960.3C	-
	GO:1903409	reactive oxygen species biosynthetic process	2	0	2	3	0.03674	0.306199	BraA07g026900.3C,BraA07g040960.3C	-
	GO:0098661	inorganic anion transmembrane transport	3	0	3	7	0.03737	0.306199	BraA03g037280.3C,BraA03g051250.3C,BraA05g031130.3C	-
	GO:0019219	regulation of nucleobase-containing compound metabolic process	134	62	196	1517	0.03804	0.306199	BraA01g000670.3C,BraA01g001640.3C,BraA01g002080.3C,BraA01g004230.3C,BraA01g005240.3C,BraA01g007610.3C,BraA01g010370.3C,BraA01g018130.3C,BraA01g035070.3C,BraA01g035730.3C,BraA01g036660.3C,BraA01g043230.3C,BraA02g000240.3C,BraA02g002460.3C,BraA02g003280.3C,BraA02g004800.3C,BraA02g007590.3C,BraA02g009740.3C,BraA02g015560.3C,BraA02g019120.3C,BraA02g022740.3C,BraA02g024500.3C,BraA02g026360.3C,BraA02g0…	BraA01g001240.3C,BraA01g005150.3C,BraA01g008960.3C,BraA01g019200.3C,BraA01g024580.3C,BraA01g036620.3C,BraA01g036890.3C,BraA02g010430.3C,BraA02g012300.3C,BraA02g019840.3C,BraA02g032990.3C,BraA02g034680.3C,BraA02g036620.3C,BraA03g004320.3C,BraA03g010920.3C,BraA03g017680.3C,BraA03g018840.3C,BraA03g024840.3C,BraA03g036320.3C,BraA03g049720.3C,BraA03g057620.3C,BraA03g061040.3C,BraA04g000980.3C,BraA04g0…
	GO:0006820	anion transport	14	6	20	115	0.03877	0.308269	BraA01g015480.3C,BraA02g008200.3C,BraA03g017580.3C,BraA03g037280.3C,BraA03g047900.3C,BraA03g049440.3C,BraA03g051250.3C,BraA04g027480.3C,BraA05g006880.3C,BraA05g031130.3C,BraA06g037830.3C,BraA09g043100.3C,BraA10g027690.3C,BraA10g028440.3C	BraA01g040130.3C,BraA03g035330.3C,BraA04g019620.3C,BraA04g024910.3C,BraA07g003560.3C,BraA07g041110.3C
	GO:0010468	regulation of gene expression	138	67	205	1599	0.04461	0.346259	BraA01g000670.3C,BraA01g001430.3C,BraA01g001640.3C,BraA01g002080.3C,BraA01g004230.3C,BraA01g005240.3C,BraA01g007610.3C,BraA01g010370.3C,BraA01g018130.3C,BraA01g032180.3C,BraA01g035070.3C,BraA01g035730.3C,BraA01g036660.3C,BraA01g043230.3C,BraA02g000240.3C,BraA02g001180.3C,BraA02g002460.3C,BraA02g003280.3C,BraA02g004800.3C,BraA02g007590.3C,BraA02g009740.3C,BraA02g015560.3C,BraA02g019120.3C,BraA02g0…	BraA01g001240.3C,BraA01g005150.3C,BraA01g008960.3C,BraA01g009980.3C,BraA01g019200.3C,BraA01g024580.3C,BraA01g036620.3C,BraA01g036890.3C,BraA02g010430.3C,BraA02g012300.3C,BraA02g019840.3C,BraA02g032990.3C,BraA02g034680.3C,BraA02g036620.3C,BraA03g004320.3C,BraA03g010920.3C,BraA03g017680.3C,BraA03g018840.3C,BraA03g024840.3C,BraA03g036320.3C,BraA03g049720.3C,BraA03g057620.3C,BraA03g061040.3C,BraA04g0…
