# Supplementary material for: The SAP function in pistil development was proved by two allelic mutations in Chinese cabbage (Brassica rapa L. ssp. pekinensis)
Source: BMC Plant Biol. 2020 Nov 30;20:538. doi: 10.1186/s12870-020-02741-5 (PMC7708145; doi:10.1186/s12870-020-02741-5)
Supplement: Supplementary file 6 — Additional file 6: Table S5. Twenty most significantly enriched KEGG metabolic pathways. [file 12870_2020_2741_MOESM6_ESM.xlsx]

## Sheet: Table
Pathway ID	Pathway	Level1	Level2	Up_number	Down_number	DEG_number	total_number	Pvalue	FDR	Up_gene	Down_gene	URL
ko00195	Photosynthesis	Metabolism	Energy metabolism	58	1	59	104	1.08336e-34	1.26753e-32	BraA04g009110.3C,BraA08g035330.3C,BraA01g044840.3C,BraA09g034680.3C,BraA08g006950.3C,BraA09g016610.3C,BraA08g023320.3C,BraA01g022780.3C,BraA06g015860.3C,BraA09g009530.3C,BraA01g036110.3C,BraA04g021840.3C,BraA05g013820.3C,BraA05g040620.3C,BraA02g045720.3C,BraA06g027510.3C,BraA10g007760.3C,BraA06g010290.3C,BraA08g027980.3C,BraA02g017820.3C,BraA07g010120.3C,BraA07g015790.3C,BraA03g027010.3C,BraA08g0…	BraA03g006470.3C	http://www.kegg.jp/kegg-bin/show_pathway?map00195/K08902%09%23FFFFFF,red/K02695%09%23FFFFFF,red/K03542%09%23FFFFFF,red/K02717%09%23FFFFFF,red/K02698%09%23FFFFFF,red/K02716%09%23FFFFFF,red/K02693%09%23FFFFFF,red/K02699%09%23FFFFFF,red/K02701%09%23FFFFFF,red/K02639%09%23FFFFFF,red/K02636%09%23FFFFFF,red/K14332%09%23FFFFFF,red/K02723%09%23FFFFFF,red/K02638%09%23FFFFFF,red/K08901%09%23FFFFFF,red/K089…
ko00196	Photosynthesis - antenna proteins	Metabolism	Energy metabolism	22	0	22	34	1.85535e-15	1.08538e-13	BraA01g029170.3C,BraA09g035160.3C,BraA03g041940.3C,BraA09g045720.3C,BraA05g006030.3C,BraA09g016320.3C,BraA02g037860.3C,BraA06g037410.3C,BraA06g019540.3C,BraA07g021900.3C,BraA08g023650.3C,BraA04g001140.3C,BraA05g010700.3C,BraA03g027230.3C,BraA06g011900.3C,BraA08g028350.3C,BraA09g028120.3C,BraA04g024630.3C,BraA07g024630.3C,BraA09g003290.3C,BraA10g012410.3C,BraA05g010690.3C	-	http://www.kegg.jp/kegg-bin/show_pathway?map00196/K08916%09%23FFFFFF,red/K08917%09%23FFFFFF,red/K08907%09%23FFFFFF,red/K08912%09%23FFFFFF,red/K08915%09%23FFFFFF,red/K08908%09%23FFFFFF,red/K08914%09%23FFFFFF,red/K08910%09%23FFFFFF,red/K08913%09%23FFFFFF,red/K08909%09%23FFFFFF,red/
ko00710	Carbon fixation in photosynthetic organisms	Metabolism	Energy metabolism	42	0	42	140	1.36569e-12	5.32618e-11	BraA04g010970.3C,BraA09g044960.3C,BraA09g038190.3C,BraA08g026570.3C,BraA08g008980.3C,BraA04g005700.3C,BraA06g038170.3C,BraA04g004360.3C,BraA08g006060.3C,BraA06g044580.3C,BraA08g022720.3C,BraA01g038640.3C,BraA02g037000.3C,BraA09g039860.3C,BraA08g007230.3C,BraA03g011940.3C,BraA02g011660.3C,BraA02g017390.3C,BraA02g003100.3C,BraA01g021200.3C,BraA04g015630.3C,BraA05g011720.3C,BraA04g014860.3C,BraA07g0…	-	http://www.kegg.jp/kegg-bin/show_pathway?map00710/K01006%09%23FFFFFF,red/K03841%09%23FFFFFF,red/K01783%09%23FFFFFF,red/K00927%09%23FFFFFF,red/K01100%09%23FFFFFF,red/K00855%09%23FFFFFF,red/K14272%09%23FFFFFF,red/K01595%09%23FFFFFF,red/K00615%09%23FFFFFF,red/K01602%09%23FFFFFF,red/K01623%09%23FFFFFF,red/K05298%09%23FFFFFF,red/K00051%09%23FFFFFF,red/K00026%09%23FFFFFF,red/
ko00630	Glyoxylate and dicarboxylate metabolism	Metabolism	Carbohydrate metabolism	38	1	39	152	1.46309e-09	4.27953e-08	BraA04g010970.3C,BraA03g042340.3C,BraA09g061170.3C,BraA08g026570.3C,BraA05g032630.3C,BraA08g031370.3C,BraA07g030970.3C,BraA01g001110.3C,BraA09g039860.3C,BraA07g025780.3C,BraA10g032170.3C,BraA01g004980.3C,BraA03g059190.3C,BraA02g017390.3C,BraA01g037300.3C,BraA02g003100.3C,BraA08g009150.3C,BraA04g009580.3C,BraA04g014860.3C,BraA07g035330.3C,BraA03g048220.3C,BraA07g019510.3C,BraA03g036450.3C,BraA05g0…	BraA03g018310.3C	http://www.kegg.jp/kegg-bin/show_pathway?map00630/K00830%09%23FFFFFF,red/K11517%09%23FFFFFF,red/K15893%09%23FFFFFF,red/K02437%09%23FFFFFF,purple/K01915%09%23FFFFFF,red/K03781%09%23FFFFFF,red/K00600%09%23FFFFFF,red/K19269%09%23FFFFFF,red/K15918%09%23FFFFFF,red/K00605%09%23FFFFFF,red/K14272%09%23FFFFFF,red/K00281%09%23FFFFFF,red/K00284%09%23FFFFFF,red/K01602%09%23FFFFFF,red/K00026%09%23FFFFFF,red/
ko00260	Glycine, serine and threonine metabolism	Metabolism	Amino acid metabolism	27	4	31	136	1.16732e-06	2.73152e-05	BraA03g042340.3C,BraA09g061170.3C,BraA08g026570.3C,BraA08g031370.3C,BraA07g030970.3C,BraA01g001110.3C,BraA09g039860.3C,BraA07g025780.3C,BraA01g004980.3C,BraA02g027990.3C,BraA08g022340.3C,BraA07g035330.3C,BraA06g005750.3C,BraA05g042620.3C,BraA02g001230.3C,BraA05g023170.3C,BraA09g032660.3C,BraA08g021770.3C,BraA07g043050.3C,BraA01g000580.3C,BraA09g010000.3C,BraA09g062680.3C,BraA07g014210.3C,BraA07g0…	BraA03g018310.3C,BraA01g004070.3C,BraA08g016090.3C,BraA09g011320.3C	http://www.kegg.jp/kegg-bin/show_pathway?map00260/K00830%09%23FFFFFF,red/K15893%09%23FFFFFF,red/K02437%09%23FFFFFF,purple/K00058%09%23FFFFFF,green/K01696%09%23FFFFFF,green/K00600%09%23FFFFFF,red/K15634%09%23FFFFFF,red/K15918%09%23FFFFFF,red/K00827%09%23FFFFFF,red/K00605%09%23FFFFFF,red/K00276%09%23FFFFFF,red/K14272%09%23FFFFFF,red/K00499%09%23FFFFFF,red/K00281%09%23FFFFFF,red/K01620%09%23FFFFFF,r…
ko00380	Tryptophan metabolism	Metabolism	Amino acid metabolism	8	11	19	92	0.000507577	0.00989775	BraA06g018870.3C,BraA04g022180.3C,BraA03g059190.3C,BraA06g023170.3C,BraA02g006840.3C,BraA08g026360.3C,BraA09g012050.3C,BraA08g015510.3C	BraA09g054580.3C,BraA03g028710.3C,BraA06g032880.3C,BraA02g003880.3C,BraA03g061220.3C,BraA08g022020.3C,BraA07g038080.3C,BraA01g000830.3C,BraA09g005830.3C,BraA02g041530.3C,BraA06g022060.3C	http://www.kegg.jp/kegg-bin/show_pathway?map00380/K11819%09%23FFFFFF,red/K03781%09%23FFFFFF,red/K11816%09%23FFFFFF,green/K01501%09%23FFFFFF,red/K11812%09%23FFFFFF,green/K00128%09%23FFFFFF,red/K11817%09%23FFFFFF,purple/K11821%09%23FFFFFF,green/K07408%09%23FFFFFF,green/
ko00240	Pyrimidine metabolism	Metabolism	Nucleotide metabolism	7	15	22	119	0.000945432	0.0158022	BraA08g010990.3C,BraA04g020220.3C,BraA03g055100.3C,BraA01g034860.3C,BraA09g050000.3C,BraA06g039500.3C,BraA07g007920.3C	BraA08g022480.3C,BraA03g033410.3C,BraA03g049260.3C,BraA06g010360.3C,BraA09g006640.3C,BraA10g026300.3C,BraA08g015440.3C,BraA05g037910.3C,BraA06g019980.3C,BraA10g029010.3C,BraA02g004220.3C,BraA02g037380.3C,BraA10g017300.3C,BraA06g042290.3C,BraA01g011390.3C	http://www.kegg.jp/kegg-bin/show_pathway?map00240/K00857%09%23FFFFFF,green/K00254%09%23FFFFFF,green/K00207%09%23FFFFFF,red/K01489%09%23FFFFFF,red/K01937%09%23FFFFFF,purple/K10807%09%23FFFFFF,green/K00943%09%23FFFFFF,green/K01520%09%23FFFFFF,green/K10808%09%23FFFFFF,green/K13800%09%23FFFFFF,red/K01510%09%23FFFFFF,purple/K03787%09%23FFFFFF,red/K06966%09%23FFFFFF,purple/
ko00030	Pentose phosphate pathway	Metabolism	Carbohydrate metabolism	14	5	19	105	0.00263243	0.0384993	BraA09g044960.3C,BraA03g012880.3C,BraA04g005700.3C,BraA08g006060.3C,BraA06g044580.3C,BraA08g022720.3C,BraA04g015630.3C,BraA05g011720.3C,BraA01g017270.3C,BraA03g044370.3C,BraA02g043170.3C,BraA09g050480.3C,BraA10g029620.3C,BraA01g000200.3C	BraA02g004870.3C,BraA09g060000.3C,BraA06g031780.3C,BraA06g031810.3C,BraA06g009590.3C	http://www.kegg.jp/kegg-bin/show_pathway?map00030/K00895%09%23FFFFFF,green/K03841%09%23FFFFFF,red/K01783%09%23FFFFFF,red/K00616%09%23FFFFFF,green/K01057%09%23FFFFFF,green/K00615%09%23FFFFFF,red/K00850%09%23FFFFFF,red/K01623%09%23FFFFFF,red/
ko00940	Phenylpropanoid biosynthesis	Metabolism	Biosynthesis of other secondary metabolites	30	13	43	313	0.00385743	0.0501466	BraA09g006280.3C,BraA05g025370.3C,BraA02g014110.3C,BraA05g012860.3C,BraA08g025770.3C,BraA06g017920.3C,BraA10g028260.3C,BraA09g038410.3C,BraA06g016590.3C,BraA06g019890.3C,BraA09g010080.3C,BraA03g060780.3C,BraA02g011630.3C,BraA04g023640.3C,BraA05g033960.3C,BraA02g018000.3C,BraA01g029610.3C,BraA03g019340.3C,BraA03g012200.3C,BraA03g057860.3C,BraA10g029420.3C,BraA06g043210.3C,BraA02g001710.3C,BraA10g0…	BraA08g027460.3C,BraA07g008050.3C,BraA07g040330.3C,BraA03g039690.3C,BraA04g031100.3C,BraA05g004340.3C,BraA01g001080.3C,BraA04g016370.3C,BraA02g024140.3C,BraA09g053480.3C,BraA08g027490.3C,BraA10g012330.3C,BraA03g020080.3C	http://www.kegg.jp/kegg-bin/show_pathway?map00940/K01188%09%23FFFFFF,purple/K09755%09%23FFFFFF,red/K00083%09%23FFFFFF,purple/K01904%09%23FFFFFF,green/K05350%09%23FFFFFF,red/K00588%09%23FFFFFF,red/K05349%09%23FFFFFF,red/K13066%09%23FFFFFF,purple/K00430%09%23FFFFFF,purple/K13065%09%23FFFFFF,red/
ko00910	Nitrogen metabolism	Metabolism	Energy metabolism	15	0	15	79	0.00445906	0.052171	BraA01g011720.3C,BraA04g022180.3C,BraA10g032170.3C,BraA01g044810.3C,BraA02g006840.3C,BraA05g040570.3C,BraA08g009150.3C,BraA04g009580.3C,BraA07g035140.3C,BraA02g005650.3C,BraA07g040960.3C,BraA02g019760.3C,BraA02g005540.3C,BraA07g026900.3C,BraA09g043790.3C	-	http://www.kegg.jp/kegg-bin/show_pathway?map00910/K02575%09%23FFFFFF,red/K01915%09%23FFFFFF,red/K00284%09%23FFFFFF,red/K01501%09%23FFFFFF,red/K01674%09%23FFFFFF,red/K01673%09%23FFFFFF,red/K10534%09%23FFFFFF,red/
ko00500	Starch and sucrose metabolism	Metabolism	Carbohydrate metabolism	21	12	33	242	0.0115743	0.123108	BraA07g039610.3C,BraA06g012820.3C,BraA05g012860.3C,BraA08g025770.3C,BraA02g028970.3C,BraA09g038410.3C,BraA01g014770.3C,BraA06g019890.3C,BraA02g045000.3C,BraA02g020420.3C,BraA05g013250.3C,BraA06g044570.3C,BraA10g021040.3C,BraA02g020430.3C,BraA06g044560.3C,BraA04g023640.3C,BraA02g008040.3C,BraA05g033960.3C,BraA01g029610.3C,BraA05g033220.3C,BraA08g022190.3C	BraA07g008050.3C,BraA04g031100.3C,BraA04g025900.3C,BraA05g004340.3C,BraA10g006310.3C,BraA02g016980.3C,BraA10g005150.3C,BraA10g005120.3C,BraA06g034940.3C,BraA02g024520.3C,BraA08g002960.3C,BraA04g015780.3C	http://www.kegg.jp/kegg-bin/show_pathway?map00500/K01188%09%23FFFFFF,purple/K00700%09%23FFFFFF,green/K00844%09%23FFFFFF,green/K01176%09%23FFFFFF,red/K00696%09%23FFFFFF,red/K16055%09%23FFFFFF,purple/K01193%09%23FFFFFF,red/K00847%09%23FFFFFF,red/K00695%09%23FFFFFF,green/K01179%09%23FFFFFF,red/K05350%09%23FFFFFF,red/K01194%09%23FFFFFF,red/K19891%09%23FFFFFF,green/K05349%09%23FFFFFF,red/K00975%09%23F…
ko00073	Cutin, suberine and wax biosynthesis	Metabolism	Lipid metabolism	9	2	11	62	0.022345	0.217863	BraA07g031630.3C,BraA07g022580.3C,BraA02g016690.3C,BraA05g036180.3C,BraA09g000630.3C,BraA02g026450.3C,BraA02g019970.3C,BraA10g000420.3C,BraA09g066480.3C	BraA02g021380.3C,BraA07g028970.3C	http://www.kegg.jp/kegg-bin/show_pathway?map00073/K15403%09%23FFFFFF,green/K15398%09%23FFFFFF,red/K15400%09%23FFFFFF,red/K17991%09%23FFFFFF,red/K13356%09%23FFFFFF,red/K15404%09%23FFFFFF,red/K15399%09%23FFFFFF,red/
ko04075	Plant hormone signal transduction	Environmental Information Processing	Signal transduction	33	34	67	589	0.0303244	0.25846	BraA07g026840.3C,BraA10g027790.3C,BraA09g062830.3C,BraA09g013710.3C,BraA02g022900.3C,BraA08g019880.3C,BraA07g022730.3C,BraA02g045070.3C,BraA02g030240.3C,BraA01g002510.3C,BraA03g042600.3C,BraA08g026970.3C,BraA01g016800.3C,BraA07g002710.3C,BraA04g028040.3C,BraA05g001430.3C,BraA09g000950.3C,BraA09g047810.3C,BraA10g011930.3C,BraA06g006410.3C,BraA01g004230.3C,BraA06g013190.3C,BraA05g013460.3C,BraA10g0…	BraA09g010220.3C,BraA06g003820.3C,BraA06g027110.3C,BraA01g036620.3C,BraA03g059020.3C,BraA03g059070.3C,BraA06g001750.3C,BraA04g024390.3C,BraA09g041350.3C,BraA06g044360.3C,BraA08g016120.3C,BraA05g034250.3C,BraA03g043220.3C,BraA03g013900.3C,BraA09g031800.3C,BraA05g002190.3C,BraA10g022040.3C,BraA03g046670.3C,BraA01g003540.3C,BraA03g057960.3C,BraA09g064820.3C,BraA03g005650.3C,BraA06g007460.3C,BraA08g0…	http://www.kegg.jp/kegg-bin/show_pathway?map04075/K14505%09%23FFFFFF,green/K14498%09%23FFFFFF,green/K14487%09%23FFFFFF,purple/K14497%09%23FFFFFF,red/K13449%09%23FFFFFF,red/K14488%09%23FFFFFF,purple/K14484%09%23FFFFFF,green/K13415%09%23FFFFFF,green/K13464%09%23FFFFFF,purple/K14499%09%23FFFFFF,red/K13946%09%23FFFFFF,green/K14431%09%23FFFFFF,red/K14491%09%23FFFFFF,green/K14486%09%23FFFFFF,green/K145…
ko00966	Glucosinolate biosynthesis	Metabolism	Biosynthesis of other secondary metabolites	1	5	6	27	0.0309268	0.25846	BraA09g012050.3C	BraA03g043740.3C,BraA03g061220.3C,BraA08g022020.3C,BraA07g038080.3C,BraA01g000830.3C	http://www.kegg.jp/kegg-bin/show_pathway?map00966/K11812%09%23FFFFFF,green/K11819%09%23FFFFFF,red/K15741%09%23FFFFFF,green/K11821%09%23FFFFFF,green/
ko00960	Tropane, piperidine and pyridine alkaloid biosynthesis	Metabolism	Biosynthesis of other secondary metabolites	11	1	12	74	0.0333572	0.260186	BraA01g009070.3C,BraA05g014850.3C,BraA08g015340.3C,BraA09g051040.3C,BraA03g024750.3C,BraA02g027990.3C,BraA02g016960.3C,BraA01g009080.3C,BraA05g014830.3C,BraA05g015170.3C,BraA03g024740.3C	BraA04g020950.3C	http://www.kegg.jp/kegg-bin/show_pathway?map00960/K00276%09%23FFFFFF,red/K08081%09%23FFFFFF,purple/K00815%09%23FFFFFF,red/
ko00460	Cyanoamino acid metabolism	Metabolism	Metabolism of other amino acids	12	4	16	110	0.0391735	0.286456	BraA04g022180.3C,BraA01g001110.3C,BraA05g012860.3C,BraA08g025770.3C,BraA09g038410.3C,BraA01g008390.3C,BraA02g006840.3C,BraA06g019890.3C,BraA04g023640.3C,BraA05g033960.3C,BraA01g029610.3C,BraA08g021770.3C	BraA07g008050.3C,BraA04g031100.3C,BraA05g004340.3C,BraA04g001190.3C	http://www.kegg.jp/kegg-bin/show_pathway?map00460/K01188%09%23FFFFFF,purple/K18592%09%23FFFFFF,red/K05350%09%23FFFFFF,red/K01501%09%23FFFFFF,red/K13034%09%23FFFFFF,green/K00600%09%23FFFFFF,red/K05349%09%23FFFFFF,red/
ko00250	Alanine, aspartate and glutamate metabolism	Metabolism	Amino acid metabolism	11	3	14	96	0.0504118	0.346952	BraA03g042340.3C,BraA08g026570.3C,BraA09g039860.3C,BraA08g022340.3C,BraA03g007930.3C,BraA08g009150.3C,BraA04g009580.3C,BraA07g035330.3C,BraA01g000580.3C,BraA09g010000.3C,BraA07g014210.3C	BraA03g048270.3C,BraA03g052090.3C,BraA07g004500.3C	http://www.kegg.jp/kegg-bin/show_pathway?map00250/K00830%09%23FFFFFF,red/K00764%09%23FFFFFF,green/K01580%09%23FFFFFF,red/K01915%09%23FFFFFF,red/K01756%09%23FFFFFF,green/K00827%09%23FFFFFF,red/K14272%09%23FFFFFF,red/K01940%09%23FFFFFF,green/
ko00051	Fructose and mannose metabolism	Metabolism	Carbohydrate metabolism	13	3	16	117	0.0627838	0.397427	BraA09g044960.3C,BraA03g012880.3C,BraA04g005700.3C,BraA09g009580.3C,BraA08g006060.3C,BraA06g044580.3C,BraA08g022720.3C,BraA04g015630.3C,BraA05g013250.3C,BraA05g011720.3C,BraA01g017270.3C,BraA01g000200.3C,BraA07g038620.3C	BraA10g006310.3C,BraA08g002960.3C,BraA06g009590.3C	http://www.kegg.jp/kegg-bin/show_pathway?map00051/K00895%09%23FFFFFF,green/K00966%09%23FFFFFF,red/K00844%09%23FFFFFF,green/K03841%09%23FFFFFF,red/K00847%09%23FFFFFF,red/K00850%09%23FFFFFF,red/K19355%09%23FFFFFF,red/K01623%09%23FFFFFF,red/
ko00909	Sesquiterpenoid and triterpenoid biosynthesis	Metabolism	Metabolism of terpenoids and polyketides	6	0	6	32	0.0645394	0.397427	BraA02g042310.3C,BraA01g001230.3C,BraA09g006230.3C,BraA01g003660.3C,BraA07g026440.3C,BraA07g042000.3C	-	http://www.kegg.jp/kegg-bin/show_pathway?map00909/K15822%09%23FFFFFF,red/K00511%09%23FFFFFF,red/K00801%09%23FFFFFF,red/K15815%09%23FFFFFF,red/
ko03008	Ribosome biogenesis in eukaryotes	Genetic Information Processing	Translation	1	19	20	156	0.071432	0.417877	BraA03g009480.3C	BraA08g032040.3C,BraA08g029830.3C,BraA08g020010.3C,BraA01g016360.3C,BraA09g004850.3C,BraA01g043390.3C,BraA01g021220.3C,BraA02g017440.3C,BraA10g023030.3C,BraA03g028340.3C,BraA03g033090.3C,BraA05g038910.3C,BraA01g043830.3C,BraA06g000130.3C,BraA03g035530.3C,BraA07g022750.3C,BraA08g021160.3C,BraA03g032750.3C,BraA02g007540.3C	http://www.kegg.jp/kegg-bin/show_pathway?map03008/K14564%09%23FFFFFF,green/K12845%09%23FFFFFF,red/K14565%09%23FFFFFF,green/K11131%09%23FFFFFF,green/K14572%09%23FFFFFF,green/K11128%09%23FFFFFF,green/K14558%09%23FFFFFF,green/K14538%09%23FFFFFF,green/K14544%09%23FFFFFF,green/K14550%09%23FFFFFF,green/K14521%09%23FFFFFF,green/K14555%09%23FFFFFF,green/K14290%09%23FFFFFF,green/K14556%09%23FFFFFF,green/K…
