# Supplementary material for: The SAP function in pistil development was proved by two allelic mutations in Chinese cabbage (Brassica rapa L. ssp. pekinensis)
Source: BMC Plant Biol. 2020 Nov 30;20:538. doi: 10.1186/s12870-020-02741-5 (PMC7708145; doi:10.1186/s12870-020-02741-5)
Supplement: Supplementary file 7 — Additional file 7: Table S6. DEGs involved in the plant hormone signal transduction pathways. [file 12870_2020_2741_MOESM7_ESM.xlsx]

## Sheet: Table
Auxin	Gene_id	baseMean	baseMean-FT	baseMean-fsm	foldChange	log2FoldChange	pval	padj	Chromosome	Start Site	End Site	Direction	Length	KEGG	NR
AUX1	BraA09g055860.3C	383.731	595.215	172.248	0.289388	-1.78892	0.000127101	0.00915229	A09	40181355	40183522	-	1452	K13946	gi|685366849|ref|XP_009117443.1| PREDICTED: auxin transporter-like protein 2 [Brassica rapa] gi|923718470|ref|XP_013664307.1| PREDICTED: auxin transporter-like protein 2 [Brassica napus] gi|674919430|emb|CDY13844.1| BnaA09g43460D [Brassica napus]
	BraA03g025870.3C	114.179	192.915	35.4425	0.183721	-2.44441	6.55668e-06	0.000938628	A03	12791758	12794027	-	1452	K13946	gi|923794161|ref|XP_013685233.1| PREDICTED: auxin transporter-like protein 2 isoform X1 [Brassica napus]
	BraA09g031800.3C	16.5191	28.538	4.50014	0.15769	-2.66484	0.00549763	0.11754	A09	24723196	24724667	+	996	K13946	gi|923794164|ref|XP_013685234.1| PREDICTED: auxin transporter-like protein 2 isoform X2 [Brassica napus]
AUX/IAA	BraA06g001750.3C	205.439	283.554	127.325	0.449032	-1.15511	0.0166864	0.230549	A06	1083732	1084769	+	612	K14484	gi|685314114|ref|XP_009147656.1| PREDICTED: auxin-responsive protein IAA6 [Brassica rapa]
	BraA03g017680.3C	115.764	168.117	63.4112	0.377185	-1.40666	0.00749955	0.142664	A03	8227364	8228594	-	729	K14484	gi|685284032|ref|XP_009132920.1| PREDICTED: auxin-responsive protein IAA13 [Brassica rapa] gi|674948714|emb|CDX84693.1| BnaA03g15370D [Brassica napus]
	BraA01g036620.3C	84.2504	140.546	27.9548	0.198902	-2.32987	0.00201413	0.0631358	A01	24918781	24919938	-	594	K14484	gi|685265595|ref|XP_009115446.1| PREDICTED: auxin-responsive protein IAA19 [Brassica rapa] gi|674913017|emb|CDY20135.1| BnaA01g28670D [Brassica napus]
	BraA09g064820.3C	174.647	235.526	113.768	0.483038	-1.04979	0.0320912	0.329336	A09	44371477	44373727	-	933	K14484	gi|685369586|ref|XP_009118635.1| PREDICTED: auxin-responsive protein IAA12-like isoform X2 [Brassica rapa]
	BraA08g010680.3C	39.2682	60.6144	17.922	0.295672	-1.75793	0.00913209	0.15986	A08	9337798	9338396	+	516	K14484	gi|685342484|ref|XP_009107784.1| PREDICTED: auxin-responsive protein IAA1 [Brassica rapa]
	BraA06g011150.3C	20.7037	40.3782	1.02932	0.0254919	-5.29382	9.71275e-07	0.000210491	A06	6034138	6035417	-	396	K14484	gi|923745978|ref|XP_013672674.1| PREDICTED: auxin-responsive protein IAA34-like [Brassica napus] gi|674896288|emb|CDY36527.1| BnaA06g09800D [Brassica napus]
ARF	BraA04g024390.3C	279.236	402.685	155.788	0.386873	-1.37007	0.00384676	0.09484	A04	17723081	17725613	-	1779	K14486	gi|685301311|ref|XP_009141352.1| PREDICTED: auxin response factor 3 [Brassica rapa]
GH3	BraA09g010220.3C	124.858	212.981	36.7338	0.172474	-2.53555	4.31691e-05	0.00405236	A09	5885146	5887133	-	1773	K14487	gi|685381285|ref|XP_009123229.1| PREDICTED: probable indole-3-acetic acid-amido synthetase GH3.1 [Brassica rapa]
	BraA06g007440.3C	9.96622	18.5265	1.4059	0.075886	-3.72002	0.00369755	0.0926331	A06	4125651	4127665	-	1722	K14487	gi|685315546|ref|XP_009148391.1| PREDICTED: 4-substituted benzoates-glutamate ligase GH3.12-like [Brassica rapa]
	BraA03g013900.3C	16.9774	29.9317	4.02311	0.13441	-2.89529	0.0251747	0.289095	A03	6101715	6103839	+	1827	K14487	gi|685283036|ref|XP_009132438.1| PREDICTED: indole-3-acetic acid-amido synthetase GH3.6-like [Brassica rapa]
	BraA06g007460.3C	35.7473	66.2663	5.22821	0.0788969	-3.66389	1.75614e-06	0.000344439	A06	4133210	4134532	-	1143	K14487	gi|685315548|ref|XP_009148392.1| PREDICTED: 4-substituted benzoates-glutamate ligase GH3.12-like isoform X1 [Brassica rapa]
	BraA03g057960.3C	179.8	349.667	9.93387	0.0284095	-5.13748	7.68385e-06	0.0010579	A03	30492428	30494690	-	1749	K14487	gi|923897885|ref|XP_013719534.1| PREDICTED: 4-substituted benzoates-glutamate ligase GH3.12-like [Brassica napus]
	BraA03g005710.3C	526.192	339.515	712.87	2.09967	1.07016	0.0169809	0.233515	A03	2512636	2515114	+	1782	K14487	gi|685280856|ref|XP_009131333.1| PREDICTED: indole-3-acetic acid-amido synthetase GH3.17-like [Brassica rapa]
SAUR	BraA05g034250.3C	392.242	568.307	216.176	0.380386	-1.39447	0.00239321	0.0710412	A05	24479427	24479825	+	399	K14488	gi|685312034|ref|XP_009146579.1| PREDICTED: auxin-induced protein X15 [Brassica rapa] gi|923628841|ref|XP_013749905.1| PREDICTED: auxin-responsive protein SAUR72-like [Brassica napus] gi|923628873|ref|XP_013749914.1| PREDICTED: auxin-responsive protein SAUR72-like [Brassica napus] gi|674924698|emb|CDY08400.1| BnaA05g26360D [Brassica napus]
	BraA03g043220.3C	11.6175	22.9087	0.326365	0.0142463	-6.13327	6.73522e-05	0.00563	A03	21737238	21737564	-	327	K14488	gi|674931258|emb|CDY02251.1| BnaA03g39160D [Brassica napus]
	BraA03g059070.3C	19.0564	34.3015	3.81131	0.111112	-3.16991	0.00069266	0.0303163	A03	31337565	31337846	+	282	K14488	gi|674892159|emb|CDY40657.1| BnaA03g53060D [Brassica napus]
	BraA01g003540.3C	8.8387	15.2516	2.42581	0.159053	-2.65242	0.0359179	0.348432	A01	1756341	1756664	+	324	K14488	gi|685256850|ref|XP_009109058.1| PREDICTED: auxin-induced protein 15A [Brassica rapa] gi|923923824|ref|XP_013731028.1| PREDICTED: auxin-induced protein 15A-like [Brassica napus]
	BraA10g022040.3C	96.6155	169.017	24.214	0.143264	-2.80325	3.4637e-05	0.00344792	A10	15618441	15618719	+	279	K14488	gi|685376104|ref|XP_009121023.1| PREDICTED: auxin-induced protein 15A-like [Brassica rapa]
	BraA01g038610.3C	110.203	161.092	59.3129	0.368192	-1.44147	0.0163538	0.227566	A01	26160515	26160916	+	402	K14488	gi|685385427|ref|XP_009124678.1| PREDICTED: auxin-induced protein 15A-like [Brassica rapa] gi|923738360|ref|XP_013670432.1| PREDICTED: auxin-responsive protein SAUR72 [Brassica napus] gi|674889342|emb|CDY43398.1| BnaA01g30290D [Brassica napus]
	BraA03g059020.3C	58.1206	111.812	4.42952	0.0396159	-4.65778	1.284e-10	1.16513e-07	A03	31297661	31297984	-	324	K14488	gi|685294879|ref|XP_009138325.1| PREDICTED: indole-3-acetic acid-induced protein ARG7-like [Brassica rapa] gi|923910355|ref|XP_013724969.1| PREDICTED: indole-3-acetic acid-induced protein ARG7-like [Brassica napus]
	BraA07g002710.3C	20.3309	2.83446	37.8274	13.3455	3.73829	0.000110063	0.00815209	A07	2077789	2078115	-	327	K14488	gi|685328086|ref|XP_009102288.1| PREDICTED: auxin-induced protein 15A-like [Brassica rapa] gi|923636502|ref|XP_013752526.1| PREDICTED: auxin-induced protein 15A-like [Brassica napus]
	BraA10g011930.3C	1040.56	577.861	1503.26	2.60142	1.3793	0.00184356	0.0600962	A10	9871266	9871658	+	393	K14488	gi|685372741|ref|XP_009119910.1| PREDICTED: indole-3-acetic acid-induced protein ARG7-like [Brassica rapa] gi|923726895|ref|XP_013666784.1| PREDICTED: auxin-responsive protein SAUR32-like [Brassica napus]
	BraA01g002510.3C	12.2459	2.23438	22.2574	9.96129	3.31633	0.00335763	0.087708	A01	1259638	1259952	-	315	K14488	gi|685256563|ref|XP_009147025.1| PREDICTED: auxin-induced protein 15A-like [Brassica rapa] gi|922414062|ref|XP_013588814.1| PREDICTED: auxin-induced protein 15A [Brassica oleracea var. oleracea] gi|923504051|ref|XP_013744151.1| PREDICTED: auxin-induced protein 15A-like [Brassica napus] gi|923504463|ref|XP_013644428.1| PREDICTED: auxin-induced protein 15A-like [Brassica napus] gi|674958161|emb|CDX…
	BraA06g044690.3C	9.23788	2.91362	15.5622	5.34118	2.41716	0.0456036	0.394056	A06	29007953	29008252	+	300	K14488	gi|685327187|ref|XP_009101928.1| PREDICTED: auxin-induced protein X15-like [Brassica rapa] gi|674910814|emb|CDY22410.1| BnaA06g37320D [Brassica napus]
	BraA02g007500.3C	10.6562	2.25279	19.0597	8.46049	3.08074	0.0115156	0.184451	A02	3508320	3508619	+	300	K14488	gi|685270433|ref|XP_009126238.1| PREDICTED: auxin-induced protein 15A-like [Brassica rapa]
	BraA09g000950.3C	119.861	68.9682	170.754	2.47584	1.30792	0.0119683	0.188926	A09	570481	570888	+	408	K14488	gi|923927611|ref|XP_013732715.1| PREDICTED: auxin-responsive protein SAUR32-like [Brassica napus] gi|923927613|ref|XP_013732716.1| PREDICTED: auxin-responsive protein SAUR32-like [Brassica napus]
	BraA02g014480.3C	422.602	143.825	701.379	4.87662	2.28588	1.24287e-06	0.000261287	A02	7482149	7482535	-	387	K14488	gi|685272174|ref|XP_009127151.1| PREDICTED: auxin-induced protein 15A-like [Brassica rapa]
	BraA02g022900.3C	22.3846	8.4466	36.3227	4.30027	2.10443	0.0115963	0.184952	A02	13422887	13423213	+	327	K14488	gi|685274153|ref|XP_009128112.1| PREDICTED: auxin-induced protein 15A-like [Brassica rapa] gi|923536973|ref|XP_013718614.1| PREDICTED: auxin-induced protein 15A-like [Brassica napus] gi|674893752|emb|CDY39041.1| BnaA02g17300D [Brassica napus]
Cytokinine	Gene_id	baseMean	baseMean-FT	baseMean-fsm	foldChange	log2FoldChange	pval	padj	Chromosome	Start Site	End Site	Direction	Length	KEGG	NR
B-ARR	BraA03g046670.3C	51.2975	87.9853	14.6097	0.166047	-2.59034	6.49336e-05	0.00550682	A03	23628603	23631757	+	1692	K14491	gi|685291594|ref|XP_009136741.1| PREDICTED: two-component response regulator ARR2 isoform X2 [Brassica rapa]
Gibberellin	Gene_id	baseMean	baseMean-FT	baseMean-fsm	foldChange	log2FoldChange	pval	padj	Chromosome	Start Site	End Site	Direction	Length	KEGG	NR
TF	BraA06g006410.3C	605.605	392.016	819.193	2.08969	1.06329	0.0436919	0.386187	A06	3661743	3664358	+	1593	K12126	gi|685315260|ref|XP_009148249.1| PREDICTED: transcription factor PIF3 isoform X1 [Brassica rapa]
Ethylene	Gene_id	baseMean	baseMean-FT	baseMean-fsm	foldChange	log2FoldChange	pval	padj	Chromosome	Start Site	End Site	Direction	Length	KEGG	NR
EBF1/2	BraA09g005890.3C	261.188	164.138	358.238	2.18254	1.12601	0.017015	0.23371	A09	3441248	3443242	+	1851	K14515	gi|685352697|ref|XP_009111664.1| PREDICTED: EIN3-binding F-box protein 2-like [Brassica rapa]
ERF1/2	BraA05g013460.3C	44.4319	23.8661	64.9977	2.72343	1.44542	0.0253198	0.289742	A05	7429749	7430471	-	723	K14516	gi|685307032|ref|XP_009144241.1| PREDICTED: ethylene-responsive transcription factor 15-like [Brassica rapa]
Brassinosteriod	Gene_id	baseMean	baseMean-FT	baseMean-fsm	foldChange	log2FoldChange	pval	padj	Chromosome	Start Site	End Site	Direction	Length	KEGG	NR
BRI1	BraA06g044360.3C	1118.49	1532.1	704.882	0.460077	-1.12005	0.01049	0.17413	A06	28862456	28866040	-	3585	K13415	gi|685327071|ref|XP_009101880.1| PREDICTED: protein BRASSINOSTEROID INSENSITIVE 1 [Brassica rapa]
BKI1	BraA02g030240.3C	98.1294	61.7819	134.477	2.17664	1.1221	0.0350888	0.345171	A02	20338875	20339900	-	1026	K14499	gi|685382464|ref|XP_009123697.1| PREDICTED: BRI1 kinase inhibitor 1 [Brassica rapa] gi|674930969|emb|CDY02420.1| BnaA02g23290D [Brassica napus]
CYCD3	BraA09g041350.3C	364.806	613.282	116.33	0.189685	-2.39833	5.74945e-07	0.000142149	A09	32248723	32250058	-	1062	K14505	gi|685362754|ref|XP_009115688.1| PREDICTED: cyclin-D3-3-like [Brassica rapa]
	BraA08g016120.3C	192.679	262.346	123.013	0.468898	-1.09265	0.022907	0.274974	A08	13174233	13175588	-	1107	K14505	gi|685345138|ref|XP_009108745.1| PREDICTED: cyclin-D3-1-like [Brassica rapa]
	BraA01g023270.3C	361.819	497.295	226.344	0.45515	-1.13559	0.0170716	0.233951	A01	13244793	13246105	+	1059	K14505	gi|685262852|ref|XP_009101665.1| PREDICTED: cyclin-D3-3-like [Brassica rapa] gi|923510982|ref|XP_013745414.1| PREDICTED: cyclin-D3-3-like [Brassica napus] gi|923510984|ref|XP_013745418.1| PREDICTED: cyclin-D3-3-like [Brassica napus] gi|923510987|ref|XP_013745428.1| PREDICTED: cyclin-D3-3-like [Brassica napus] gi|674950466|emb|CDX83112.1| BnaA01g21120D [Brassica napus]
	BraA07g016670.3C	183.397	252.178	114.615	0.454501	-1.13764	0.019091	0.248264	A07	14617049	14618272	-	1065	K14505	gi|685331158|ref|XP_009103438.1| PREDICTED: cyclin-D3-2 [Brassica rapa]
	BraA03g045010.3C	88.682	161.295	16.069	0.0996249	-3.32735	2.43742e-08	1.11134e-05	A03	22714128	22715358	-	987	K14505	gi|685291165|ref|XP_009136535.1| PREDICTED: cyclin-D3-3-like [Brassica rapa]
Jasmonic acid	Gene_id	baseMean	baseMean-FT	baseMean-fsm	foldChange	log2FoldChange	pval	padj	Chromosome	Start Site	End Site	Direction	Length	KEGG	NR
JAR1	BraA05g001430.3C	910.608	432.895	1388.32	3.20706	1.68125	0.000185394	0.0121433	A05	879064	881435	-	1740	K14506	gi|923510324|ref|XP_013743296.1| PREDICTED: jasmonic acid-amido synthetase JAR1 isoform X1 [Brassica napus] gi|923510326|ref|XP_013743305.1| PREDICTED: jasmonic acid-amido synthetase JAR1 isoform X2 [Brassica napus] gi|923510328|ref|XP_013743313.1| PREDICTED: jasmonic acid-amido synthetase JAR1 isoform X1 [Brassica napus] gi|923621629|ref|XP_013747640.1| PREDICTED: jasmonic acid-amido synthetase …
COI1	BraA04g028040.3C	91.7792	57.2646	126.294	2.20544	1.14107	0.0336644	0.336913	A04	19700936	19703030	-	1824	K13463	gi|685302283|ref|XP_009141850.1| PREDICTED: coronatine-insensitive protein 1-like [Brassica rapa]
JAZ	BraA07g028010.3C	1926.38	2846.93	1005.83	0.353303	-1.50102	0.000550594	0.0257394	A07	21027093	21028262	+	675	K13464	gi|685334409|ref|XP_009104734.1| PREDICTED: protein TIFY 10B-like isoform X1 [Brassica rapa]
	BraA03g005650.3C	327.813	459.692	195.934	0.426228	-1.2303	0.00852646	0.153433	A03	2467316	2468804	+	588	K13464	gi|685280840|ref|XP_009131325.1| PREDICTED: protein TIFY 9-like isoform X1 [Brassica rapa]
	BraA06g013190.3C	28.2289	7.40808	49.0496	6.6211	2.72707	0.000501515	0.0241857	A06	6955319	6956575	-	771	K13464	gi|923657648|ref|XP_013646598.1| PREDICTED: protein TIFY 11A-like [Brassica napus] gi|923657847|ref|XP_013646656.1| PREDICTED: protein TIFY 11A-like [Brassica napus]
