# Supplementary material for: The SAP function in pistil development was proved by two allelic mutations in Chinese cabbage (Brassica rapa L. ssp. pekinensis)
Source: BMC Plant Biol. 2020 Nov 30;20:538. doi: 10.1186/s12870-020-02741-5 (PMC7708145; doi:10.1186/s12870-020-02741-5)
Supplement: Supplementary file 8 — Additional file 8: Table S7. Primers for BraA04g009730.3C coding sequences. [file 12870_2020_2741_MOESM8_ESM.xls]

## Sheet: Table
Primer name	Primer sequence		Length of PCR products (bp)	Tm (°C)
	Forward (5′-3′)	Reverse (5′-3′)
BraA04g009730.3C-A	ATGTCTTCCTCCTCTTCAGC	AAACGTGTTCTTGCCCAAAC	317	58
BraA04g009730.3C-B	GCAACTCCTATCTCGCCAAG	CTGTACACGCCACTGCTGTT	671	59
BraA04g009730.3C-C	GAATCTCCGGTGGAGAAACA	TCTGCGCACAATAGCGTTAC	188	60
BraA04g009730.3C-D	CGGGTTTTGATGCTAACGA	GGGATTTCGGTGCACTGTAG	341	59
