# Supplementary material for: The SAP function in pistil development was proved by two allelic mutations in Chinese cabbage (Brassica rapa L. ssp. pekinensis)
Source: BMC Plant Biol. 2020 Nov 30;20:538. doi: 10.1186/s12870-020-02741-5 (PMC7708145; doi:10.1186/s12870-020-02741-5)
Supplement: Supplementary file 9 — Additional file 9: Table S8. Primer sequences used for the RT-qPCR analysis. [file 12870_2020_2741_MOESM9_ESM.xls]

## Sheet: Table
GeneID	Up-Down-Regulation (fsm vs FT)	Primer sequence
		Forward (5′-3′)	Reverse (5′-3′)
BraA02g031490.3C	Up	CTTCATGCCTGTTTCGTTCA	TCTTCATGCAGTCGATCAGG
BraA03g058930.3C	Up	GTGCGTTTATGGAAGCCAAT	CATGCCACAAGTTTCCACAC
BraA09g048000.3C	Up	GGCTGAAGGGTAAGGAGCTT	TGGTTCTCTTCCAACGCTCT
BraA03g051930.3C	Up	CAGCCGTGTGTCTGAGAAAA	TCTGTCTCCACAGCCTCCTT
BraA03g058700.3C	Up	TCTTTGCGATGCTGAAGTTG	TAGAATCGCAGCCTCGTTTT
BraA10g033530.3C	Up	CAAAATGACGACGTTCATGG	ACTCCTCCATTTGTGCTGCT
BraA07g027760.3C	Up	ACCACAACGAGGCTTACCTG	ATAGCCGAACTCTCGCGTTA
BraA09g005800.3C	Up	GCCAGTGGAAGATCCTGTGT	GGCAATCTACCTTGCTCTGC
BraA04g017450.3C	Up	ATGCTAGGGTTCGTTTGTGG	GCTTTCATTGGGTTTCGTGT
BraA03g061040.3C	Down	ACGCTGTTAATGCTGTCGTG	CCAGGGTTCGTAGTCCAAGA
BraA07g039980.3C	Down	CATTCACATTGCCGAAGTTG	CCTTCCAGTATCCAGCGGTA
BraA03g038230.3C	Down	CAACGAAGGAGGTGCAGATT	CATTGCTGGTGGATGTTGAG
BraA07g038990.3C	Down	GCTTGTTCGATGGGAACACT	ACGCCAACATCAGCTTCTCT
BraA05g011060.3C	Down	GAGCCAAAACCAAGATGGAA	GGAAACATCCCCATCATTTG
BraA01g001240.3C	Down	TGGGGTCCCTCTACTCACAC	ATGCTGGTGATGTCTGGTGA
BraA05g029540.3C	Down	GACAAGAGCAGCAACCAACA	TTCCCATCATCTCCACCACT
BraA01g021830.3C	Down	GCAAAGATGGATCTGCCATT	ATTGGTGTGGCAGGTAAAGC
BraA09g006770.3C	Down	AATCCATATCAGCGCTCCAG	TGAACGTAGCATCCAAGCTG
BraA10g022260.3C	Down	ATGGCATGGGTGATCTCTTC	TCCGTTTATGAACACCGTCA
BraA06g007870.3C	Down	TCACCGTTGCTTCACTTCAG	TGAGGAACTCCCCATCACTC
BraA06g001180.3C	Down	TTGATTCCACAAGCAATGGA	GCAACCATATGAGGCTGGTT
BraA05g024430.3C	Down	AGGCTGCAACTGCAAGAAAT	ACAGGTCGGAGTTTTGTTGG
BraA06g039170.3C	Down	GTGGTATGGCCAAGATGGTT	TAGCTGCTCAAGCTCATCCA
BraA05g002900.3C	Down	GGGCACATGAATGTTCACAG	GGAAGGCTCAAAATGAGCTG
Actin		CGAAACAACTTACAACTCCA	CTCTTTGCTCATACGGTCA
18S rRNA		GTTCTTAGTTGGTGGAGCGATTT	ACCTGTTATTGCCTCAAACTTCC
